# Supplementary material for: A Small RNA Derived From the 5′ End of the IS200 tnpA Transcript Regulates Multiple Virulence Regulons in Salmonella typhimurium
Source: Mol Microbiol. 2025 Aug 13;124(5):413–32. doi: 10.1111/mmi.70016 (PMC12594629; doi:10.1111/mmi.70016)
Supplement: Supplementary file 1 — Data S1. [file MMI-124-413-s001.zip]

Archive with 5 entries (5 files):
- mmi70016-sup-0001-DataS1.docx
- 3_Table S4.xlsx
- 3_Table S1 copy.xlsx
- 3_Table S2 copy.xlsx
- 3_Table S3 copy.xlsx
