# Supplementary material for: A Small RNA Derived From the 5′ End of the IS200 tnpA Transcript Regulates Multiple Virulence Regulons in Salmonella typhimurium
Source: Mol Microbiol. 2025 Aug 13;124(5):413–32. doi: 10.1111/mmi.70016 (PMC12594629; doi:10.1111/mmi.70016)
Supplement: Supplementary file 1 — Data S1. [file MMI-124-413-s001.zip › 3_Table S4.xlsx]

## Sheet: EE
IS91 family transposase
RS09540
RS05800
cysA
csgC
ptpS
flgF
siiA
RS07340
ryeF
RS07740
RS09195
RS14840
SLnc0014
RS05810
iroB
yhjH
hisF
RS09370
RS16325
isrE
spaQ
rtsA
flhC
RS03690
RS02865
nrfC
RS09290
cysJ
lpxR
RS05780
spaR
spaP
tdcC
ycgO
rtsB
RS15800
cspA
RS18435
STnc840
STnc1285
asmA
RS09150
yebR
flgN
siiB
aer
malT
tsr
RS09405
RS22040
RS07805
bcsA
RS16230
RS21985
yjiY
hilC
bcsR
rpsV
RS09280
flgL
STnc3480
flgM
RS05815
cysI
RS09400
styR
RS05790
RS24820
hilD
yegD
RS09420
RS23265
modA
RS09795
RS09375
RS16310
RUF_219c
RS08100
cspH
RS09545
yhjQ
RS16750

## Sheet: ME
RS09085
RS09090
spaM
malE
RS11620
RS03540

## Sheet: LE
RS24710
phsA
RS24585
RS09000
RS23190
RS23270
cysK
cbiC
RS23285
RS10445
RS10420
tdcA
yecS
yecF
RS10425
RS22110
RS22475
RS03355
RS22480
ruvA
RS15170
cysM
cysN
phsC
STnc1065
RS06850
RS02245
fadD
RS07600
RS23280
RS13085
cysD
yciW
phsB
RS22105
cysU
cysC
cysP
pfkB
RS06385
RS03300
RS10435
RS08995
RS10440
RS16530
RS23275
RS23290
RS09745

## Sheet: EE+ME
invG
sopB
orgA
STnc600
sopA
iagB
RS09100
sicA
invC
RS09560
prgJ
RS16625
spaN
srfC
hilA
invF
prgI
RS16300
sopE
prgK
sipA
flgK
nrfB
sipB
STnc1405
prgH
invE
invA
RS09095
sipD
RS09410
sipC
spaO
flgD
srfB

## Sheet: EE+LE
RS16315
mobC
RS16295
yedO
cysW
invR
RS21865
modB
fliY
RS24580
RS09585
ymdA
RS24700
sraC
rflM
sopE2
cheA
RS08105
modC
RS16320
cheV
sdiA
flhE
flhA
RS06460

## Sheet: EE+ME+LE
fliA
cheW
cheM
RS09590
RS06065
yecC
motA
ycgR
motB
flhB
mobA
RS24695
STnc205
RS05785
cheZ
sigE
RUF_125
fliZ
wzzB
RS09595
RS09675
RS07940
