# Supplementary material for: A Small RNA Derived From the 5′ End of the IS200 tnpA Transcript Regulates Multiple Virulence Regulons in Salmonella typhimurium
Source: Mol Microbiol. 2025 Aug 13;124(5):413–32. doi: 10.1111/mmi.70016 (PMC12594629; doi:10.1111/mmi.70016)
Supplement: Supplementary file 1 — Data S1. [file MMI-124-413-s001.zip › 3_Table S1 copy.xlsx]

## Sheet: Early Exponential
Gene	WT-1-EE	WT-2-EE	WT-3-EE	5' tnpA-1-EE	5' tnpA-2-EE	5' tnpA-3-EE
aceF_aceF	16510	17611	19420	17521	16793	16486
SL1344_RS11990_ackA	7438	7520	7591	5979	5763	5896
SL1344_RS08180_acpD	137	134	160	280	262	284
acpS_acpS	231	296	279	298	269	286
adrA_adrA	102	108	79	105	87	78
SL1344_RS16630_aer	349	473	406	1313	1113	1329
SL1344_RS13055_alpha/beta hydrolase	153	124	155	80	79	96
AmgR_amgR	8	15	12	12	17	9
amiC_amiC	805	982	905	1184	1082	1134
SL1344_RS04710_amino acid permease	211	228	206	137	120	140
SL1344_RS01920_ampH	193	262	214	120	135	139
SL1344_RS23585_arcA	3241	3362	3186	3255	3248	3243
ArcZ_arcZ	113	134	99	88	91	83
STnc490a_art200	3	0	0	2	0	0
STnc490b_art200	2	0	0	0	0	0
STnc490c_art200	0	7	4	0	0	1
STnc490d_art200	0	0	1	0	0	0
STnc490e_art200	0	0	0	0	0	0
STnc490f_art200	3	1	0	0	0	0
STnc490g_art200	5	0	0	0	0	0
artM_artM	1115	1339	1310	1389	1263	1386
artP_artP	95	113	111	133	126	157
asarfA_asarfA	360	327	442	357	281	305
asnB_asnB	524	531	568	606	549	583
SL1344_RS13060_asrA	20	12	31	11	5	13
SL1344_RS13065_asrB	24	16	25	32	20	22
SL1344_RS13070_asrC	43	60	44	57	46	43
asyhbQ_asyhbQ	134	147	182	196	152	149
atpC_atpC	10936	10961	11996	8515	8483	8314
SL1344_RS15305_barA	693	689	767	658	573	615
bcsA_bcsA	849	917	990	482	455	466
SL1344_RS17950_bigA	250	213	222	257	237	238
bssR_bssR	33	38	29	51	49	38
bssS_bssS	736	681	571	660	595	563
cadB_cadB	272	272	294	175	137	161
cbiC_cbiC	21	12	10	14	9	11
cbiD_cbiD	22	33	25	23	26	17
SL1344_RS11580_ccmA	4	3	7	9	11	13
SL1344_RS11575_ccmB	16	8	6	3	0	2
cdsA_cdsA	1112	1311	1348	1265	1090	1383
SL1344_RS02340_cdsH	106	123	116	142	112	112
chaB_chaB	38	29	33	70	67	36
SL1344_RS09610_cheA	4812	5708	5480	31984	27014	32639
SL1344_RS09600_cheM	2221	2303	1915	14381	12459	13827
SL1344_RS09595_chemotaxis protein methyltransferase	1454	1413	1305	6820	6313	7450
SL1344_RS09585_chemotaxis regulator	979	1139	1141	5189	4633	5437
SL1344_RS09590_chemotaxis response regulator protein-glutamate methylesterase	953	1160	1070	5159	4192	5622
SL1344_RS11875_cheV	1668	1708	1495	5250	4586	4912
SL1344_RS09605_CheW	4506	4970	4761	29050	25407	29529
SL1344_RS09580_cheZ	2675	3293	3383	13602	12502	14846
chiP_chiP	80	68	74	62	61	57
ChiX_chiX	359	445	565	353	254	421
SL1344_RS02290_clpP	1128	1268	1209	1456	1412	1379
SL1344_RS02295_clpX	6335	6274	6091	7305	6844	6981
SL1344_RS09530_cmoA	916	854	871	1686	1625	1694
cobS_cobS	91	101	123	86	81	105
copA_copA	750	1069	744	975	865	623
SL1344_RS20320_corA	917	1193	1359	1314	1223	1147
SL1344_RS20860_cpxA	1476	1793	1806	1714	1598	1705
cpxP_cpxP	572	455	358	450	512	436
SL1344_RS20865_cpxR	696	729	657	667	599	576
SL1344_RS17890_crp	3202	3292	3295	3440	3188	3272
CrpT_crpT	16	15	18	9	16	15
csgB_csgB	0	4	3	5	6	2
SL1344_RS05640_csgC	197	189	144	520	589	504
SL1344_RS18810_cspA	21479	21353	25453	7946	8174	9668
SL1344_RS09980_cspB	307	222	233	91	89	95
SL1344_RS06145_cspH	370	308	305	135	118	170
SL1344_RS14635_csrA	3122	3931	4012	4414	4099	4330
CsrB_csrB	55512	65315	64096	80585	76536	77058
SL1344_RS15345_csrB	48940	58265	54071	70154	67007	67963
CsrC_csrC	30519	35481	37984	58622	62025	58815
SL1344_RS17435_csrD	801	832	834	1369	1133	1218
CyaR_cyaR	215	213	215	207	191	193
SL1344_RS12535_cysA	1112	1223	1348	650	480	638
SL1344_RS08565_cysB	608	655	560	699	653	691
SL1344_RS15175_cysC	920	893	815	407	296	467
SL1344_RS15185_cysD	1171	1243	1012	692	520	721
SL1344_RS19060_cysE	1348	1350	1416	1425	1417	1524
SL1344_RS17945_cysG	708	768	747	671	609	678
SL1344_RS15240_cysH	908	1059	1169	575	359	575
SL1344_RS15245_cysI	3893	4241	4598	1769	1284	1893
SL1344_RS15250_cysJ	3544	3746	4064	1703	1330	1822
SL1344_RS12475_cysK	4756	4785	4344	3596	3098	3418
SL1344_RS12530_cysM	817	864	887	487	446	508
SL1344_RS15180_cysN	1592	1601	1429	860	640	874
SL1344_RS12550_cysP	1363	1552	1393	916	676	832
SL1344_RS22605_cysQ	447	516	467	601	577	465
SL1344_RS02725_cysS	2407	2415	2392	2078	1959	2100
SL1344_RS09720_cysT	5564	5384	5143	9376	8475	9594
SL1344_RS12545_cysU	624	855	886	362	315	463
SL1344_RS12540_cysW	1189	1294	1287	586	497	612
SL1344_RS12470_cysZ	368	291	228	284	250	269
SL1344_RS16735_cyuA	255	254	260	263	244	255
SL1344_RS16740_cyuP	127	131	97	132	109	118
SL1344_RS10610_dacD	179	207	234	174	138	188
SL1344_RS17980_dam	1839	1778	1986	1578	1535	1576
DapZ_dapZ	181	233	256	328	238	322
ddl_ddl	1315	1468	1528	1434	1295	1373
SL1344_RS09505_dihydroneopterin triphosphate diphosphatase	1229	1272	1391	2652	2501	2688
dinG_dinG	1012	1030	1005	995	957	1051
SL1344_RS05725_dinI	1017	989	950	1191	1055	1130
SL1344_RS04685_dmsA	56	69	66	65	62	71
SL1344_RS04690_dmsB	23	7	8	16	10	11
SL1344_RS04695_dmsC	13	21	23	24	24	23
SL1344_RS06610_DNA/RNA non-specific endonuclease	241	222	192	212	196	200
dnaA_dnaA	2057	2047	2005	2165	2020	2190
SL1344_RS00060_dnaK	27833	27701	27870	36317	31763	27995
dpiA_dpiA	60	54	55	60	51	57
dpiA_dpiA	61	77	57	66	61	67
dpiB_dpiB	53	65	55	69	70	67
DsrA_dsrA	11	25	5	7	5	7
SL1344_RS09330_DUF1441 domain-containing protein	3	3	5	13	13	12
SL1344_RS06460_DUF1496 domain-containing protein	500	512	406	1447	1213	1430
SL1344_RS16295_DUF2623 domain-containing protein	343	338	380	1025	794	1045
emrB_emrB	836	920	994	707	801	832
emrD_emrD	558	568	454	883	801	749
emtA_emtA	301	356	283	445	413	422
SL1344_RS03015_entB	230	317	289	291	313	257
entE_entE	414	496	431	426	426	398
entF_entF	598	801	662	689	646	596
SL1344_RS18065_envZ	1177	1235	1206	950	918	1030
eutA_eutA	20	22	24	31	20	17
SL1344_RS12680_eutS	0	2	2	3	2	2
fabG_fabG	3386	3913	4109	4409	4092	4290
fadA_fadA	46	49	42	78	54	63
SL1344_RS09080_fadD	557	691	774	1249	1180	1322
fadE_fadE	228	265	242	326	303	334
fadI_fadI	24	27	32	28	24	27
SL1344_RS13945_Fels-2 prophage protein	7	8	12	24	55	6
feoA_feoA	445	539	548	288	268	266
ffs_ffs	1775	1727	2153	1523	1172	1710
fimA_fimA	35	58	48	45	42	44
fimF_fimF	35	42	52	47	43	36
SL1344_RS02785_fimZ	16	31	15	38	18	63
fis_fis	3238	3891	4282	3457	3014	3165
fixB_fixB	86	134	113	75	96	95
flgD_flgD	1703	2042	2059	4422	4353	4744
flgF_flgF	2714	2826	2763	5763	5979	6223
flgI_flgI	1069	1274	1443	2330	2371	2646
SL1344_RS05830_flgK	4037	4458	4099	13126	11795	13301
flgL_flgL	3566	3835	3692	10582	9599	10819
SL1344_RS05775_flgM	1644	1752	1412	4835	4171	4699
SL1344_RS05770_flgN	2134	2637	2411	6666	5770	6821
SL1344_RS09570_flhA	1776	1867	1986	6047	6888	6789
SL1344_RS09575_flhB	1280	1388	1392	5044	5401	5580
SL1344_RS09625_flhC	1465	1423	1280	4924	4269	4441
SL1344_RS09630_flhD	640	629	571	1153	1094	1126
SL1344_RS09565_flhE	417	436	509	1333	1421	1516
SL1344_RS09785_fliA	3259	4110	4050	15564	13890	16460
SL1344_RS09800_fliC	10866	11389	10882	143673	75208	148387
SL1344_RS09845_fliE	465	572	549	992	807	1146
fliI_fliI	2131	2061	2064	2702	2923	3049
fliJ_fliJ	737	819	833	1217	1333	1279
fliL_fliL	1430	1553	1447	2361	2690	2583
fliQ_fliQ	569	520	522	702	808	769
SL1344_RS09815_fliT	3209	3347	2874	6134	5984	6425
SL1344_RS09775_fliY	902	1035	985	3748	3343	3782
SL1344_RS09780_fliZ	1506	1674	1512	7138	6672	7490
SL1344_RS14340_fljA	1361	1580	1483	87	1492	64
flk_flk	454	410	395	319	272	302
SL1344_RS08285_fnr	2517	2875	2837	3511	3278	3822
FnrS_fnrS	57	61	39	78	58	71
SL1344_RS04735_focA	855	821	730	518	458	458
folA_folA	542	585	666	476	425	484
frsA_frsA	845	880	838	812	751	783
SL1344_RS09665_ftnB	35	30	21	87	73	86
SL1344_RS06895_fumD	151	168	176	161	148	128
SL1344_RS03500_fur	4195	4130	3940	5160	4219	4605
gapA_gapA	1394	1705	1692	1493	1229	1475
GcvB_gcvB	31465	31984	31813	25069	23273	27608
gcvT_gcvT	622	723	681	1420	1225	1368
gidB_gidB	591	581	622	493	460	474
gldA_gldA	130	125	109	137	146	134
gldA_gldA	342	323	392	380	434	385
GlmY_glmY	1698	1869	1760	1131	971	1253
GlmZ_glmZ	7476	7199	6233	6460	6370	6920
glnQ_glnQ	2188	2322	2431	1842	1664	1845
SL1344_RS13690_gluconolactonase	192	203	169	64	44	32
SL1344_RS09560_glycoside hydrolase family 105 protein	280	309	315	867	917	904
gntK_gntK	88	79	91	91	68	78
SL1344_RS18265_gntR	631	646	633	592	640	642
gpmA_gpmA	7029	8222	8362	8793	8224	7925
GraL_graL	1441	1407	991	1243	1176	1187
groES_groES	9764	10712	10404	13206	11443	11187
SL1344_RS14595_gshA	1845	1797	1892	1843	1713	1860
SL1344_RS16010_gshB	1183	1267	1227	1228	1209	1272
SL1344_RS05170_gtgD	18	9	14	31	18	40
SL1344_RS05180_gtgE	147	188	131	225	249	219
SL1344_RS05185_gtgF	6	7	8	11	5	5
SL1344_RS11665_gyrA	10130	10446	10908	9365	9057	9950
SL1344_RS13995_head completion/stabilization protein	13	3	40	1	2	7
helD_helD	503	597	522	611	590	601
hemG_hemG	309	322	316	379	364	373
hflB_hflB	13743	14170	14778	14314	13613	14078
SL1344_RS22390_hfq	4616	5305	5287	5590	5174	5046
SL1344_RS02410_hha	966	995	894	628	645	669
SL1344_RS02415_Hha toxicity attenuator	1128	1057	858	661	577	620
SL1344_RS14890_hilA	76	81	73	542	746	620
SL1344_RS14845_hilC	382	387	361	1044	1321	1167
SL1344_RS14885_hilD	556	569	481	1312	1421	1223
SL1344_RS23135_hilE	60	65	70	74	68	77
SL1344_RS21865_HlyD family type I secretion periplasmic adaptor subunit	41	38	37	168	181	135
SL1344_RS08745_hns	21324	20369	19610	21886	20605	20344
hscB_hscB	1062	1108	1044	943	951	1041
SL1344_RS08210_hslJ	285	306	280	325	290	345
SL1344_RS21405_hupA	22997	21521	20712	23377	23069	22914
SL1344_RS21410_hupB	3491	3224	3629	3386	3253	3254
hycD_hycD	20	10	32	31	27	20
hycE_hycE	50	68	64	53	55	66
SL1344_RS06065_hypothetical protein	156	173	128	489	523	543
SL1344_RS07940_hypothetical protein	1089	1222	1152	3145	3673	3326
SL1344_RS09195_hypothetical protein	36	44	31	126	171	157
SL1344_RS09675_hypothetical protein	280	308	320	1737	2062	1840
SL1344_RS09745_hypothetical protein	618	638	512	989	1097	1004
SL1344_RS22135_hypothetical protein	15	15	8	62	79	58
iacP_iacP	185	179	160	220	246	246
SL1344_RS14895_iagB	106	94	77	438	514	417
lamB_iamB	45	54	53	68	72	68
idnK_idnK	35	29	30	48	35	34
SL1344_RS22990_idnT	30	56	28	33	35	42
SL1344_RS06655_ihfA	4174	4475	4411	5238	4909	5235
SL1344_RS04775_ihfB	1852	2062	2027	2334	2122	2355
lldD_ildD	129	133	120	177	161	199
ilvM_ilvM	158	127	126	196	157	178
SL1344_RS14990_invA	85	87	79	675	749	730
SL1344_RS14980_invC	55	65	58	318	342	367
SL1344_RS14995_invE	37	41	51	490	540	503
SL1344_RS15005_invF	50	54	29	785	855	798
SL1344_RS15000_invG	49	58	49	834	829	758
InvR_invR	511	486	368	1659	1642	1567
SL1344_RS14355_iroB	57	57	50	231	150	224
SL1344_RS24725_IS91 family transposase	113	135	114	533	620	552
IsrA_isrA	7	5	9	3	1	6
IsrB_isrB	41	43	35	26	24	25
IsrC_isrC	41	42	33	36	44	40
IsrD_isrD	0	0	1	0	0	0
IsrE_isrE	198	193	196	108	95	100
IsrF_isrF	55	68	53	111	121	106
IsrG_isrG	40	38	50	53	40	60
IsrH-1_isrH	6	7	5	14	5	17
IsrH-2_isrH2	6	7	5	14	5	16
IsrI_isrI	25	37	23	26	33	26
IsrJ_isrJ	133	143	116	122	119	134
IsrK_isrK	350	320	323	300	285	291
IsrL_isrL	50	37	33	40	41	43
IsrM_isrM	8	14	8	11	6	5
IsrN_isrN	0	0	2	2	1	1
IsrO_isrO	108	109	88	126	104	94
IsrP_isrP	51	60	42	60	56	62
IsrQ_isrQ	6	2	7	6	5	5
IstR-1_istR1	76	70	53	46	43	40
IstR-2_istR2	82	76	61	53	51	44
ksgA_ksgA	1422	1536	1607	1378	1270	1450
SL1344_RS08205_ldhA	457	570	556	958	818	842
SL1344_RS00585_leuO	29	15	13	17	16	9
SL1344_RS21750_lexA	2799	3097	3249	3146	2949	3418
ligA_ligA	2206	2315	2368	1798	1797	1729
livF_livF	58	71	78	92	102	113
lolA_lolA	626	767	778	900	761	857
lolB_lolB	219	253	293	250	278	306
lplA_lplA	511	499	467	531	494	471
SL1344_RS06600_lpxR	38	49	36	277	282	265
SL1344_RS11955_lrhA	548	578	645	362	356	401
SL1344_RS04660_lrp	2049	2122	2139	2975	2927	2890
SL1344_RS09120_L-serine ammonia-lyase	2325	2419	2446	4648	4558	4509
SL1344_RS20930_lsrR	255	255	249	222	184	187
SL1344_RS14590_luxS	2463	2556	2511	2541	2229	2541
SL1344_RS09795_lysine-N-methylase	675	783	860	1983	1720	2125
malF_malF	34	50	28	39	23	39
malG_malG	39	39	22	33	36	44
SL1344_RS18135_malT	1435	1503	1497	744	628	748
SL1344_RS07280_malY*	119	125	109	123	100	98
mdoD_mdoD	1097	1181	1117	1652	1509	1562
mdoG_mdoG	3413	3386	3297	3474	3366	3398
SL1344_RS09375_membrane protein	606	679	609	1596	1398	1483
SL1344_RS21870_membrane protein	1510	1546	1506	2149	2112	2299
SL1344_RS11835_menC	446	467	566	481	426	455
SL1344_RS21470_metA	96	86	93	105	87	98
SL1344_RS21065_metB	485	551	520	523	481	489
SL1344_RS16345_metC	154	163	154	247	217	209
SL1344_RS20385_metE	330	291	372	416	370	320
SL1344_RS21095_metF	189	156	126	223	205	189
metG_metG	2452	2437	2529	2075	1973	2053
SL1344_RS21500_metH	678	732	747	834	738	861
SL1344_RS18435_methyl-accepting chemotaxis citrate transducer	654	728	661	3356	3033	3319
SL1344_RS08105_methyl-accepting chemotaxis protein	249	267	236	1152	988	1135
SL1344_RS16230_methyl-accepting chemotaxis protein	337	391	304	1401	1296	1383
SL1344_RS16300_methyl-accepting chemotaxis protein	2198	2180	2290	6624	5652	6624
SL1344_RS16625_methyl-accepting chemotaxis protein	3275	3485	3304	12222	10256	12408
SL1344_RS21060_metJ	935	1256	1298	1457	1284	1565
SL1344_RS21070_metL	1265	1475	1481	1341	1221	1274
metQ_metQ	1576	1587	1385	1888	1597	1689
SL1344_RS20380_metR	128	110	104	126	111	105
MgrR_mgrR	842	896	878	567	437	687
MicA_micA	25	35	18	51	43	46
MicC_micC	30	26	20	32	48	22
MicF_micF	834	732	622	359	350	330
SL1344_RS07395_mlc	426	426	409	361	353	376
moaA_moaA	263	287	300	329	277	324
moaD_moaD	104	125	114	129	104	98
moaE_moaE	172	204	172	186	189	187
mobA_mobA	155	182	180	193	171	193
SL1344_RS24715_mobA	1050	1198	1123	6555	6940	6644
SL1344_RS24720_mobC	182	273	193	1323	1197	1382
SL1344_RS03955_modA	655	661	676	2281	1917	2144
modB_modB	608	646	595	1931	1598	1941
SL1344_RS03965_modC	853	940	864	2552	2208	2668
SL1344_RS09620_motA	1787	2236	1996	14622	11958	14967
motB_motB	2364	2656	2262	14590	12492	14589
SL1344_RS09450_msbB	649	747	704	1355	1307	1387
Msr_Msr	147	121	113	83	65	72
mtlR_mtlR	427	513	426	509	421	532
mukB_mukB	5551	5916	6412	6149	6215	6308
murD_murD	2296	2644	2727	2157	2151	2432
SL1344_RS00625_murE	1315	1489	1773	1284	1181	1489
SL1344_RS09280_N-acetyltransferase	59	89	77	308	244	294
napB_napB	47	42	34	59	54	64
SL1344_RS08805_narG	50	61	59	135	102	116
SL1344_RS08800_narH	44	23	35	63	64	65
SL1344_RS08790_narI	18	21	19	39	36	32
SL1344_RS08795_narJ	8	9	11	22	18	19
SL1344_RS08810_narK	20	20	19	56	40	55
SL1344_RS08820_narL	147	153	154	267	283	258
nepI_nepI	313	371	372	394	358	401
nhaA_nhaA	641	760	800	835	807	822
nirD_nirD	50	50	77	58	65	56
nlpD_nlpD	7172	7307	6763	8593	8961	8491
nrdI_nrdI	65	103	89	80	71	63
SL1344_RS21955_nrfB	85	89	84	338	273	277
SL1344_RS21960_nrfC	83	107	96	338	265	304
SL1344_RS21975_nrfG	55	45	25	41	27	30
nudC_nudC	229	209	201	210	189	223
nusA_nusA	8226	8545	9305	7211	7250	7643
nusB_nusB	3480	3413	3158	2649	2497	3058
nusG_nusG	9790	10006	10258	10643	10219	10283
obgE_obgE	1515	1880	2207	1567	1446	1718
ompL_ompL	6	8	5	5	3	7
SL1344_RS18070_ompR	798	824	851	706	732	681
ompX_ompX	32919	32624	32434	26649	26880	25983
OmrA_omrA	95	86	78	37	27	44
OmrB_omrB	52	51	50	34	37	25
oppB_oppB	167	136	161	138	113	156
SL1344_RS14860_orgA	319	296	341	1324	1558	1399
OxyS_oxyS	81	77	62	80	82	53
pabB_pabB	497	449	443	936	892	872
pagP_pagP	1494	1318	1237	896	838	869
SL1344_RS10525_pduA	2	1	0	3	5	3
pduC_pduC	10	6	12	11	12	12
pduD_pduD	8	6	2	6	5	8
pduE_pduE	2	7	6	7	4	2
pdxK_pdxK	115	127	124	173	155	129
SL1344_RS06590_pfkB	563	539	542	557	574	485
SL1344_RS13960_phage virion morphogenesis protein	2	25	10	7	0	6
SL1344_RS02035_phoB	796	844	754	858	733	795
SL1344_RS11645_phoE	35271	39136	38308	21916	19720	21304
SL1344_RS05535_phoH	111	123	105	222	159	186
SL1344_RS06080_phoP	2767	2716	2621	2649	2477	2584
SL1344_RS06075_phoQ	2980	2903	2830	2580	2447	2606
phoR_phoR	440	445	456	563	522	500
SL1344_RS13700_phospho-2-dehydro-3-deoxyheptonate aldolase Tyr-sensitive	416	446	428	275	266	248
SL1344_RS10625_phsA	49	54	44	64	51	54
SL1344_RS10620_phsB	13	17	17	11	5	18
SL1344_RS10615_phsC	30	34	27	36	50	29
potG_potG	150	201	197	264	205	282
SL1344_RS09215_prc	6151	6198	6684	11643	10919	11770
SL1344_RS14880_prgH	76	92	72	1090	1054	1163
SL1344_RS14875_prgI	34	47	25	512	507	479
SL1344_RS14870_prgJ	86	84	69	826	824	852
SL1344_RS14865_prgK	265	266	249	1435	1658	1551
SL1344_RS09220_proQ	6069	6086	6203	9890	9536	10332
SL1344_RS09255_prpA/pphA	24	28	28	54	57	60
psiB_psiB	34	37	31	23	23	28
psiB_psiB	20	16	17	17	21	18
pssA_pssA	2528	2638	2524	2356	2196	2419
SL1344_RS11995_pta	11922	12387	14229	10384	10313	10341
SL1344_RS15255_ptpS	889	916	988	426	387	414
SL1344_RS02910_PTS mannose/fructose/sorbose transporter subunit IIB	0	8	2	2	3	5
SL1344_RS07105_purR	1240	1318	1229	1015	1014	1119
putA_putA	586	642	634	667	664	692
SL1344_RS23405_putative inner membrane protein	279	273	288	522	479	461
SL1344_RS09445_pyruvate kinase II	814	814	863	1782	1671	1667
SL1344_RS16430_qseB	42	43	45	43	34	44
SL1344_RS16435_qseC	102	123	123	103	97	105
SL1344_RS23490_radA	983	1040	1028	831	849	899
RaoN_raoN	42	47	32	31	28	29
SL1344_RS12895_ratA	363	372	379	384	365	421
rcsA_rcsA	117	130	99	144	128	150
SL1344_RS11655_rcsB	1869	1825	1696	1752	1679	1605
SL1344_RS11660_rcsC	772	834	923	665	610	755
SL1344_RS11650_rcsD	2020	2017	1951	1515	1462	1541
rcsF_rcsF	620	602	630	542	566	518
RdlD_rdlD	102	103	119	71	102	85
RdlE_rdlE	34	32	49	20	14	23
SL1344_RS14650_recA	2505	3113	3042	4164	3839	3663
SL1344_RS13835_recN	923	940	892	1053	1057	1058
SL1344_RS06620_rfc	622	581	546	491	442	435
SL1344_RS22270_rflM	721	841	819	1751	2040	1881
rhtB_rhtB	39	45	41	47	49	57
rimM_rimM	15456	15693	16536	14965	13059	15499
rimO_rimO	1693	1852	1933	1755	1667	1692
SL1344_RS03220_rlpA	668	704	727	734	687	753
SL1344_RS05840_rne	7025	6877	7093	6825	6990	7097
rnpB_rnpB	422281	420429	436257	394608	373652	396378
RnpB_RnpB	422281	420429	436257	394608	373652	396378
SL1344_RS15130_rpoS	3512	4034	4133	5401	5247	5338
rprA_rprA	34	37	33	18	34	27
rpsN_rpsN	21452	21888	23621	19350	19309	20041
rpsV_rpsV	384	418	363	979	922	800
RseX_rseX	0	0	4	1	2	3
rsmD_rsmD	444	380	359	296	294	241
SL1344_RS09240_rsmF/yebU	757	767	811	1307	1260	1405
SL1344_RS22150_rtsA	79	88	51	524	679	598
SL1344_RS22145_rtsB	18	12	13	187	192	158
rumA_rumA	1275	1219	1110	1163	1163	1169
SL1344_RS09480_ruvA	432	460	412	906	817	864
SL1344_RS09475_ruvB	735	770	818	1440	1458	1537
RybA_rybA	821	864	749	1006	1063	1012
RybB_rybB	147	108	144	92	80	99
RybD_rybD	170	196	218	407	323	361
RydB_rydB	20	14	19	19	21	14
RydC_rydC	138	153	172	230	238	238
RyeF_ryeF	126	139	125	384	378	357
RyfA_ryfA	600	626	655	663	635	788
RyfD_ryfD	1555	1581	1459	1479	1337	1345
RyhB_ryhB	251	204	122	113	85	85
RyjB_ryjB	22	28	32	35	22	29
Sar_sar	123	140	137	99	71	93
SL1344_RS10635_sbcB	638	631	561	482	539	468
SL1344_RS01925_sbmA	172	206	225	182	168	210
SL1344_RS10605_sbmC	286	334	372	289	280	298
SL1344_RS20885_sbp	369	392	402	237	181	257
sdhC_sdhC	435	420	422	652	622	799
SL1344_RS09755_sdiA	379	366	319	1888	1553	1811
SdsR_sdsR	79	76	119	52	52	67
sgbH_sgbH	8	1	5	13	11	4
SgrS_sgrS	970	862	851	1257	1003	1076
SibA_sibA	265	293	303	186	137	223
SibC_sibC	1208	1270	1201	1262	1070	1406
SibD_sibD	832	956	1058	819	624	909
SL1344_RS14940_sicA	30	40	42	579	551	536
sifA_sifA	192	182	142	186	148	143
sifB_sifB	32	28	32	28	24	22
SL1344_RS05355_sigE	73	81	84	863	881	848
SL1344_RS21850_siiA	15	16	14	80	93	73
SL1344_RS21855_siiB	31	41	28	153	158	141
SL1344_RS21875_siiF	846	842	644	856	808	790
SL1344_RS01560_sinR	218	264	205	331	326	359
SL1344_RS14920_sipA	147	166	168	750	812	707
SL1344_RS14935_sipB	90	133	108	1536	1571	1441
SL1344_RS14930_sipC	222	250	229	2520	2598	2624
SL1344_RS14925_sipD	44	65	40	322	417	358
SL1344_RS09740_sirA	1154	1247	1203	1936	1808	2090
SL1344_RS10425_sirohydrochlorin cobaltochelatase	25	17	25	16	11	14
SL1344_RS09840_SL1896	24	28	13	44	39	37
SL1344_RS07175_slyA	1118	1208	1327	1332	1299	1251
SL1344_RS07110_sodB	1517	1927	2210	2220	1935	2229
SL1344_RS10630_sopA	33	45	29	208	244	201
sopB_sopB	61	72	56	929	1009	853
SL1344_RS15235_sopD	98	94	74	97	95	96
SL1344_RS13925_sopE	23	38	29	941	1022	940
SL1344_RS09265_sopE2	15	12	11	427	448	386
spaK_spaK	24	28	15	163	188	153
spaM_spaM	26	30	44	225	209	236
spaN_spaN	51	48	57	292	355	304
SL1344_RS14965_spaO	30	44	35	270	280	248
SL1344_RS14960_spaP	32	34	22	231	244	247
SL1344_RS14955_spaQ	20	24	26	156	177	192
SL1344_RS14950_spaR	27	28	21	140	184	180
SL1344_RS14945_spaS	30	22	35	163	155	152
Spf_spf	46986	40347	35444	40235	38908	35934
SL1344_RS14840_spi4 transcriptional regulator	52	54	59	301	319	292
spiC_spiC	1	4	6	3	4	4
spr_spr	5601	5568	5446	4293	4152	4447
SraA_sraA	5	4	3	3	4	4
SraB_sraB	312	293	272	296	255	351
SraC_sraC	1075	940	846	2769	3011	2768
SraF_sraF	963	817	556	630	601	534
SraG_sraG	52	44	40	33	47	48
SraL_sraL	21	25	21	43	32	24
SL1344_RS07945_srfB	1457	1478	1618	3970	4500	4312
SL1344_RS07950_srfC	1152	1149	1157	3132	3521	3340
srlA_srlA	6	8	4	10	11	11
srlE_srlE	20	14	20	20	15	21
srlR_srlR	238	221	203	248	227	229
SroA_sroA	99	102	99	78	77	105
SroC_sroC	3496	3027	2325	3824	3330	3885
SroD_sroD	80	151	163	304	276	284
SroG_sroG	1020	1958	2284	1706	1376	1878
SL1344_RS06985_ssaG	1	5	9	6	2	3
SL1344_RS07050_ssaR	49	41	41	36	29	36
SL1344_RS05160_sseI	45	50	41	50	53	60
sspA_sspA	3477	3537	3560	3470	3482	3432
SL1344_RS06915_ssrA	107	111	91	109	93	85
SsrA_ssrA	264934	283009	304498	328574	281726	314845
SL1344_RS06910_ssrB	41	53	47	61	52	27
ssrS_ssrS	70681	77349	59124	54696	45297	51849
SsrS_ssrS	70666	77326	59104	54680	45289	51836
SL1344_RS16670_sstT	713	825	813	814	768	861
SL1344_RS01735_stbB	0	1	2	5	3	7
SL1344_RS05145_stfT	40	46	35	79	58	68
STnc3140_STnc3140 (sopD)	301	257	325	79	69	114
STnc3200_STnc3200	5	3	2	3	3	0
SL1344_RS15350_syd	719	729	749	591	568	689
SymR_symR	40	57	42	51	42	51
SL1344_RS13990_tail protein	1	3	34	2	1	0
tatE_tatE	251	370	403	479	440	485
tcuB_tcuB	23	29	29	26	32	34
SL1344_RS16770_tdcA	156	69	53	75	45	50
SL1344_RS16765_tdcB	119	91	104	280	256	310
SL1344_RS16760_tdcC	194	208	178	674	576	640
SL1344_RS05150_tfaT	31	39	32	63	39	59
Tff_tff	7714	7232	6031	7631	7323	7341
thiP_thiP	555	614	619	550	421	517
thiQ_thiQ	287	280	318	193	183	243
SL1344_RS06625_thrS	9392	9421	9657	7994	8119	8179
SL1344_RS04595_tnpA1	2	4	13	62	66	63
SL1344_RS06060_tnpA2	12	4	6	41	32	49
SL1344_RS09075_tnpA3	3	13	8	29	9	34
SL1344_RS09790_tnpA4	2	2	0	3	1	5
SL1344_RS12685_tnpA5	3	3	4	5	7	3
SL1344_RS17020_tnpA6	20	34	13	44	39	51
SL1344_RS17955_tnpA7	21	17	23	34	44	29
tolA_tolA	544	641	682	612	621	681
SL1344_RS16475_tolC	2608	2604	2547	2360	2334	2378
SL1344_RS21860_TolC family protein	51	47	36	181	115	133
tqsA_tqsA	90	105	89	95	79	104
SL1344_RS14145_transcriptional regulator	2	1	3	5	41	3
trkD_trkD	1156	1170	1257	919	887	995
SL1344_RS06175_tRNA arg	9	7	5	46	59	37
SL1344_RS13600_tRNA/rRNA methyltransferase	1856	1875	1941	1174	1184	1117
truA_truA	540	602	607	444	380	452
SL1344_RS23260_tsr	8411	9231	8861	26369	23528	26103
SL1344_RS06870_ttrA	51	61	80	56	49	73
SL1344_RS06880_ttrB	6	6	5	2	7	11
SL1344_RS06875_ttrC	6	4	10	9	8	4
SL1344_RS06890_ttrR	96	95	70	98	85	77
SL1344_RS06885_ttrS	206	232	213	197	176	216
tyrA_tyrA	442	524	495	391	373	357
ubiB_ubiB	2025	1995	1990	1857	1818	1942
ubiF_ubiF	346	381	367	447	448	440
SL1344_RS21190_udhA	1013	1034	1018	1620	1668	1596
SL1344_RS03635_UDP-galactopyranose mutase	7	5	1	27	34	11
ugpC_ugpC	76	70	79	87	84	96
ulaD_ulaD	14	22	24	22	29	30
ushA_ushA	549	574	574	668	614	638
SL1344_RS09735_uvrC	1298	1460	1413	2071	2031	2226
SL1344_RS11530_virulence protein MsgA	0	0	1	0	2	3
wecC_wecC	1547	1636	1691	1339	1248	1387
SL1344_RS10695_wzzB	1322	1505	1640	757	748	718
SL1344_RS02345_ybaO	311	300	303	306	322	313
SL1344_RS03185_ybeM	13	34	28	85	56	88
SL1344_RS04285_ybiK	466	492	492	559	467	544
SL1344_RS08990_ycgO	835	957	911	2676	2263	2701
SL1344_RS08975_ycgR	814	914	858	2157	2063	2329
SL1344_RS08585_yciK	349	408	329	464	470	434
SL1344_RS08495_yciW	369	330	296	364	328	344
SL1344_RS07545_ydeD	69	75	72	71	69	90
SL1344_RS06680_ydiV	113	134	130	91	80	113
SL1344_RS06595_ydiY	1466	1526	1501	1168	1136	1342
SL1344_RS06585_ydiZ	17	26	24	31	20	24
SL1344_RS06560_ydjN	10169	11035	10896	7201	6305	7437
SL1344_RS09415_yebG	84	110	118	303	285	288
SL1344_RS09225_yebR	1453	1490	1483	3418	3081	3151
SL1344_RS09230_yebS	392	357	293	702	691	669
SL1344_RS09760_yecC	261	319	270	684	749	728
SL1344_RS09750_yecF	1685	1789	1681	2984	3173	2923
SL1344_RS09765_yecS	129	159	170	343	280	395
SL1344_RS09825_yedD	599	633	717	573	509	577
SL1344_RS09830_yedE	302	291	331	189	181	180
SL1344_RS09835_yedF	178	209	233	132	114	98
SL1344_RS09770_yedO	267	312	301	762	653	884
SL1344_RS10925_yegD	561	508	532	242	229	221
SL1344_RS13585_yfiK	31	28	22	29	32	28
SL1344_RS17960_yhfL	297	224	216	484	459	455
SL1344_RS18605_yhjH	1441	1698	1396	5019	3991	4785
SL1344_RS18650_yhjQ	606	619	603	300	272	309
SL1344_RS23255_yjiY	947	931	1090	440	502	498
SL1344_RS05645_ymdA	178	237	180	475	548	550
SL1344_RS05655_ymdC	499	564	590	921	965	932
yopJ_yopJ	153	174	157	279	320	324
SL1344_RS15335_yqcB	539	575	545	446	451	559
SL1344_RS15340_yqcC (next to csrB)	266	299	294	221	235	307
YrlA_yrlA	12	8	12	10	12	10
YrlB_yrlB	9	11	9	14	12	14
zntA_zntA	668	802	668	913	917	949
zntB_zntB	271	232	227	342	351	363
zraP_zraP	29	31	23	25	26	17
crRNA1_	145	126	162	132	116	154
crRNA2_	416	413	383	297	330	358
ECS021_	34	33	19	28	30	16
ECS173_	46	50	41	40	45	44
Ffs_	1784	1735	2163	1535	1178	1714
fimA-trailer_	9	13	12	11	11	11
GO-10702_	82	50	42	65	73	66
GO-10704_	1508	1644	1344	1357	1300	1448
Ig1085_	56	46	33	61	35	43
Ig1140_	26	43	41	60	72	73
Ig2335_	350	390	355	343	260	293
Ig959_	0	0	0	0	0	0
IS042_	16	16	16	7	10	13
lysC-leader_	67	42	51	49	58	61
mreB-leader_	403	510	484	540	457	501
pRNA_	2	9	3	9	10	2
RprA_	34	37	33	18	34	27
rpsL-leader_	3182	3227	2945	3301	2739	3297
rpsP-leader_	3814	3812	3190	3604	3457	3651
rrf_	2	2	1	1	3	1
rrf_	6	3	3	2	2	4
rrf_	11	5	9	5	6	4
rrf_	3	5	4	1	1	5
rrf_	12	26	19	0	7	5
rrf_	1	3	3	0	0	1
rrf_	0	6	0	0	0	0
rrf_	4	3	0	0	0	0
RUF_107c.1_	286	313	386	256	244	277
RUF_107c.10_	214	197	226	235	226	221
RUF_107c.102_	21	19	15	60	17	24
RUF_107c.105_	205	270	381	328	288	352
RUF_107c.107_	92	73	69	65	41	49
RUF_107c.108_	435	519	631	445	348	430
RUF_107c.111_	770	783	844	719	657	766
RUF_107c.112_	395	349	407	324	326	329
RUF_107c.18_	12	10	9	13	19	14
RUF_107c.19_	226	206	245	192	223	201
RUF_107c.2_	168	176	204	109	120	129
RUF_107c.23_	180	173	212	265	231	218
RUF_107c.24_	80	112	71	92	89	97
RUF_107c.26_	9	9	11	10	8	7
RUF_107c.30_	3	1	2	3	4	2
RUF_107c.38_	81	58	70	76	69	75
RUF_107c.47_	201	204	301	209	181	189
RUF_107c.50_	102	86	91	95	82	97
RUF_107c.51_	107	126	109	110	100	89
RUF_107c.53_	253	253	291	582	413	577
RUF_107c.56_	344	347	375	246	235	245
RUF_107c.57_	75	72	100	75	76	110
RUF_107c.58_	646	660	788	625	614	642
RUF_107c.59_	316	332	440	246	251	315
RUF_107c.63_	128	123	166	86	101	96
RUF_107c.69_	116	106	88	138	115	120
RUF_107c.70_	181	199	212	125	143	129
RUF_107c.72_	105	100	112	71	87	79
RUF_107c.77_	175	173	246	133	128	139
RUF_107c.8_	59	71	63	22	23	33
RUF_107c.81_	13	19	16	11	19	13
RUF_107c.82_	972	976	953	746	626	803
RUF_107c.83_	11	5	6	12	14	12
RUF_107c.86_	66	102	92	106	85	123
RUF_107c.89_	381	434	517	468	436	419
RUF_107c.90_	39	26	27	18	25	10
RUF_107c.92_	81	59	66	62	60	80
RUF_107c.94_	22	24	17	15	21	17
RUF_107c.95_	1363	1482	1453	1404	1365	1503
RUF_107c.96_	124	132	207	120	119	121
RUF_111_	84	92	90	89	79	100
RUF_121_	68	88	63	128	119	118
RUF_125_	343	337	280	1791	1592	1708
RUF_167_	188	175	177	102	119	95
RUF_178_	12	7	4	7	3	2
RUF_219c_	55	48	42	272	305	231
RUF_220c_	91	92	102	149	170	175
RUF_226_	28	22	16	17	22	20
RUF_247c_	441	420	386	384	354	370
RUF_257c_	343	320	272	270	240	303
RUF_279_	1261	1243	1122	705	657	782
RUF_290_	608	589	587	643	585	670
RUF_321c_	0	0	0	0	1	1
RUF_328c_	7	4	4	1	4	4
RUF_341c.10_	141	124	80	76	81	86
RUF_341c.11_	128	120	138	112	112	114
RUF_341c.2_	31	37	32	26	30	20
SL1344_RS00005_	2989	2972	2447	4307	4046	3808
SL1344_RS00010_	855	1063	958	1266	1039	1152
SL1344_RS00015_	625	670	652	828	704	765
SL1344_RS00020_	1083	1356	1496	1569	1301	1492
SL1344_RS00025_	518	499	482	545	521	512
SL1344_RS00030_	524	449	466	465	408	445
SL1344_RS00035_	6819	7486	7844	7839	7344	7737
SL1344_RS00040_	860	770	828	697	660	664
SL1344_RS00045_	2721	2912	3199	1596	1536	1697
SL1344_RS00050_	16	39	17	22	24	23
SL1344_RS00055_	35	25	20	27	30	19
SL1344_RS00065_	2819	3198	3020	3944	3323	3370
SL1344_RS00070_	116	128	145	114	89	107
SL1344_RS00075_	13	14	8	5	5	9
SL1344_RS00080_	17	18	8	14	17	18
SL1344_RS00085_	0	5	4	8	3	2
SL1344_RS00090_	173	169	158	183	186	197
SL1344_RS00095_	58	76	69	91	89	100
SL1344_RS00100_	18	31	29	33	40	37
SL1344_RS00105_	27	29	39	30	29	39
SL1344_RS00110_	15	6	14	19	12	15
SL1344_RS00115_	53	67	44	59	45	87
SL1344_RS00120_	30	46	27	47	37	38
SL1344_RS00125_	17	16	16	15	20	15
SL1344_RS00130_	12	9	19	14	14	17
SL1344_RS00135_	31	21	30	26	20	28
SL1344_RS00140_	82	77	93	78	64	76
SL1344_RS00145_	78	77	62	53	83	75
SL1344_RS00150_	7	5	4	6	5	6
SL1344_RS00155_	32	24	36	23	46	31
SL1344_RS00160_	9	17	9	8	6	4
SL1344_RS00165_	54	83	74	73	56	51
SL1344_RS00170_	118	132	113	122	116	126
SL1344_RS00175_	1	2	3	2	7	3
SL1344_RS00180_	132	110	99	129	115	108
SL1344_RS00185_	96	102	74	92	85	77
SL1344_RS00190_	43	55	54	42	47	38
SL1344_RS00195_	232	202	214	206	209	193
SL1344_RS00205_	500	594	540	722	690	797
SL1344_RS00210_	137	156	150	162	125	148
SL1344_RS00215_	8	15	7	6	16	9
SL1344_RS00220_	59553	57938	54758	50060	52187	50330
SL1344_RS00225_	112	112	124	146	134	127
SL1344_RS00230_	1185	1432	1408	1391	1289	1491
SL1344_RS00235_	4674	5205	6017	5544	5362	5486
SL1344_RS00240_	1313	1304	1532	1225	1176	1243
SL1344_RS00245_	730	795	894	743	782	796
SL1344_RS00250_	1686	1848	1820	1683	1596	1784
SL1344_RS00255_	519	467	436	500	568	477
SL1344_RS00260_	435	468	447	646	700	623
SL1344_RS00270_	65	86	94	76	80	81
SL1344_RS00275_	11	8	5	9	5	17
SL1344_RS00280_	7	6	13	8	1	4
SL1344_RS00285_	2	1	0	1	1	0
SL1344_RS00290_	27	22	18	31	27	28
SL1344_RS00295_	12	9	19	18	13	12
SL1344_RS00300_	4	6	5	3	4	9
SL1344_RS00305_	21	17	8	17	36	20
SL1344_RS00310_	29	27	27	34	48	44
SL1344_RS00315_	10	13	14	30	31	41
SL1344_RS00320_	27	35	37	59	38	58
SL1344_RS00325_	595	763	742	867	720	816
SL1344_RS00330_	14	12	9	8	9	10
SL1344_RS00335_	277	321	283	261	298	344
SL1344_RS00340_	794	778	853	759	754	770
SL1344_RS00345_	141	125	139	87	68	83
SL1344_RS00350_	15	12	13	20	25	23
SL1344_RS00355_	21	23	20	37	22	37
SL1344_RS00360_	40	40	37	65	46	56
SL1344_RS00365_	35	39	44	53	51	54
SL1344_RS00370_	62	67	94	72	77	85
SL1344_RS00375_	15	10	6	11	18	5
SL1344_RS00380_	2	2	2	2	0	7
SL1344_RS00385_	22	40	38	38	26	28
SL1344_RS00390_	11	14	32	23	23	24
SL1344_RS00395_	19	26	23	33	21	26
SL1344_RS00400_	16	10	11	14	13	10
SL1344_RS00405_	129	107	131	127	97	105
SL1344_RS00410_	31	24	31	24	39	33
SL1344_RS00415_	152	142	151	122	119	110
SL1344_RS00420_	35	35	38	42	49	41
SL1344_RS00425_	0	5	5	4	1	3
SL1344_RS00430_	199	211	168	175	151	160
SL1344_RS00435_	32	30	30	30	20	21
SL1344_RS00440_	74	119	115	124	114	117
SL1344_RS00450_	862	960	1057	828	840	869
SL1344_RS00455_	855	992	1088	818	749	906
SL1344_RS00465_	1555	1678	1699	1406	1276	1515
SL1344_RS00470_	2968	3340	3106	2780	2499	2715
SL1344_RS00475_	2571	2835	2835	2766	2573	2747
SL1344_RS00480_	428	522	533	433	416	479
SL1344_RS00485_	1227	1250	1242	899	936	950
SL1344_RS00490_	2289	2393	2514	1918	1872	2021
SL1344_RS00495_	519	425	472	479	471	434
SL1344_RS00500_	76	67	68	71	48	56
SL1344_RS00505_	13	22	7	6	14	4
SL1344_RS00510_	17	14	15	19	16	22
SL1344_RS00515_	12	30	22	29	22	22
SL1344_RS00520_	10	14	11	17	12	20
SL1344_RS00525_	166	185	185	179	174	139
SL1344_RS00530_	370	473	459	367	390	444
SL1344_RS00545_	217	335	298	319	231	306
SL1344_RS00550_	182	181	173	155	156	187
SL1344_RS00555_	922	816	808	1184	957	1026
SL1344_RS00560_	56	70	81	91	91	79
SL1344_RS00565_	99	118	146	138	161	116
SL1344_RS00570_	116	138	102	127	149	101
SL1344_RS00575_	99	107	121	96	112	108
SL1344_RS00580_	131	122	108	104	78	124
SL1344_RS00590_	162	177	184	187	162	202
SL1344_RS00595_	151	175	171	233	228	232
SL1344_RS00600_	851	901	1001	823	810	755
SL1344_RS00605_	3155	3448	3089	3063	2893	3025
SL1344_RS00610_	3055	3391	3419	3251	3054	3214
SL1344_RS00615_	1691	1831	2007	1871	1662	1760
SL1344_RS00620_	6989	7192	6180	7259	6974	7508
SL1344_RS00630_	1710	1914	1976	1615	1578	1753
SL1344_RS00635_	1735	1936	2004	1705	1550	1791
SL1344_RS00645_	2018	2229	2220	1967	1889	2051
SL1344_RS00650_	1707	1760	1871	1507	1438	1611
SL1344_RS00655_	2037	2256	2352	2069	1979	2157
SL1344_RS00665_	1049	1236	1195	1130	1001	1179
SL1344_RS00670_	2297	2511	2531	2344	2135	2548
SL1344_RS00675_	2810	3085	3334	3158	3011	3117
SL1344_RS00680_	10181	10904	11514	10874	9884	11412
SL1344_RS00685_	1391	1410	1245	1327	1337	1268
SL1344_RS00690_	6138	6270	6514	5446	5455	5488
SL1344_RS00695_	92	146	139	141	105	133
SL1344_RS00700_	580	646	576	584	551	614
SL1344_RS00705_	447	519	501	541	499	480
SL1344_RS00710_	609	631	676	676	599	653
SL1344_RS00715_	628	617	595	523	600	622
SL1344_RS00720_	1914	2093	2048	2421	2109	2407
SL1344_RS00725_	22	16	21	29	22	21
SL1344_RS00730_	8	6	8	14	12	8
SL1344_RS00735_	2	5	3	0	2	6
SL1344_RS00740_	453	439	396	410	340	396
SL1344_RS00745_	264	285	254	230	218	238
SL1344_RS00750_	416	423	448	475	437	505
SL1344_RS00755_	90	96	101	98	94	96
SL1344_RS00760_	42	45	36	42	44	42
SL1344_RS00765_	359	393	430	365	359	393
SL1344_RS00770_	6642	6759	6572	5659	5636	5646
SL1344_RS00775_	18742	20015	21218	18524	17920	18403
SL1344_RS00785_	16574	17340	18028	19561	18590	19103
SL1344_RS00790_	94	79	98	92	77	99
SL1344_RS00795_	18	25	21	25	28	14
SL1344_RS00800_	58	85	81	79	65	79
SL1344_RS00805_	1372	1777	1890	1893	1878	2025
SL1344_RS00810_	736	558	499	719	659	665
SL1344_RS00815_	398	505	467	546	563	495
SL1344_RS00820_	41	40	52	62	40	41
SL1344_RS00825_	59	73	44	82	68	62
SL1344_RS00830_	192	215	216	215	209	221
SL1344_RS00835_	866	868	941	868	850	922
SL1344_RS00840_	2621	2666	2714	2737	2504	2598
SL1344_RS00845_	1442	1450	1373	1494	1306	1447
SL1344_RS00850_	226	205	224	212	181	233
SL1344_RS00855_	323	587	424	534	518	419
SL1344_RS00860_	393	438	446	634	582	614
SL1344_RS00865_	1495	1676	1605	1726	1731	1630
SL1344_RS00870_	7309	7115	6635	6174	5914	5995
SL1344_RS00875_	188	212	208	217	203	234
SL1344_RS00880_	257	293	355	287	266	290
SL1344_RS00885_	54	72	59	52	49	45
SL1344_RS00890_	42	44	48	37	31	27
SL1344_RS00895_	6	9	8	8	6	7
SL1344_RS00900_	37	17	18	24	24	18
SL1344_RS00905_	20	24	23	22	18	13
SL1344_RS00910_	401	411	408	414	395	384
SL1344_RS00915_	906	911	941	1007	846	969
SL1344_RS00920_	827	784	747	761	666	758
SL1344_RS00925_	484	540	632	501	511	538
SL1344_RS00930_	1036	1062	1104	884	904	1046
SL1344_RS00935_	4117	4088	4014	3730	3607	3908
SL1344_RS00940_	581	578	615	533	508	561
SL1344_RS00945_	7216	8264	7819	11924	11133	11384
SL1344_RS00950_	315	314	279	293	259	255
SL1344_RS00955_	269	238	255	249	242	240
SL1344_RS00960_	923	992	941	990	949	976
SL1344_RS00965_	2140	2319	2378	2299	2227	2363
SL1344_RS00970_	5186	6495	6513	5095	4863	5281
SL1344_RS00975_	696	859	1025	820	782	826
SL1344_RS00980_	819	1033	1187	813	866	834
SL1344_RS00985_	1886	2114	2284	1594	1580	1698
SL1344_RS00990_	28	31	32	20	25	25
SL1344_RS00995_	82	64	59	70	46	58
SL1344_RS01000_	13	14	15	26	15	12
SL1344_RS01005_	16	26	11	17	17	16
SL1344_RS01010_	14	10	17	30	23	26
SL1344_RS01015_	9	17	9	34	20	15
SL1344_RS01020_	137	156	154	161	146	169
SL1344_RS01025_	1328	1495	1614	1539	1583	1610
SL1344_RS01030_	269	292	282	321	290	301
SL1344_RS01035_	1970	2637	2668	2771	2612	2746
SL1344_RS01040_	325	315	325	348	312	316
SL1344_RS01045_	435	473	462	502	476	469
SL1344_RS01050_	1042	1107	1080	1289	1376	1212
SL1344_RS01055_	171	209	198	153	164	189
SL1344_RS01060_	1447	1470	1367	1262	1228	1133
SL1344_RS01065_	47	68	64	71	68	76
SL1344_RS01070_	657	653	653	815	828	783
SL1344_RS01075_	328	335	303	334	299	343
SL1344_RS01080_	2220	2331	2166	2421	2425	2329
SL1344_RS01085_	692	625	709	605	608	592
SL1344_RS01090_	2400	2225	2017	2032	2094	2013
SL1344_RS01095_	41180	37900	38603	41757	40333	41545
SL1344_RS01100_	50781	53227	55287	52276	50338	51976
SL1344_RS01105_	2354	2582	2767	2733	2597	2720
SL1344_RS01110_	9525	10192	9340	10590	10613	10111
SL1344_RS01115_	1523	1544	1696	1450	1481	1572
SL1344_RS01120_	1063	1346	1462	1345	1242	1461
SL1344_RS01130_	4429	4926	5300	4847	4410	4906
SL1344_RS01135_	7569	8258	8434	8330	7904	8473
SL1344_RS01140_	8064	8251	7943	9431	9124	8943
SL1344_RS01145_	7908	8455	9110	8917	9040	9149
SL1344_RS01150_	1546	1656	1748	1658	1645	1704
SL1344_RS01155_	3812	4287	4395	4438	4543	4528
SL1344_RS01160_	3709	4159	4875	4433	4381	4502
SL1344_RS01165_	1086	1149	1192	989	1040	1036
SL1344_RS01170_	2973	3461	3681	3164	3111	3557
SL1344_RS01175_	2074	1947	2018	1924	1843	1952
SL1344_RS01180_	263	291	256	326	283	348
SL1344_RS01185_	423	435	447	462	376	430
SL1344_RS01190_	144	163	167	156	159	162
SL1344_RS01195_	506	528	521	415	437	509
SL1344_RS01200_	588	589	609	743	684	690
SL1344_RS01205_	459	555	430	641	548	610
SL1344_RS01210_	255	253	266	265	259	270
SL1344_RS01215_	244	228	216	229	218	239
SL1344_RS01220_	373	424	431	455	436	442
SL1344_RS01225_	4493	4887	4978	4830	4655	4883
SL1344_RS01230_	892	892	991	889	818	787
SL1344_RS01245_	419	455	439	511	487	499
SL1344_RS01250_	831	861	723	842	676	765
SL1344_RS01255_	203	214	193	187	194	201
SL1344_RS01260_	383	207	147	121	113	166
SL1344_RS01265_	4980	4666	5005	4568	4766	4856
SL1344_RS01270_	2361	2364	2699	2602	2618	3000
SL1344_RS01275_	629	451	463	357	321	453
SL1344_RS01285_	127	120	169	154	118	150
SL1344_RS01290_	254	317	321	301	285	343
SL1344_RS01295_	60	74	94	88	71	77
SL1344_RS01300_	59	76	72	57	84	73
SL1344_RS01305_	428	441	398	402	360	339
SL1344_RS01310_	167	168	171	164	161	178
SL1344_RS01315_	4629	4608	4481	6178	6063	5898
SL1344_RS01320_	167	156	153	134	149	150
SL1344_RS01325_	147	138	121	113	144	167
SL1344_RS01330_	357	412	331	303	305	299
SL1344_RS01335_	671	656	572	696	588	609
SL1344_RS01340_	400	477	446	489	399	430
SL1344_RS01345_	32	30	34	40	37	33
SL1344_RS01350_	13	27	16	20	14	18
SL1344_RS01355_	36	44	28	46	45	51
SL1344_RS01360_	9	10	18	17	13	17
SL1344_RS01365_	39	35	33	32	32	30
SL1344_RS01370_	15	15	10	17	12	10
SL1344_RS01375_	0	0	1	0	0	0
SL1344_RS01380_	167	156	175	166	125	153
SL1344_RS01385_	14	36	35	35	28	24
SL1344_RS01390_	51	50	57	81	63	61
SL1344_RS01395_	29	30	28	32	28	34
SL1344_RS01400_	7	16	19	23	9	17
SL1344_RS01405_	37	33	22	18	21	14
SL1344_RS01410_	8	9	11	13	10	9
SL1344_RS01415_	12	22	21	15	14	18
SL1344_RS01420_	6	11	8	14	13	9
SL1344_RS01425_	32	27	51	40	37	24
SL1344_RS01430_	35	36	41	66	53	44
SL1344_RS01435_	32	17	12	24	18	10
SL1344_RS01440_	4	8	6	33	5	10
SL1344_RS01445_	122	140	160	159	133	133
SL1344_RS01450_	19	18	14	22	15	29
SL1344_RS01455_	6	10	6	8	14	8
SL1344_RS01460_	26	48	39	48	53	49
SL1344_RS01465_	88	85	86	75	71	84
SL1344_RS01470_	9	16	15	12	11	16
SL1344_RS01475_	268	274	225	319	271	316
SL1344_RS01480_	410	405	383	533	432	476
SL1344_RS01485_	221	237	201	253	233	264
SL1344_RS01490_	165	160	111	161	141	159
SL1344_RS01495_	69	80	62	50	61	56
SL1344_RS01500_	2	1	4	2	1	3
SL1344_RS01505_	39	30	38	48	35	40
SL1344_RS01515_	13	12	21	12	14	17
SL1344_RS01520_	5	9	1	6	5	4
SL1344_RS01525_	93	118	69	114	162	126
SL1344_RS01530_	31	30	31	37	36	33
SL1344_RS01535_	139	161	141	160	140	187
SL1344_RS01540_	37	50	43	42	40	53
SL1344_RS01545_	34	33	25	39	29	37
SL1344_RS01550_	17	16	24	17	21	22
SL1344_RS01565_	30	28	30	28	35	36
SL1344_RS01570_	110	131	139	99	140	128
SL1344_RS01575_	103	110	109	88	84	88
SL1344_RS01580_	148	152	175	166	168	174
SL1344_RS01590_	818	867	813	789	827	724
SL1344_RS01595_	583	704	749	645	613	682
SL1344_RS01600_	821	970	906	938	925	927
SL1344_RS01605_	359	394	381	420	395	417
SL1344_RS01610_	113	93	134	102	103	127
SL1344_RS01615_	133	122	137	119	128	124
SL1344_RS01620_	2156	2086	2191	2191	2064	2140
SL1344_RS01625_	2782	2631	2798	2016	2030	2261
SL1344_RS01635_	639	755	765	1120	992	1012
SL1344_RS01640_	77	63	59	64	54	62
SL1344_RS01645_	703	747	731	666	659	755
SL1344_RS01650_	1860	1956	2125	1903	1780	2009
SL1344_RS01655_	302	320	301	225	209	237
SL1344_RS01660_	12	12	10	18	8	6
SL1344_RS01665_	3	5	7	4	4	3
SL1344_RS01670_	16	7	9	12	11	8
SL1344_RS01675_	128	127	124	166	124	112
SL1344_RS01680_	18	20	19	13	9	13
SL1344_RS01685_	18	26	23	27	21	29
SL1344_RS01690_	5	12	13	12	6	9
SL1344_RS01695_	41	32	33	64	44	48
SL1344_RS01700_	88	93	98	141	105	141
SL1344_RS01705_	148	139	135	158	152	161
SL1344_RS01710_	41	31	27	35	42	27
SL1344_RS01715_	16	19	16	13	12	19
SL1344_RS01720_	80	72	71	74	71	64
SL1344_RS01725_	63	58	66	52	65	52
SL1344_RS01730_	55	54	56	72	48	64
SL1344_RS01740_	3	1	1	1	2	5
SL1344_RS01745_	125	137	104	165	171	142
SL1344_RS01750_	84	94	74	88	80	93
SL1344_RS01755_	113	106	118	124	112	106
SL1344_RS01760_	296	377	329	376	310	348
SL1344_RS01765_	191	209	198	211	188	210
SL1344_RS01770_	15	18	16	9	15	25
SL1344_RS01775_	13	17	18	14	19	15
SL1344_RS01780_	27	21	22	45	42	15
SL1344_RS01785_	80	80	92	64	62	59
SL1344_RS01790_	13	28	28	37	27	11
SL1344_RS01795_	31	33	47	32	27	37
SL1344_RS01800_	5	7	11	7	8	6
SL1344_RS01805_	41	43	33	46	48	46
SL1344_RS01810_	13	36	17	22	27	17
SL1344_RS01815_	27	48	30	48	43	35
SL1344_RS01820_	27	16	10	30	16	23
SL1344_RS01825_	152	174	135	178	188	195
SL1344_RS01830_	614	739	769	719	647	800
SL1344_RS01835_	1433	1510	1590	1422	1346	1488
SL1344_RS01840_	27	14	15	31	21	16
SL1344_RS01845_	47	60	55	64	54	71
SL1344_RS01850_	131	144	155	167	162	142
SL1344_RS01855_	29	19	27	34	35	26
SL1344_RS01860_	532	491	430	436	410	397
SL1344_RS01865_	206	201	162	173	164	185
SL1344_RS01870_	96	92	87	74	83	72
SL1344_RS01875_	134	119	121	204	194	194
SL1344_RS01880_	42	63	50	83	65	80
SL1344_RS01885_	12	14	16	22	22	29
SL1344_RS01890_	26	27	26	40	31	26
SL1344_RS01895_	31	33	28	24	31	41
SL1344_RS01900_	56	75	50	65	52	69
SL1344_RS01905_	1957	1982	1989	1873	1794	1932
SL1344_RS01910_	387	403	403	491	483	543
SL1344_RS01915_	39	56	44	54	38	42
SL1344_RS01930_	174	170	212	172	173	179
SL1344_RS01935_	29	26	22	22	18	21
SL1344_RS01940_	225	203	167	164	190	146
SL1344_RS01945_	879	860	792	1029	952	904
SL1344_RS01950_	18	23	19	25	25	19
SL1344_RS01955_	91	72	96	84	107	105
SL1344_RS01960_	758	762	705	1188	1147	983
SL1344_RS01965_	92	56	45	49	51	64
SL1344_RS01975_	718	847	798	888	863	912
SL1344_RS01980_	217	184	223	225	214	197
SL1344_RS01985_	543	633	663	451	438	504
SL1344_RS01990_	708	698	719	509	530	492
SL1344_RS01995_	390	401	366	297	260	316
SL1344_RS02000_	561	596	589	626	613	585
SL1344_RS02005_	918	1071	1115	992	956	965
SL1344_RS02010_	110	133	122	132	142	145
SL1344_RS02015_	249	253	212	209	209	241
SL1344_RS02020_	818	889	944	818	824	834
SL1344_RS02025_	343	382	360	337	326	353
SL1344_RS02030_	4	0	1	3	2	3
SL1344_RS02045_	1915	2028	2239	2090	2011	2103
SL1344_RS02050_	1915	2102	2092	1515	1483	1594
SL1344_RS02055_	198	256	259	203	132	162
SL1344_RS02060_	4178	4876	4611	5908	5388	5690
SL1344_RS02065_	910	896	738	760	868	873
SL1344_RS02070_	1368	1532	1526	1149	1111	1242
SL1344_RS02075_	2514	2660	2650	2296	2252	2303
SL1344_RS02080_	1465	1866	1867	1831	1679	1815
SL1344_RS02085_	5281	5598	5796	4694	4826	5001
SL1344_RS02090_	1575	2057	2411	2246	2174	2193
SL1344_RS02095_	94	94	113	102	86	93
SL1344_RS02100_	115	146	137	122	87	131
SL1344_RS02105_	399	436	454	478	452	442
SL1344_RS02110_	1115	1067	1325	1191	1147	1145
SL1344_RS02115_	765	1096	1243	1075	922	1062
SL1344_RS02120_	29	33	45	38	46	42
SL1344_RS02125_	461	469	462	425	411	442
SL1344_RS02130_	756	689	738	626	642	696
SL1344_RS02135_	1272	1080	979	805	615	1048
SL1344_RS02145_	487	514	553	391	343	455
SL1344_RS02150_	465	524	569	367	424	437
SL1344_RS02155_	313	309	351	245	274	293
SL1344_RS02160_	1191	1274	1460	1222	1187	1292
SL1344_RS02165_	1027	1035	1007	921	881	979
SL1344_RS02170_	429	420	412	416	395	405
SL1344_RS02175_	1331	1398	1539	1255	1226	1341
SL1344_RS02180_	36	42	48	64	47	55
SL1344_RS02185_	29	27	24	31	31	22
SL1344_RS02190_	42	52	58	41	60	53
SL1344_RS02195_	71	72	48	77	45	57
SL1344_RS02200_	192	212	189	252	221	213
SL1344_RS02205_	19	27	16	17	40	14
SL1344_RS02210_	19	16	11	16	23	18
SL1344_RS02215_	397	410	370	462	442	452
SL1344_RS02220_	182	206	199	248	256	224
SL1344_RS02225_	1659	1992	1980	2052	1895	2033
SL1344_RS02230_	427	474	482	513	443	495
SL1344_RS02235_	122	146	111	111	93	117
SL1344_RS02240_	256	252	265	222	217	221
SL1344_RS02245_	7683	8352	8539	8199	7891	7977
SL1344_RS02250_	1602	1747	1801	1639	1608	1687
SL1344_RS02255_	2427	2723	2747	2704	2504	2668
SL1344_RS02260_	8999	10076	10944	9867	9652	9912
SL1344_RS02265_	11040	11419	11876	10016	9834	9923
SL1344_RS02270_	1353	1490	1465	1293	1245	1409
SL1344_RS02275_	1037	974	872	936	1076	908
SL1344_RS02280_	840	877	743	1108	1071	920
SL1344_RS02285_	18023	19086	19528	19120	17854	18401
SL1344_RS02300_	7205	7882	7982	10158	8521	9323
SL1344_RS02305_	11144	15597	15143	19327	17535	19054
SL1344_RS02310_	2079	2322	2396	2098	1974	2359
SL1344_RS02315_	4	7	16	18	23	8
SL1344_RS02320_	50	44	52	56	55	51
SL1344_RS02325_	422	439	514	445	442	446
SL1344_RS02330_	42	49	41	50	44	28
SL1344_RS02335_	58	46	42	64	55	45
SL1344_RS02350_	527	554	575	558	547	527
SL1344_RS02355_	563	565	598	563	527	608
SL1344_RS02360_	34	32	34	9	10	21
SL1344_RS02365_	97	118	149	90	73	97
SL1344_RS02370_	460	494	460	466	449	469
SL1344_RS02375_	112	107	111	188	210	188
SL1344_RS02380_	131	109	114	116	141	110
SL1344_RS02385_	414	420	360	440	358	383
SL1344_RS02390_	88	55	58	51	51	56
SL1344_RS02395_	151	140	140	114	138	128
SL1344_RS02400_	1505	1623	1654	2489	2196	2467
SL1344_RS02405_	1283	1155	1255	960	893	938
SL1344_RS02420_	5966	6305	6789	6008	5792	5975
SL1344_RS02425_	2784	2694	2651	2319	2343	2342
SL1344_RS02430_	559	544	520	571	562	525
SL1344_RS02435_	2006	2128	2129	1844	1767	1998
SL1344_RS02440_	373	399	407	445	453	487
SL1344_RS02445_	134	174	143	163	184	162
SL1344_RS02450_	292	267	250	285	300	274
SL1344_RS02455_	234	260	235	254	226	229
SL1344_RS02460_	1606	1870	1981	1844	1773	1891
SL1344_RS02465_	3243	3235	3453	2717	2762	2855
SL1344_RS02470_	2728	2780	2883	2548	2547	2487
SL1344_RS02475_	4503	4385	4736	3997	3978	4204
SL1344_RS02480_	10674	10463	10848	14207	12541	11638
SL1344_RS02485_	4093	4068	4327	3805	3786	3713
SL1344_RS02490_	405	420	424	510	488	447
SL1344_RS02495_	49	20	49	36	37	49
SL1344_RS02500_	454	530	584	463	407	531
SL1344_RS02505_	972	930	1027	1203	1151	1163
SL1344_RS02510_	429	414	424	431	425	413
SL1344_RS02520_	359	374	321	353	316	361
SL1344_RS02525_	341	331	315	286	302	256
SL1344_RS02530_	112	111	100	87	78	76
SL1344_RS02540_	229	244	242	223	211	222
SL1344_RS02545_	195	163	158	230	222	232
SL1344_RS02550_	143	163	154	227	210	227
SL1344_RS02555_	204	181	132	163	129	145
SL1344_RS02560_	164	224	188	175	172	140
SL1344_RS02565_	1414	1428	1356	1909	1765	1619
SL1344_RS02570_	323	292	287	329	286	325
SL1344_RS02575_	188	189	167	190	193	162
SL1344_RS02580_	45	85	82	86	82	81
SL1344_RS02585_	269	300	298	302	304	340
SL1344_RS02590_	166	233	202	204	198	230
SL1344_RS02595_	97	113	97	119	143	133
SL1344_RS02600_	79	114	96	125	91	105
SL1344_RS02605_	96	101	101	129	114	143
SL1344_RS02610_	996	822	711	806	794	722
SL1344_RS02615_	35	34	25	27	26	36
SL1344_RS02620_	34	34	33	41	53	46
SL1344_RS02625_	335	398	415	489	494	509
SL1344_RS02630_	20	23	24	26	30	27
SL1344_RS02635_	7	15	15	16	14	18
SL1344_RS02640_	23	28	21	14	29	25
SL1344_RS02645_	23	32	23	24	27	29
SL1344_RS02650_	8	13	10	9	11	10
SL1344_RS02655_	24	28	34	59	32	18
SL1344_RS02660_	25	15	13	25	37	24
SL1344_RS02665_	26	31	35	42	33	28
SL1344_RS02670_	161	149	152	176	131	141
SL1344_RS02675_	13	21	22	25	24	14
SL1344_RS02680_	6	33	5	8	16	26
SL1344_RS02685_	34	32	24	30	37	36
SL1344_RS02690_	14	15	12	26	16	13
SL1344_RS02695_	6	12	18	7	12	13
SL1344_RS02700_	32	39	41	43	42	46
SL1344_RS02705_	709	702	721	670	631	683
SL1344_RS02710_	414	465	400	440	411	390
SL1344_RS02715_	1505	1533	1686	1580	1505	1537
SL1344_RS02720_	5966	6042	5319	6260	5757	5893
SL1344_RS02730_	79	73	83	86	70	64
SL1344_RS02735_	44	40	43	51	46	42
SL1344_RS02740_	61	48	53	63	58	72
SL1344_RS02745_	809	927	883	966	929	1046
SL1344_RS02750_	981	1099	1105	1029	972	1038
SL1344_RS02760_	9	12	7	16	20	13
SL1344_RS02765_	7	9	6	15	11	7
SL1344_RS02770_	22	47	37	68	51	49
SL1344_RS02775_	26	26	39	32	37	38
SL1344_RS02790_	9	15	29	13	15	12
SL1344_RS02795_	1	6	9	4	3	2
SL1344_RS02800_	56	34	52	58	41	39
SL1344_RS02805_	229	262	285	148	152	209
SL1344_RS02815_	177	153	176	312	195	249
SL1344_RS02820_	106	111	129	205	122	163
SL1344_RS02825_	37	32	41	88	39	58
SL1344_RS02830_	8	10	8	13	9	13
SL1344_RS02835_	12	8	5	8	4	14
SL1344_RS02840_	122	131	115	114	127	95
SL1344_RS02845_	51	41	47	48	66	55
SL1344_RS02850_	51	56	63	68	70	69
SL1344_RS02855_	1	4	7	5	6	5
SL1344_RS02860_	19	17	20	22	22	26
SL1344_RS02865_	442	541	468	1268	1087	1057
SL1344_RS02870_	770	816	894	880	736	871
SL1344_RS02875_	545	478	501	455	427	405
SL1344_RS02880_	115	131	133	142	115	159
SL1344_RS02885_	184	245	194	203	203	229
SL1344_RS02890_	34	30	32	25	36	48
SL1344_RS02895_	16	19	15	17	10	21
SL1344_RS02900_	8	7	7	12	10	8
SL1344_RS02905_	4	3	6	1	12	10
SL1344_RS02915_	4	2	5	9	5	3
SL1344_RS02920_	719	721	728	843	779	775
SL1344_RS02925_	105	91	95	123	101	89
SL1344_RS02930_	221	210	197	223	210	208
SL1344_RS02935_	75	101	67	133	122	102
SL1344_RS02940_	85	88	65	84	80	90
SL1344_RS02945_	39	64	54	69	48	41
SL1344_RS02950_	25	50	44	48	48	32
SL1344_RS02955_	536	767	631	641	609	540
SL1344_RS02960_	481	619	577	431	331	341
SL1344_RS02965_	52	84	71	48	60	64
SL1344_RS02975_	943	1011	1023	791	766	796
SL1344_RS02980_	263	269	292	334	283	283
SL1344_RS02985_	435	524	517	505	483	453
SL1344_RS02990_	437	481	542	417	410	474
SL1344_RS02995_	507	588	735	486	516	517
SL1344_RS03000_	324	340	287	274	285	250
SL1344_RS03005_	348	569	527	429	438	353
SL1344_RS03020_	163	233	214	203	197	236
SL1344_RS03025_	117	153	112	139	148	123
SL1344_RS03030_	358	390	389	458	420	436
SL1344_RS03035_	51	63	48	57	65	69
SL1344_RS03040_	182	161	143	213	163	156
SL1344_RS03045_	211	215	187	275	188	193
SL1344_RS03050_	89	84	89	105	95	114
SL1344_RS03055_	122	115	122	120	122	130
SL1344_RS03060_	179	139	140	139	114	146
SL1344_RS03065_	350	331	305	372	350	335
SL1344_RS03070_	4370	4244	3899	4784	4734	4263
SL1344_RS03075_	1088	1227	1181	1299	1186	1201
SL1344_RS03080_	6	2	5	13	6	8
SL1344_RS03085_	56	52	50	63	61	69
SL1344_RS03090_	35	19	22	35	30	21
SL1344_RS03095_	234	208	222	318	325	292
SL1344_RS03100_	1265	1089	1049	1808	1684	1623
SL1344_RS03105_	43	38	52	35	42	36
SL1344_RS03110_	156	214	204	232	229	219
SL1344_RS03115_	1019	951	969	911	880	990
SL1344_RS03120_	187	190	183	249	243	292
SL1344_RS03125_	5	6	1	8	6	11
SL1344_RS03130_	7	10	2	3	9	6
SL1344_RS03135_	12	10	14	11	11	8
SL1344_RS03140_	4	4	19	0	15	18
SL1344_RS03145_	2	1	4	2	2	1
SL1344_RS03150_	4	4	0	4	1	2
SL1344_RS03165_	115	85	112	52	103	47
SL1344_RS03175_	26305	24247	24884	18480	19492	18527
SL1344_RS03180_	97	114	90	120	98	108
SL1344_RS03195_	2976	2883	2654	2832	2881	2720
SL1344_RS03200_	192	187	164	133	99	106
SL1344_RS03205_	791	800	819	941	918	950
SL1344_RS03210_	2418	2594	2174	3338	2940	2828
SL1344_RS03215_	2510	2520	2454	2377	2251	2307
SL1344_RS03225_	523	596	671	661	625	661
SL1344_RS03230_	1506	1607	1712	1487	1402	1477
SL1344_RS03235_	1568	1639	1763	1422	1450	1493
SL1344_RS03240_	1202	1175	1144	1030	1050	1125
SL1344_RS03245_	544	544	487	415	413	446
SL1344_RS03250_	95	126	147	127	129	99
SL1344_RS03255_	46	61	48	48	69	58
SL1344_RS03260_	380	414	425	389	363	459
SL1344_RS03265_	1345	1335	1508	1276	1206	1339
SL1344_RS03270_	1657	1714	1650	1499	1545	1496
SL1344_RS03275_	5749	5655	5799	5167	5170	5198
SL1344_RS03280_	2	2	4	7	1	6
SL1344_RS03285_	38	34	25	31	29	31
SL1344_RS03290_	80	78	65	62	49	62
SL1344_RS03295_	271	248	282	353	316	333
SL1344_RS03300_	78	103	93	110	101	93
SL1344_RS03305_	60	55	57	45	40	57
SL1344_RS03310_	7	11	11	12	12	7
SL1344_RS03315_	22	54	24	18	24	31
SL1344_RS03320_	17	22	12	20	14	28
SL1344_RS03325_	54	79	62	63	74	83
SL1344_RS03330_	61	65	71	58	84	84
SL1344_RS03335_	105	93	89	82	73	108
SL1344_RS03340_	64	78	81	83	63	86
SL1344_RS03350_	73	97	109	104	94	104
SL1344_RS03355_	148	132	142	132	121	158
SL1344_RS03360_	3180	2779	2123	3519	3102	3529
SL1344_RS03365_	1762	1854	2012	1636	1496	1688
SL1344_RS03370_	1864	1846	1784	1870	1632	1862
SL1344_RS03375_	846	861	840	1093	994	850
SL1344_RS03380_	1311	1192	1209	1528	1358	1362
SL1344_RS03385_	3382	3591	3566	3643	3560	3556
SL1344_RS03395_	56	44	52	53	43	33
SL1344_RS03400_	6722	6091	6421	6304	5819	6159
SL1344_RS03405_	4309	3995	3997	4003	3482	4292
SL1344_RS03410_	4984	4693	4246	4736	4422	5050
SL1344_RS03415_	8795	7768	9616	7823	7338	8570
SL1344_RS03420_	16069	15487	17711	13255	13838	15089
SL1344_RS03425_	17062	16638	16765	12841	13634	14381
SL1344_RS03430_	13269	12789	11114	8755	8467	9859
SL1344_RS03440_	1055	1025	1160	999	985	1118
SL1344_RS03445_	598	655	577	698	664	648
SL1344_RS03450_	770	786	698	788	777	809
SL1344_RS03455_	215	237	223	236	234	268
SL1344_RS03460_	765	882	837	693	651	746
SL1344_RS03465_	3247	3475	3463	3615	3362	3413
SL1344_RS03475_	35	33	36	35	34	28
SL1344_RS03480_	50	52	50	49	45	43
SL1344_RS03490_	44	34	45	65	48	55
SL1344_RS03495_	228	241	227	223	226	253
SL1344_RS03505_	3661	3438	3308	3104	3131	3206
SL1344_RS03510_	847	844	777	654	639	699
SL1344_RS03515_	629	649	543	649	494	555
SL1344_RS03520_	1100	1062	1067	973	1002	1062
SL1344_RS03525_	4170	4204	4229	4484	4102	4139
SL1344_RS03530_	39	32	38	41	26	35
SL1344_RS03535_	32	23	18	22	32	41
SL1344_RS03540_	40	38	41	45	45	56
SL1344_RS03545_	0	1	0	1	0	0
SL1344_RS03550_	171	224	188	240	224	227
SL1344_RS03555_	255	298	229	281	285	303
SL1344_RS03560_	49	50	40	50	48	36
SL1344_RS03565_	33	27	18	26	27	26
SL1344_RS03570_	12	9	13	16	11	14
SL1344_RS03575_	5	2	0	0	1	0
SL1344_RS03580_	247	253	331	325	303	319
SL1344_RS03585_	111	89	103	88	105	98
SL1344_RS03590_	239	294	350	210	197	286
SL1344_RS03595_	178	219	219	264	211	278
SL1344_RS03600_	145	169	175	196	184	199
SL1344_RS03605_	199	177	225	247	201	254
SL1344_RS03610_	225	245	254	274	249	266
SL1344_RS03615_	12	11	9	5	10	6
SL1344_RS03620_	162	165	166	126	143	135
SL1344_RS03625_	3	9	4	11	8	13
SL1344_RS03630_	17	23	22	27	24	32
SL1344_RS03640_	7	5	10	9	8	12
SL1344_RS03645_	12	13	11	9	16	9
SL1344_RS03650_	6	5	8	31	11	8
SL1344_RS03655_	19	10	7	18	13	9
SL1344_RS03660_	28	33	26	29	15	28
SL1344_RS03665_	10	10	7	11	4	10
SL1344_RS03670_	28	24	21	23	39	29
SL1344_RS03675_	65	83	88	62	58	62
SL1344_RS03680_	399	408	401	355	338	412
SL1344_RS03685_	136	118	122	209	176	175
SL1344_RS03690_	1387	1574	1350	3161	3128	3076
SL1344_RS03695_	17	8	3	14	11	9
SL1344_RS03705_	239	268	222	343	330	403
SL1344_RS03710_	486	558	575	1027	986	1097
SL1344_RS03715_	795	935	850	1389	1349	1496
SL1344_RS03720_	1814	2029	2027	3467	3265	3522
SL1344_RS03725_	1612	1817	1828	3079	3089	3202
SL1344_RS03730_	891	1064	1127	1870	1778	1958
SL1344_RS03735_	893	1131	1092	2192	1972	2198
SL1344_RS03740_	99	113	138	226	173	201
SL1344_RS03745_	2196	2038	2296	1319	1267	1247
SL1344_RS03750_	829	962	1144	666	647	650
SL1344_RS03755_	703	645	641	411	417	429
SL1344_RS03760_	790	738	898	525	489	516
SL1344_RS03765_	724	812	975	591	548	584
SL1344_RS03770_	526	599	556	578	468	597
SL1344_RS03775_	1079	1083	1149	1002	905	1022
SL1344_RS03780_	624	681	715	622	572	640
SL1344_RS03790_	3786	4185	3711	4738	4298	4596
SL1344_RS03795_	7244	8216	8129	9653	8874	9928
SL1344_RS03800_	4018	4617	5054	5978	5333	6041
SL1344_RS03805_	7015	7356	6430	4911	5482	5905
SL1344_RS03810_	8398	8213	8470	6553	6525	7474
SL1344_RS03815_	4971	4575	4457	3876	3852	4050
SL1344_RS03820_	4846	4353	4586	4448	4407	4293
SL1344_RS03825_	2373	2225	2322	2332	2166	2201
SL1344_RS03830_	25	42	31	30	29	39
SL1344_RS03835_	61	62	53	76	67	69
SL1344_RS03840_	56	57	65	71	87	90
SL1344_RS03845_	22	28	27	36	28	37
SL1344_RS03850_	1172	1113	1084	1230	1175	1100
SL1344_RS03855_	77	79	83	86	87	82
SL1344_RS03860_	39	61	48	45	56	50
SL1344_RS03865_	82	105	95	122	95	97
SL1344_RS03870_	45	35	29	35	29	37
SL1344_RS03875_	8	9	7	4	10	4
SL1344_RS03880_	5	3	4	4	4	3
SL1344_RS03885_	17	13	22	21	27	18
SL1344_RS03890_	17	17	43	23	23	27
SL1344_RS03895_	85	97	107	111	109	104
SL1344_RS03900_	43	56	49	75	54	62
SL1344_RS03905_	21	22	26	27	29	25
SL1344_RS03915_	641	578	661	713	755	766
SL1344_RS03920_	493	469	434	541	477	451
SL1344_RS03925_	216	237	262	215	245	233
SL1344_RS03930_	145	173	186	171	166	161
SL1344_RS03935_	25	25	25	38	19	29
SL1344_RS03940_	676	681	660	693	620	725
SL1344_RS03945_	435	419	400	412	406	411
SL1344_RS03950_	4307	4145	3382	5284	5913	4662
SL1344_RS03970_	297	286	294	294	260	251
SL1344_RS03975_	263	286	298	375	310	385
SL1344_RS03980_	2812	3042	3011	2934	2673	2912
SL1344_RS03985_	237	246	248	239	240	281
SL1344_RS03990_	163	148	151	162	165	181
SL1344_RS03995_	145	126	138	124	128	138
SL1344_RS04000_	80	66	92	87	99	113
SL1344_RS04005_	86	98	101	105	127	124
SL1344_RS04010_	202	226	227	188	190	188
SL1344_RS04015_	45	59	42	43	53	50
SL1344_RS04020_	29	23	39	40	25	19
SL1344_RS04025_	15	22	22	26	27	25
SL1344_RS04030_	12	17	13	10	16	17
SL1344_RS04035_	6	10	18	18	13	18
SL1344_RS04040_	933	1169	1265	1358	1225	1387
SL1344_RS04045_	24	26	16	29	25	33
SL1344_RS04050_	392	439	434	474	522	503
SL1344_RS04055_	278	305	313	276	237	292
SL1344_RS04065_	187	213	200	189	207	191
SL1344_RS04070_	164	205	169	191	173	171
SL1344_RS04085_	1528	1506	1637	1764	1621	1707
SL1344_RS04090_	13	14	5	18	20	9
SL1344_RS04095_	16	10	11	4	11	16
SL1344_RS04100_	17	17	14	14	15	19
SL1344_RS04105_	51	57	42	48	55	69
SL1344_RS04110_	25	16	15	31	24	27
SL1344_RS04115_	12	11	15	12	16	21
SL1344_RS04120_	512	480	499	491	448	474
SL1344_RS04125_	137	171	177	146	144	165
SL1344_RS04130_	162	181	196	171	161	158
SL1344_RS04135_	263	289	268	259	280	307
SL1344_RS04140_	150	157	173	164	157	162
SL1344_RS04145_	197	161	145	191	163	143
SL1344_RS04150_	795	840	990	631	650	724
SL1344_RS04160_	382	433	390	418	363	372
SL1344_RS04165_	338	267	196	380	373	261
SL1344_RS04170_	179	143	103	191	164	107
SL1344_RS04175_	36	53	36	57	31	32
SL1344_RS04180_	369	382	358	281	295	283
SL1344_RS04185_	313	297	357	173	168	172
SL1344_RS04195_	1014	1240	1274	1001	825	930
SL1344_RS04200_	3680	3907	3433	3302	2752	3068
SL1344_RS04205_	443	366	303	519	525	403
SL1344_RS04210_	225	219	189	188	173	201
SL1344_RS04220_	597	601	607	470	428	518
SL1344_RS04225_	170	213	217	258	230	246
SL1344_RS04230_	235	312	323	363	294	370
SL1344_RS04235_	1857	2051	1888	1692	1785	1815
SL1344_RS04240_	1454	1703	1798	1605	1474	1753
SL1344_RS04245_	32	28	33	31	39	38
SL1344_RS04250_	4	10	8	5	5	9
SL1344_RS04255_	19	25	34	47	44	48
SL1344_RS04260_	1554	1487	1316	1337	1240	1326
SL1344_RS04265_	22	23	22	32	32	20
SL1344_RS04270_	8	6	7	7	4	11
SL1344_RS04275_	457	444	462	506	476	460
SL1344_RS04280_	469	420	474	471	422	491
SL1344_RS04290_	568	639	663	683	635	654
SL1344_RS04295_	307	289	352	310	297	320
SL1344_RS04300_	335	273	303	303	278	310
SL1344_RS04305_	237	211	226	225	207	226
SL1344_RS04320_	15	8	5	5	10	17
SL1344_RS04325_	22	13	23	17	29	18
SL1344_RS04330_	28	46	25	41	21	38
SL1344_RS04335_	4	8	6	5	14	5
SL1344_RS04340_	70	102	100	97	74	83
SL1344_RS04345_	91	84	104	80	64	67
SL1344_RS04350_	112	120	133	110	86	96
SL1344_RS04355_	134	145	125	101	116	142
SL1344_RS04360_	53	43	54	47	38	37
SL1344_RS04365_	238	254	288	339	300	314
SL1344_RS04370_	277	296	314	348	350	382
SL1344_RS04375_	1495	1386	1402	1141	1059	1206
SL1344_RS04380_	473	433	435	246	218	278
SL1344_RS04385_	271	353	384	346	262	334
SL1344_RS04390_	319	343	342	294	290	292
SL1344_RS04395_	364	335	344	297	329	355
SL1344_RS04400_	41	42	50	59	51	48
SL1344_RS04405_	1174	1228	1200	643	688	718
SL1344_RS04410_	17	35	28	25	16	18
SL1344_RS04415_	1665	1711	1614	1918	1831	2001
SL1344_RS04420_	92	97	85	90	82	99
SL1344_RS04425_	128	171	206	166	133	173
SL1344_RS04430_	257	361	353	353	340	346
SL1344_RS04435_	405	546	562	518	490	532
SL1344_RS04440_	226	320	386	425	365	493
SL1344_RS04450_	56	101	94	109	87	134
SL1344_RS04455_	83	110	118	138	134	162
SL1344_RS04460_	169	199	168	218	178	224
SL1344_RS04465_	677	652	652	565	580	677
SL1344_RS04470_	21	28	35	20	19	20
SL1344_RS04475_	16	13	11	12	14	4
SL1344_RS04480_	63	75	80	90	62	73
SL1344_RS04485_	116	151	144	123	101	144
SL1344_RS04495_	1161	1216	1392	1123	993	1269
SL1344_RS04500_	1666	1879	2033	1825	1598	2075
SL1344_RS04505_	1924	2093	2234	1693	1651	2197
SL1344_RS04510_	541	467	475	533	520	484
SL1344_RS04515_	135	177	152	158	168	212
SL1344_RS04520_	262	303	289	307	302	318
SL1344_RS04525_	379	444	397	422	387	400
SL1344_RS04530_	213	215	209	239	257	267
SL1344_RS04535_	237	208	200	277	239	249
SL1344_RS04540_	58	90	62	104	117	86
SL1344_RS04545_	147	171	164	164	178	189
SL1344_RS04550_	145	184	172	170	164	198
SL1344_RS04555_	351	313	330	386	385	368
SL1344_RS04560_	239	226	248	287	275	271
SL1344_RS04565_	4124	4096	4074	3109	3136	3463
SL1344_RS04570_	362	422	435	435	433	416
SL1344_RS04575_	415	438	530	495	531	547
SL1344_RS04580_	107	119	90	277	258	262
SL1344_RS04585_	399	384	373	464	416	421
SL1344_RS04590_	1341	1535	1606	1966	1869	1942
SL1344_RS04600_	29	30	29	20	31	20
SL1344_RS04605_	105	98	94	86	108	105
SL1344_RS04610_	383	396	451	325	300	446
SL1344_RS04615_	63	64	81	79	81	89
SL1344_RS04620_	16	14	19	30	13	17
SL1344_RS04625_	46	43	57	51	61	59
SL1344_RS04630_	9437	9536	9718	9968	9828	10239
SL1344_RS04635_	6651	6574	5244	6753	6712	6175
SL1344_RS04640_	560	524	573	480	412	483
SL1344_RS04645_	965	1014	1041	857	835	881
SL1344_RS04650_	1303	1277	1247	1124	1141	1186
SL1344_RS04655_	3420	3693	3346	4434	4153	4544
SL1344_RS04665_	3927	4064	4327	4288	4189	4374
SL1344_RS04675_	1185	1191	1311	1214	1177	1321
SL1344_RS04680_	3745	3960	4296	4231	3834	4141
SL1344_RS04700_	4	6	6	5	5	9
SL1344_RS04705_	325	398	406	265	187	321
SL1344_RS04715_	1815	2079	1928	2038	1992	1997
SL1344_RS04720_	88	79	72	55	62	60
SL1344_RS04725_	158	137	103	146	126	152
SL1344_RS04730_	3412	3131	3049	1994	1935	2077
SL1344_RS04740_	1718	1832	1897	1488	1412	1563
SL1344_RS04745_	22	28	32	32	26	27
SL1344_RS04750_	843	884	799	979	949	952
SL1344_RS04755_	713	841	770	817	771	853
SL1344_RS04760_	190	220	216	200	200	234
SL1344_RS04765_	2758	2698	2558	2366	2315	2662
SL1344_RS04770_	50869	56136	58469	57003	51979	58358
SL1344_RS04780_	87	103	98	91	84	89
SL1344_RS04785_	2208	2307	2218	2131	2136	2288
SL1344_RS04790_	1636	1755	1769	1501	1408	1596
SL1344_RS04795_	188	201	200	190	173	191
SL1344_RS04800_	51	65	61	64	74	82
SL1344_RS04805_	443	567	598	577	509	605
SL1344_RS04810_	96	114	113	110	137	95
SL1344_RS04815_	122	120	129	96	96	93
SL1344_RS04820_	332	452	540	526	461	505
SL1344_RS04825_	792	865	906	956	823	1002
SL1344_RS04830_	888	964	1009	958	965	956
SL1344_RS04840_	891	877	929	1053	1042	1059
SL1344_RS04845_	621	645	676	689	624	694
SL1344_RS04850_	810	1039	1019	1025	863	1006
SL1344_RS04855_	2829	2865	2856	2585	2650	2683
SL1344_RS04860_	730	838	952	1804	1695	1778
SL1344_RS04865_	5317	5886	5930	6065	5799	6132
SL1344_RS04870_	65	74	72	84	66	81
SL1344_RS04875_	7	12	11	12	6	14
SL1344_RS04880_	37	40	26	33	20	41
SL1344_RS04885_	13	16	19	20	22	21
SL1344_RS04890_	1148	1194	1060	1150	1122	1082
SL1344_RS04895_	670	641	670	666	639	684
SL1344_RS04900_	5	8	11	6	14	12
SL1344_RS04905_	1	0	3	2	2	2
SL1344_RS04910_	5	2	15	15	10	8
SL1344_RS04915_	18	23	16	36	31	28
SL1344_RS04920_	2	8	4	8	2	1
SL1344_RS04925_	4	8	4	0	5	6
SL1344_RS04930_	1540	1481	1254	1538	1439	1509
SL1344_RS04935_	6	9	5	18	14	4
SL1344_RS04940_	21	15	10	14	13	17
SL1344_RS04945_	32	38	34	40	32	32
SL1344_RS04950_	8	12	7	10	14	14
SL1344_RS04955_	5	6	6	7	7	11
SL1344_RS04960_	41	38	44	41	49	46
SL1344_RS04965_	741	850	760	934	946	854
SL1344_RS04970_	106	114	91	124	86	105
SL1344_RS04975_	150	175	136	198	149	174
SL1344_RS04980_	102	95	119	95	91	88
SL1344_RS04985_	2	2	2	3	4	1
SL1344_RS04990_	2	7	9	7	14	14
SL1344_RS04995_	1	0	3	0	2	0
SL1344_RS05000_	15	15	12	25	13	14
SL1344_RS05005_	360	442	432	406	374	438
SL1344_RS05010_	3	1	2	2	3	2
SL1344_RS05015_	500	447	495	305	337	297
SL1344_RS05020_	77	78	41	73	61	64
SL1344_RS05025_	2	1	3	2	4	1
SL1344_RS05030_	26	23	22	21	27	21
SL1344_RS05035_	16	13	17	13	6	9
SL1344_RS05040_	27	27	29	20	26	39
SL1344_RS05045_	54	52	55	64	56	58
SL1344_RS05050_	1	4	4	1	3	4
SL1344_RS05055_	41	40	46	43	53	40
SL1344_RS05060_	60	78	72	68	69	91
SL1344_RS05065_	9	9	16	16	12	14
SL1344_RS05070_	3	9	8	8	7	9
SL1344_RS05075_	8	17	24	26	27	22
SL1344_RS05080_	9	8	14	21	20	14
SL1344_RS05085_	39	30	24	34	42	48
SL1344_RS05090_	22	26	20	21	31	30
SL1344_RS05095_	14	15	13	10	19	17
SL1344_RS05100_	105	128	115	138	136	145
SL1344_RS05105_	3	13	8	10	11	13
SL1344_RS05110_	119	117	81	144	140	159
SL1344_RS05115_	432	430	348	555	571	550
SL1344_RS05120_	23	24	42	36	41	26
SL1344_RS05125_	20	24	20	23	21	23
SL1344_RS05130_	23	33	32	33	28	41
SL1344_RS05135_	125	110	105	140	150	142
SL1344_RS05140_	10	14	22	26	23	22
SL1344_RS05165_	6	7	10	14	4	11
SL1344_RS05175_	52	58	50	88	85	69
SL1344_RS05190_	996	1122	1082	1411	1253	1428
SL1344_RS05195_	452	480	481	504	374	497
SL1344_RS05200_	570	587	580	539	502	497
SL1344_RS05205_	141	158	168	155	147	181
SL1344_RS05210_	1309	1626	1600	1623	1470	1627
SL1344_RS05215_	2233	2426	2412	2360	2168	2457
SL1344_RS05220_	767	905	888	790	676	801
SL1344_RS05225_	837	917	896	898	812	943
SL1344_RS05230_	725	793	732	778	746	744
SL1344_RS05235_	115	109	121	180	193	173
SL1344_RS05240_	2940	3823	3758	5080	4696	5009
SL1344_RS05245_	1449	1734	1758	1675	1627	1819
SL1344_RS05250_	135	143	153	229	192	201
SL1344_RS05255_	60248	59572	61346	50187	49717	49982
SL1344_RS05260_	487	385	330	496	444	461
SL1344_RS05265_	27	43	27	63	39	49
SL1344_RS05270_	430	451	466	493	473	491
SL1344_RS05275_	111	110	94	126	108	131
SL1344_RS05285_	204	234	193	261	227	235
SL1344_RS05290_	10	17	15	23	22	24
SL1344_RS05295_	267	386	419	473	384	462
SL1344_RS05300_	1231	1296	1202	1622	1525	1435
SL1344_RS05305_	766	722	728	659	622	673
SL1344_RS05310_	43	42	49	47	46	40
SL1344_RS05315_	121	116	100	95	100	104
SL1344_RS05320_	24	30	34	34	20	29
SL1344_RS05325_	1551	1483	1437	1612	1496	1586
SL1344_RS05330_	890	886	824	1009	1034	941
SL1344_RS05335_	1760	1823	1873	1834	1701	1851
SL1344_RS05340_	54	77	65	73	67	52
SL1344_RS05345_	16	18	10	34	35	29
SL1344_RS05350_	5	1	2	0	1	3
SL1344_RS05365_	13	10	13	6	4	9
SL1344_RS05370_	13	11	8	6	6	9
SL1344_RS05375_	118	109	80	65	70	55
SL1344_RS05380_	181	164	150	175	151	169
SL1344_RS05385_	134	123	143	126	136	139
SL1344_RS05390_	85	92	87	91	100	95
SL1344_RS05395_	51	56	33	52	56	56
SL1344_RS05400_	23	39	32	27	28	41
SL1344_RS05405_	57	60	68	61	62	66
SL1344_RS05410_	16	18	19	20	29	25
SL1344_RS05415_	27	28	34	23	38	31
SL1344_RS05420_	3	10	23	25	19	15
SL1344_RS05425_	7	10	10	9	6	13
SL1344_RS05430_	15	19	14	15	14	19
SL1344_RS05435_	19	19	14	19	18	17
SL1344_RS05440_	31	24	20	39	34	46
SL1344_RS05445_	24	34	16	28	26	17
SL1344_RS05450_	97	108	91	123	111	113
SL1344_RS05455_	14	15	15	10	11	9
SL1344_RS05460_	141	147	163	239	203	225
SL1344_RS05465_	327	278	251	350	309	341
SL1344_RS05470_	265	294	303	287	337	315
SL1344_RS05475_	130	121	114	109	85	101
SL1344_RS05480_	24	32	28	21	23	29
SL1344_RS05485_	51	57	69	53	47	65
SL1344_RS05490_	84	74	79	108	94	101
SL1344_RS05495_	140	219	169	261	266	298
SL1344_RS05500_	57	93	68	84	77	76
SL1344_RS05505_	59	61	54	92	73	99
SL1344_RS05510_	218	245	228	244	252	268
SL1344_RS05515_	354	373	351	485	429	448
SL1344_RS05525_	300	306	304	331	330	353
SL1344_RS05530_	105	113	85	269	206	213
SL1344_RS05540_	1207	1202	1213	1060	1041	1175
SL1344_RS05545_	26	31	26	22	21	27
SL1344_RS05550_	12	8	9	12	9	16
SL1344_RS05555_	27	29	22	17	17	15
SL1344_RS05560_	20	8	6	17	11	16
SL1344_RS05565_	23	28	23	31	21	29
SL1344_RS05570_	182	162	144	177	133	161
SL1344_RS05580_	2506	2695	2490	1968	1514	2210
SL1344_RS05585_	5	2	3	6	6	5
SL1344_RS05590_	526	632	546	738	737	769
SL1344_RS05595_	566	545	500	602	605	574
SL1344_RS05600_	342	354	412	361	391	404
SL1344_RS05605_	790	880	910	938	856	906
SL1344_RS05610_	17	22	20	34	29	51
SL1344_RS05615_	3	4	4	6	1	3
SL1344_RS05620_	5	5	3	9	7	6
SL1344_RS05625_	23	19	16	18	17	16
SL1344_RS05635_	13	8	11	18	18	14
SL1344_RS05650_	203	293	245	548	476	527
SL1344_RS05660_	243	267	250	182	184	176
SL1344_RS05670_	4096	4451	4955	4677	4378	4637
SL1344_RS05675_	144	151	155	159	133	145
SL1344_RS05680_	86	101	121	149	156	106
SL1344_RS05685_	173	169	167	129	134	125
SL1344_RS05690_	1107	1106	1106	1109	1120	1118
SL1344_RS05695_	1441	1529	1508	1746	1481	1728
SL1344_RS05700_	45	53	59	86	107	79
SL1344_RS05705_	25	31	36	49	34	28
SL1344_RS05710_	23	24	17	24	17	18
SL1344_RS05715_	602	637	608	591	558	566
SL1344_RS05730_	1493	1328	1255	1562	1387	1405
SL1344_RS05735_	744	654	685	671	713	691
SL1344_RS05740_	263	276	238	393	377	316
SL1344_RS05745_	110	122	88	132	106	139
SL1344_RS05750_	136	149	169	161	146	161
SL1344_RS05755_	234	210	233	214	215	213
SL1344_RS05760_	276	339	284	309	320	301
SL1344_RS05765_	392	499	515	394	349	422
SL1344_RS05780_	1839	1974	1940	3751	4210	4132
SL1344_RS05785_	1692	1901	1831	3644	3906	3966
SL1344_RS05790_	1234	1346	1284	2749	2756	2886
SL1344_RS05800_	3352	3498	3392	7005	7367	7668
SL1344_RS05810_	4378	4583	4434	9822	10420	10486
SL1344_RS05815_	1095	1204	1304	2500	2450	2776
SL1344_RS05825_	953	1118	1282	2179	2439	2356
SL1344_RS05845_	6	1	3	9	3	1
SL1344_RS05850_	1845	1864	1865	1522	1606	1649
SL1344_RS05855_	304	324	353	261	250	282
SL1344_RS05860_	58	69	79	46	41	60
SL1344_RS05865_	238	232	213	312	303	317
SL1344_RS05870_	15915	16127	15689	15262	14379	15589
SL1344_RS05875_	18182	19500	17841	17099	16386	17190
SL1344_RS05880_	7591	7849	9759	8046	8029	8241
SL1344_RS05885_	2795	3097	3228	2634	2395	3016
SL1344_RS05890_	2891	3326	3600	3108	2966	3230
SL1344_RS05900_	20371	26306	26675	35021	30984	33591
SL1344_RS05905_	15843	17839	18877	18634	17653	19507
SL1344_RS05910_	402	453	446	424	396	446
SL1344_RS05915_	443	524	491	550	499	582
SL1344_RS05920_	477	532	553	585	545	607
SL1344_RS05925_	654	628	663	709	643	746
SL1344_RS05930_	686	675	778	632	621	720
SL1344_RS05935_	4729	5129	5071	4776	4520	4726
SL1344_RS05940_	128	165	166	155	164	162
SL1344_RS05945_	565	559	501	617	616	598
SL1344_RS05950_	547	610	646	668	666	714
SL1344_RS05955_	294	343	369	435	485	441
SL1344_RS05960_	264	302	334	328	354	341
SL1344_RS05965_	226	284	295	382	334	366
SL1344_RS05970_	486	528	538	648	633	618
SL1344_RS05975_	1719	1853	1835	1781	1581	1880
SL1344_RS05980_	50	54	64	56	55	52
SL1344_RS05985_	741	797	685	959	890	903
SL1344_RS05990_	1446	1186	983	1611	1635	1346
SL1344_RS05995_	114	108	134	120	127	147
SL1344_RS06000_	1655	1764	1769	1630	1676	1636
SL1344_RS06005_	957	1033	1047	986	929	1006
SL1344_RS06010_	504	513	594	485	447	559
SL1344_RS06015_	568	623	699	711	604	703
SL1344_RS06020_	647	755	778	762	725	810
SL1344_RS06025_	702	796	788	773	738	784
SL1344_RS06030_	1428	1577	1568	1652	1542	1489
SL1344_RS06035_	687	721	651	617	555	639
SL1344_RS06045_	818	922	1005	934	885	964
SL1344_RS06050_	1004	1148	1177	1240	1181	1250
SL1344_RS06055_	72	73	89	142	107	98
SL1344_RS06070_	1515	1388	1526	977	981	1092
SL1344_RS06085_	1849	1898	1950	1450	1402	1521
SL1344_RS06090_	1017	1027	1043	750	759	811
SL1344_RS06095_	3036	3171	3247	2408	2474	2554
SL1344_RS06100_	214	234	230	179	153	184
SL1344_RS06105_	171	189	193	142	155	153
SL1344_RS06110_	252	292	217	221	230	244
SL1344_RS06115_	3055	3008	3063	4711	4475	4675
SL1344_RS06120_	150	148	130	223	206	209
SL1344_RS06125_	43	3	1	29	27	2
SL1344_RS06130_	25	31	33	26	25	46
SL1344_RS06135_	804	959	907	1073	1026	936
SL1344_RS06140_	146	209	199	131	130	152
SL1344_RS06150_	8	2	7	5	2	1
SL1344_RS06155_	1	10	1	4	0	1
SL1344_RS06160_	8	19	15	13	13	17
SL1344_RS06165_	139	193	184	169	141	170
SL1344_RS06170_	32	24	24	22	24	17
SL1344_RS06180_	217	257	235	180	182	186
SL1344_RS06185_	7	6	3	6	4	7
SL1344_RS06190_	25	21	13	14	18	11
SL1344_RS06195_	94	108	129	125	115	128
SL1344_RS06200_	41	35	35	44	39	45
SL1344_RS06205_	550	576	468	1219	1042	916
SL1344_RS06210_	20	27	14	34	23	28
SL1344_RS06215_	121	117	101	111	115	114
SL1344_RS06220_	202	196	156	147	125	124
SL1344_RS06225_	183	225	198	122	126	141
SL1344_RS06230_	203	212	186	206	190	197
SL1344_RS06235_	83	83	61	81	57	96
SL1344_RS06240_	34	34	41	39	29	33
SL1344_RS06245_	30	33	50	40	32	33
SL1344_RS06250_	37	38	45	32	43	35
SL1344_RS06255_	88	76	64	82	61	86
SL1344_RS06260_	64	68	77	33	41	33
SL1344_RS06265_	28	21	24	13	12	16
SL1344_RS06270_	140	136	150	106	132	127
SL1344_RS06275_	212	191	143	176	157	126
SL1344_RS06280_	22	20	15	25	13	19
SL1344_RS06285_	381	395	333	222	204	200
SL1344_RS06290_	174	171	128	125	139	100
SL1344_RS06295_	10	9	2	6	1	6
SL1344_RS06300_	217	201	227	90	70	107
SL1344_RS06305_	365	489	492	343	270	359
SL1344_RS06310_	79	85	66	67	56	67
SL1344_RS06315_	212	193	180	212	192	180
SL1344_RS06320_	61	46	42	39	40	46
SL1344_RS06325_	23	31	20	30	31	35
SL1344_RS06330_	134	203	207	264	233	226
SL1344_RS06335_	125	123	135	96	101	115
SL1344_RS06340_	535	517	444	351	301	328
SL1344_RS06345_	300	276	308	229	264	246
SL1344_RS06350_	95	120	109	97	105	81
SL1344_RS06355_	202	204	181	195	219	204
SL1344_RS06360_	73	100	75	48	60	65
SL1344_RS06365_	7	11	11	8	6	7
SL1344_RS06370_	136	125	138	112	100	94
SL1344_RS06375_	111	138	125	108	87	100
SL1344_RS06380_	168	196	198	161	158	177
SL1344_RS06385_	156	128	124	120	154	141
SL1344_RS06390_	2195	2478	2496	2604	2262	2737
SL1344_RS06395_	67	68	96	66	67	81
SL1344_RS06400_	105	143	107	138	135	121
SL1344_RS06405_	479	465	443	406	392	418
SL1344_RS06410_	28846	31900	29737	26423	23580	25559
SL1344_RS06415_	722	757	596	726	758	713
SL1344_RS06420_	705	711	624	905	841	802
SL1344_RS06425_	269	307	327	250	221	246
SL1344_RS06430_	267	324	359	295	233	256
SL1344_RS06435_	998	982	1005	812	791	754
SL1344_RS06440_	317	345	330	358	262	301
SL1344_RS06445_	810	892	809	732	676	657
SL1344_RS06450_	1435	1565	1608	1313	1211	1452
SL1344_RS06455_	363	430	391	310	300	353
SL1344_RS06465_	129	133	151	67	84	64
SL1344_RS06470_	590	642	686	535	513	513
SL1344_RS06475_	24	25	34	28	27	23
SL1344_RS06480_	11	16	10	22	13	24
SL1344_RS06485_	30	34	31	41	28	39
SL1344_RS06490_	35	31	43	40	32	43
SL1344_RS06495_	38	29	25	25	30	33
SL1344_RS06500_	124	100	108	89	93	90
SL1344_RS06505_	278	241	231	255	243	246
SL1344_RS06510_	759	698	705	553	583	531
SL1344_RS06515_	398	423	402	538	463	419
SL1344_RS06520_	176	147	128	153	144	150
SL1344_RS06525_	67	78	82	64	74	102
SL1344_RS06530_	79	65	71	77	52	60
SL1344_RS06535_	132	104	140	126	94	99
SL1344_RS06540_	55	66	60	68	60	58
SL1344_RS06545_	205	206	162	161	148	181
SL1344_RS06550_	62	100	73	142	118	113
SL1344_RS06555_	175	190	157	132	128	132
SL1344_RS06565_	137	138	120	116	91	76
SL1344_RS06570_	688	722	618	574	575	589
SL1344_RS06575_	202	227	189	181	145	184
SL1344_RS06580_	95	91	86	93	85	106
SL1344_RS06605_	15	25	19	31	33	21
SL1344_RS06615_	22	16	15	13	16	16
SL1344_RS06630_	58412	55370	54321	49917	52633	49707
SL1344_RS06635_	65865	65433	66157	54578	62145	54728
SL1344_RS06640_	63288	63763	63795	59445	58533	59784
SL1344_RS06645_	1496	1739	1783	1502	1358	1503
SL1344_RS06650_	2733	3569	4046	3505	3128	3531
SL1344_RS06660_	453	447	450	360	324	355
SL1344_RS06665_	114	125	145	134	130	130
SL1344_RS06670_	118	137	158	163	112	150
SL1344_RS06675_	211	179	201	121	116	133
SL1344_RS06685_	336	315	408	253	284	332
SL1344_RS06690_	613	673	592	387	400	391
SL1344_RS06695_	702	759	781	580	586	635
SL1344_RS06700_	115	123	133	96	98	108
SL1344_RS06705_	537	489	531	619	564	587
SL1344_RS06710_	65	57	69	55	56	56
SL1344_RS06715_	6	8	12	13	1	4
SL1344_RS06720_	22	33	22	30	27	23
SL1344_RS06730_	9	7	10	11	6	3
SL1344_RS06735_	20	20	28	18	9	14
SL1344_RS06740_	76	92	88	90	68	78
SL1344_RS06745_	39	32	38	29	29	25
SL1344_RS06750_	207	238	241	203	205	177
SL1344_RS06755_	87	98	76	91	82	79
SL1344_RS06760_	77	64	46	78	66	54
SL1344_RS06765_	12	11	12	12	21	8
SL1344_RS06770_	4	5	7	6	2	5
SL1344_RS06775_	395	398	435	370	394	399
SL1344_RS06780_	603	655	590	652	569	606
SL1344_RS06785_	110	110	113	101	103	96
SL1344_RS06790_	320	289	305	337	346	379
SL1344_RS06795_	213	200	251	201	156	194
SL1344_RS06800_	33	53	63	40	49	38
SL1344_RS06805_	194	239	259	265	210	234
SL1344_RS06810_	228	284	298	280	235	284
SL1344_RS06815_	289	353	312	324	328	312
SL1344_RS06820_	215	273	276	239	252	247
SL1344_RS06825_	78	115	86	95	99	96
SL1344_RS06830_	186	245	233	227	204	245
SL1344_RS06835_	361	347	326	363	324	356
SL1344_RS06840_	265022	261513	246829	232284	229628	242527
SL1344_RS06845_	7924	8074	8220	6237	6240	6093
SL1344_RS06850_	66	56	51	62	57	60
SL1344_RS06855_	25	22	31	16	22	11
SL1344_RS06860_	8	6	10	5	4	7
SL1344_RS06865_	27	14	15	5	9	14
SL1344_RS06900_	480	485	429	369	364	412
SL1344_RS06905_	138	173	173	119	133	116
SL1344_RS06925_	13	13	10	17	10	13
SL1344_RS06930_	12	16	22	17	12	19
SL1344_RS06935_	13	17	15	20	14	13
SL1344_RS06940_	29	17	10	10	14	15
SL1344_RS06945_	23	26	37	31	21	25
SL1344_RS06950_	26	31	28	27	23	26
SL1344_RS06955_	58	71	53	28	34	48
SL1344_RS06960_	18	17	12	15	17	17
SL1344_RS06965_	16	16	18	15	8	23
SL1344_RS06970_	19	25	31	22	16	7
SL1344_RS06975_	27	27	24	21	29	17
SL1344_RS06980_	72	71	62	68	58	71
SL1344_RS06990_	4	4	11	3	1	4
SL1344_RS06995_	4	6	8	4	4	9
SL1344_RS07000_	17	15	18	15	16	11
SL1344_RS07005_	22	31	21	23	16	25
SL1344_RS07010_	18	17	3	7	11	11
SL1344_RS07015_	32	46	59	38	38	46
SL1344_RS07020_	7	3	5	8	8	10
SL1344_RS07025_	42	36	45	29	35	43
SL1344_RS07030_	78	96	80	93	76	80
SL1344_RS07035_	22	43	38	30	16	22
SL1344_RS07040_	19	35	40	25	20	16
SL1344_RS07045_	99	94	80	72	70	89
SL1344_RS07055_	12	6	10	8	7	9
SL1344_RS07060_	21	14	23	16	19	27
SL1344_RS07065_	29	31	28	30	24	33
SL1344_RS07070_	668	545	615	443	445	471
SL1344_RS07075_	1044	1114	977	637	576	769
SL1344_RS07080_	704	808	679	677	617	672
SL1344_RS07085_	303	396	449	348	315	423
SL1344_RS07090_	1034	1141	1052	1558	1294	1439
SL1344_RS07095_	161	208	188	171	184	181
SL1344_RS07100_	60	77	78	77	69	82
SL1344_RS07115_	804	832	804	562	552	606
SL1344_RS07120_	5587	5569	5502	5274	4961	5229
SL1344_RS07125_	776	760	835	569	531	609
SL1344_RS07130_	623	722	806	724	675	731
SL1344_RS07135_	389	399	380	381	409	381
SL1344_RS07140_	176	166	191	156	194	177
SL1344_RS07145_	13	15	25	28	18	18
SL1344_RS07150_	416	407	394	295	232	264
SL1344_RS07155_	245	227	253	149	148	203
SL1344_RS07160_	422	374	453	253	217	249
SL1344_RS07165_	290	310	326	188	175	186
SL1344_RS07170_	104	77	83	60	57	58
SL1344_RS07180_	1623	1723	1742	1389	1270	1200
SL1344_RS07185_	145	149	159	159	189	198
SL1344_RS07190_	169	191	153	197	144	175
SL1344_RS07195_	705	663	535	528	521	450
SL1344_RS07200_	5485	5376	5386	3951	3921	4040
SL1344_RS07205_	788	707	650	620	649	658
SL1344_RS07210_	303	330	250	350	336	302
SL1344_RS07215_	1749	1879	1781	1224	1210	1307
SL1344_RS07220_	946	1046	1088	871	823	851
SL1344_RS07225_	801	886	786	667	616	684
SL1344_RS07230_	659	706	745	552	493	512
SL1344_RS07235_	868	927	912	604	687	709
SL1344_RS07240_	2288	2435	2710	1731	1800	1963
SL1344_RS07245_	620	679	742	532	486	559
SL1344_RS07250_	1488	1478	1462	1236	1143	1204
SL1344_RS07255_	1626	1602	1569	1318	1272	1417
SL1344_RS07260_	728	703	677	584	575	581
SL1344_RS07265_	551	490	401	452	431	447
SL1344_RS07270_	522	529	535	455	406	421
SL1344_RS07275_	884	891	951	697	724	734
SL1344_RS07285_	1229	1356	1413	1191	990	1154
SL1344_RS07290_	717	698	674	586	534	591
SL1344_RS07295_	857	996	872	1010	1092	1076
SL1344_RS07300_	287	309	289	332	285	322
SL1344_RS07305_	109	127	102	112	101	99
SL1344_RS07310_	135	158	131	109	127	144
SL1344_RS07315_	7	11	13	11	26	13
SL1344_RS07320_	149	150	152	149	128	139
SL1344_RS07325_	4	2	5	13	5	6
SL1344_RS07330_	2144	2294	2271	1617	1666	1827
SL1344_RS07335_	92	97	94	111	113	122
SL1344_RS07340_	1158	1209	1281	611	606	682
SL1344_RS07345_	1694	1661	1833	1324	1322	1331
SL1344_RS07350_	1581	1668	1648	1207	1208	1183
SL1344_RS07355_	1763	1933	2107	1438	1402	1481
SL1344_RS07365_	92	80	67	77	72	42
SL1344_RS07370_	120	101	83	58	74	44
SL1344_RS07375_	84	66	71	94	84	83
SL1344_RS07380_	102	108	118	74	76	76
[truncated: 3,496 more rows]

## Sheet: Mid Exponential
Gene	WT-1-ME	WT-2-ME	WT-3-ME	5' tnpA-1-ME	5' tnpA-2-ME	5' tnpA-3-ME
aceF_aceF	7940	11939	9470	5535	9297	6696
SL1344_RS11990_ackA	1819	2762	2461	1804	1502	1637
SL1344_RS08180_acpD	229	296	212	361	383	370
acpS_acpS	332	345	430	339	327	362
adrA_adrA	134	180	140	170	151	133
SL1344_RS16630_aer	1937	2162	1658	4327	3635	4818
SL1344_RS13055_alpha/beta hydrolase	34	52	61	60	41	48
AmgR_amgR	8	10	10	6	7	6
amiC_amiC	673	713	661	891	787	819
SL1344_RS04710_amino acid permease	354	299	296	212	198	193
SL1344_RS01920_ampH	248	313	268	192	104	133
SL1344_RS23585_arcA	4493	5047	4987	5519	4409	4491
ArcZ_arcZ	782	969	1046	825	696	365
STnc490a_art200	2	3	1	4	1	0
STnc490b_art200	6	4	3	0	0	0
STnc490c_art200	3	3	1	0	0	0
STnc490d_art200	0	1	0	0	0	0
STnc490e_art200	1	0	0	0	0	0
STnc490f_art200	1	3	2	0	0	0
STnc490g_art200	0	3	0	0	0	0
artM_artM	779	849	910	886	692	744
artP_artP	1379	1272	1103	782	1958	1912
asarfA_asarfA	362	567	427	263	517	272
asnB_asnB	916	1142	966	941	931	1059
SL1344_RS13060_asrA	18	16	20	17	17	16
SL1344_RS13065_asrB	43	27	49	42	32	45
SL1344_RS13070_asrC	48	63	102	92	49	75
asyhbQ_asyhbQ	312	425	270	240	469	295
atpC_atpC	14364	17283	16696	12517	12887	11324
SL1344_RS15305_barA	701	760	732	786	681	655
bcsA_bcsA	769	1014	808	487	482	494
SL1344_RS17950_bigA	216	269	271	350	289	296
bssR_bssR	88	107	88	89	65	78
bssS_bssS	709	908	1009	744	489	662
cadB_cadB	565	1327	1297	598	415	676
cbiC_cbiC	99	94	94	52	77	89
cbiD_cbiD	192	208	157	87	167	152
SL1344_RS11580_ccmA	43	25	24	13	55	83
SL1344_RS11575_ccmB	11	16	12	14	9	16
cdsA_cdsA	1189	1189	1325	1182	1227	1432
SL1344_RS02340_cdsH	144	169	150	164	192	155
chaB_chaB	90	74	95	162	120	157
SL1344_RS09610_cheA	7904	9380	8475	38430	29512	39896
SL1344_RS09600_cheM	2952	4505	3232	18860	15110	19105
SL1344_RS09595_chemotaxis protein methyltransferase	1762	2370	1973	8886	6862	8633
SL1344_RS09585_chemotaxis regulator	1595	1541	1759	6118	4521	7071
SL1344_RS09590_chemotaxis response regulator protein-glutamate methylesterase	1513	1652	1627	6358	5037	6401
SL1344_RS11875_cheV	2849	4579	3758	9439	6900	10710
SL1344_RS09605_CheW	8092	8303	8779	39607	28354	36844
SL1344_RS09580_cheZ	3850	4141	4351	17430	14638	16936
chiP_chiP	1696	1391	1587	1643	942	770
ChiX_chiX	248	1456	480	1043	1076	408
SL1344_RS02290_clpP	1715	1927	1800	2101	1544	2042
SL1344_RS02295_clpX	7470	8884	9399	9599	7663	9029
SL1344_RS09530_cmoA	647	657	672	1483	1172	1161
cobS_cobS	163	170	196	206	170	156
copA_copA	1221	2219	2402	1347	1678	1616
SL1344_RS20320_corA	717	812	604	967	907	711
SL1344_RS20860_cpxA	1978	2365	1984	1932	1944	1874
cpxP_cpxP	693	548	731	478	329	428
SL1344_RS20865_cpxR	748	905	876	793	600	808
SL1344_RS17890_crp	7560	9546	8964	8867	6976	8035
CrpT_crpT	185	196	198	285	104	177
csgB_csgB	7	3	3	5	4	3
SL1344_RS05640_csgC	242	221	349	585	558	994
SL1344_RS18810_cspA	11183	9395	12350	5125	5260	4259
SL1344_RS09980_cspB	171	187	228	113	99	106
SL1344_RS06145_cspH	58	43	38	63	43	26
SL1344_RS14635_csrA	4658	4804	4468	4943	4201	5212
CsrB_csrB	112815	110262	113428	147506	124065	141167
SL1344_RS15345_csrB	95851	86860	94805	129678	83531	122075
CsrC_csrC	32502	30961	29003	54081	46473	55231
SL1344_RS17435_csrD	1087	1288	1031	1794	1785	1928
CyaR_cyaR	3763	5406	4896	4906	4859	3712
SL1344_RS12535_cysA	377	385	438	552	456	327
SL1344_RS08565_cysB	497	633	703	922	733	826
SL1344_RS15175_cysC	278	278	306	518	329	270
SL1344_RS15185_cysD	546	517	757	1016	207	522
SL1344_RS19060_cysE	1952	2006	2151	2075	2120	2072
SL1344_RS17945_cysG	909	1119	1020	996	985	865
SL1344_RS15240_cysH	196	218	202	306	327	223
SL1344_RS15245_cysI	971	989	1048	1421	1282	734
SL1344_RS15250_cysJ	960	688	901	1591	644	633
SL1344_RS12475_cysK	3000	3335	3856	4133	2648	2768
SL1344_RS12530_cysM	531	667	650	497	554	485
SL1344_RS15180_cysN	660	518	673	1046	471	501
SL1344_RS12550_cysP	629	798	1163	1025	239	725
SL1344_RS22605_cysQ	586	807	694	650	851	698
SL1344_RS02725_cysS	1781	2181	2233	1945	1784	1783
SL1344_RS09720_cysT	2885	2812	2425	8243	7743	3516
SL1344_RS12545_cysU	232	186	264	343	149	189
SL1344_RS12540_cysW	347	299	444	552	289	279
SL1344_RS12470_cysZ	365	387	450	361	254	281
SL1344_RS16735_cyuA	259	291	277	240	238	226
SL1344_RS16740_cyuP	118	120	86	105	90	96
SL1344_RS10610_dacD	55	65	58	53	56	60
SL1344_RS17980_dam	1311	1455	1377	1442	1161	1065
DapZ_dapZ	330	415	443	403	529	449
ddl_ddl	1485	1521	1497	1695	1513	1558
SL1344_RS09505_dihydroneopterin triphosphate diphosphatase	847	920	992	1816	1698	1724
dinG_dinG	743	924	983	1060	891	930
SL1344_RS05725_dinI	671	984	797	1151	997	833
SL1344_RS04685_dmsA	91	95	97	114	90	100
SL1344_RS04690_dmsB	11	15	10	9	3	8
SL1344_RS04695_dmsC	25	32	47	23	42	43
SL1344_RS06610_DNA/RNA non-specific endonuclease	158	170	153	248	137	187
dnaA_dnaA	1820	1951	1956	2475	1721	1978
SL1344_RS00060_dnaK	26742	22685	27720	40964	25581	25193
dpiA_dpiA	87	78	74	92	64	88
dpiA_dpiA	79	116	77	91	108	107
dpiB_dpiB	109	88	99	127	119	145
DsrA_dsrA	14	42	31	11	7	4
SL1344_RS09330_DUF1441 domain-containing protein	6	6	6	18	26	22
SL1344_RS06460_DUF1496 domain-containing protein	606	989	799	2174	1629	2466
SL1344_RS16295_DUF2623 domain-containing protein	270	355	321	1084	647	1014
emrB_emrB	520	659	619	619	530	502
emrD_emrD	619	749	613	1009	594	696
emtA_emtA	310	307	370	465	347	424
SL1344_RS03015_entB	116	114	148	230	148	185
entE_entE	152	169	218	304	194	238
entF_entF	239	278	362	556	362	393
SL1344_RS18065_envZ	1262	1630	1384	1257	1551	1259
eutA_eutA	52	58	52	46	25	48
SL1344_RS12680_eutS	2	5	7	3	6	2
fabG_fabG	3092	3409	3399	3730	3001	3618
fadA_fadA	917	887	883	962	1321	1480
SL1344_RS09080_fadD	666	507	568	1199	1325	1166
fadE_fadE	939	1072	908	805	1339	1051
fadI_fadI	266	237	216	173	224	144
SL1344_RS13945_Fels-2 prophage protein	11	29	37	10	19	28
feoA_feoA	482	502	569	624	324	464
ffs_ffs	774	3632	2704	1785	3785	1381
fimA_fimA	53	55	36	69	48	50
fimF_fimF	54	50	48	54	58	46
SL1344_RS02785_fimZ	52	13	4	15	12	25
fis_fis	870	946	929	942	740	753
fixB_fixB	116	72	100	106	99	91
flgD_flgD	2294	2552	2238	5469	4551	5507
flgF_flgF	3337	3922	3941	7783	6882	7512
flgI_flgI	1279	1502	1454	2839	2746	2881
SL1344_RS05830_flgK	5198	6777	5445	16440	13285	18138
flgL_flgL	4911	6627	5688	14327	10507	14497
SL1344_RS05775_flgM	2601	3036	2728	8101	4971	9188
SL1344_RS05770_flgN	3139	4231	3134	9531	7929	10789
SL1344_RS09570_flhA	1405	1636	1504	5262	5879	5473
SL1344_RS09575_flhB	1020	1268	987	4327	5318	4315
SL1344_RS09625_flhC	2066	2279	1983	6263	5550	5590
SL1344_RS09630_flhD	1071	989	1114	2144	1437	1665
SL1344_RS09565_flhE	327	413	358	1232	1513	1194
SL1344_RS09785_fliA	4366	4807	3701	17666	17063	18981
SL1344_RS09800_fliC	14378	17232	17478	226801	78808	214223
SL1344_RS09845_fliE	608	616	716	1243	1021	1393
fliI_fliI	1741	2057	2001	3528	3558	2903
fliJ_fliJ	877	828	723	1447	1284	1308
fliL_fliL	1316	1655	1592	2781	2351	2792
fliQ_fliQ	405	437	464	817	723	746
SL1344_RS09815_fliT	4574	5584	5889	9870	6727	9669
SL1344_RS09775_fliY	1363	1618	1494	4869	5069	6229
SL1344_RS09780_fliZ	2659	2753	2493	10941	9406	11643
SL1344_RS14340_fljA	1551	2092	1873	116	1830	78
flk_flk	287	285	369	284	177	228
SL1344_RS08285_fnr	2267	2638	2906	4552	3005	3893
FnrS_fnrS	186	443	492	294	226	318
SL1344_RS04735_focA	769	1256	1210	1070	738	1379
folA_folA	437	450	491	427	473	362
frsA_frsA	769	876	893	900	682	832
SL1344_RS09665_ftnB	159	172	140	347	173	268
SL1344_RS06895_fumD	252	263	230	194	222	229
SL1344_RS03500_fur	3519	3498	3802	4665	3707	3865
gapA_gapA	1416	1478	1458	1460	1195	1503
GcvB_gcvB	23143	42325	30247	48447	26989	25212
gcvT_gcvT	5331	5739	5334	6790	5985	6185
gidB_gidB	336	387	455	357	265	335
gldA_gldA	188	186	185	178	212	192
gldA_gldA	862	935	832	814	783	828
GlmY_glmY	994	3174	2010	3159	1897	1134
GlmZ_glmZ	5415	8234	8441	11045	6527	7529
glnQ_glnQ	1449	1831	1522	1212	1818	1578
SL1344_RS13690_gluconolactonase	149	96	79	65	65	79
SL1344_RS09560_glycoside hydrolase family 105 protein	248	245	246	715	729	651
gntK_gntK	64	57	71	46	51	58
SL1344_RS18265_gntR	483	604	580	639	649	539
gpmA_gpmA	10385	10864	9375	10000	11740	10396
GraL_graL	684	518	776	918	463	690
groES_groES	12496	12264	12008	19634	11498	14012
SL1344_RS14595_gshA	1710	1889	2010	1833	1504	1809
SL1344_RS16010_gshB	1130	1418	1279	1248	1134	1127
SL1344_RS05170_gtgD	17	18	13	16	18	16
SL1344_RS05180_gtgE	258	261	322	381	287	363
SL1344_RS05185_gtgF	14	13	12	9	14	13
SL1344_RS11665_gyrA	7674	8898	9037	7994	6840	6862
SL1344_RS13995_head completion/stabilization protein	6	7	5	1	12	8
helD_helD	723	871	734	773	926	865
hemG_hemG	350	382	393	399	337	440
hflB_hflB	13772	15991	15629	15885	13668	13625
SL1344_RS22390_hfq	5695	6914	6083	6285	5984	5854
SL1344_RS02410_hha	915	1211	1188	789	553	693
SL1344_RS02415_Hha toxicity attenuator	899	1147	1374	783	514	704
SL1344_RS14890_hilA	236	246	230	1212	860	1143
SL1344_RS14845_hilC	1027	1309	1190	2336	2289	2597
SL1344_RS14885_hilD	808	848	1014	2283	1619	2384
SL1344_RS23135_hilE	74	88	74	92	61	111
SL1344_RS21865_HlyD family type I secretion periplasmic adaptor subunit	33	42	56	156	141	171
SL1344_RS08745_hns	21436	24849	27930	28338	28096	26676
hscB_hscB	695	629	745	810	564	815
SL1344_RS08210_hslJ	151	125	135	218	123	223
SL1344_RS21405_hupA	25260	25467	29304	33495	21329	31452
SL1344_RS21410_hupB	3971	5387	4430	4933	4987	4282
hycD_hycD	34	38	20	35	36	24
hycE_hycE	74	86	70	90	65	63
SL1344_RS06065_hypothetical protein	128	147	133	505	499	467
SL1344_RS07940_hypothetical protein	1022	1304	1177	3332	3561	3739
SL1344_RS09195_hypothetical protein	129	108	160	307	190	376
SL1344_RS09675_hypothetical protein	259	300	260	1658	1555	1637
SL1344_RS09745_hypothetical protein	243	202	268	538	292	381
SL1344_RS22135_hypothetical protein	43	42	40	158	99	154
iacP_iacP	171	108	183	302	252	384
SL1344_RS14895_iagB	176	178	220	894	654	868
lamB_iamB	5670	5394	4536	3310	1928	2998
idnK_idnK	86	58	112	80	60	56
SL1344_RS22990_idnT	196	189	182	175	112	158
SL1344_RS06655_ihfA	4982	4587	4923	5470	4072	5428
SL1344_RS04775_ihfB	1413	1816	1626	2163	1457	1692
lldD_ildD	3170	2873	3017	3267	4519	4781
ilvM_ilvM	260	255	302	246	180	283
SL1344_RS14990_invA	169	187	174	1172	1019	1192
SL1344_RS14980_invC	95	115	111	496	465	541
SL1344_RS14995_invE	134	133	163	997	828	909
SL1344_RS15005_invF	197	227	259	1482	1302	1429
SL1344_RS15000_invG	172	185	219	1327	1053	1352
InvR_invR	684	1137	1337	3217	3414	3012
SL1344_RS14355_iroB	43	41	57	225	101	196
SL1344_RS24725_IS91 family transposase	120	180	161	643	1005	792
IsrA_isrA	2	2	3	1	3	2
IsrB_isrB	18	61	38	31	38	24
IsrC_isrC	49	24	41	57	29	37
IsrD_isrD	0	0	2	0	0	0
IsrE_isrE	164	345	168	389	271	150
IsrF_isrF	93	104	119	332	239	326
IsrG_isrG	26	39	27	55	69	26
IsrH-1_isrH	12	19	14	28	18	16
IsrH-2_isrH2	12	19	10	28	18	16
IsrI_isrI	28	28	30	30	29	28
IsrJ_isrJ	54	61	54	85	52	42
IsrK_isrK	264	531	385	533	559	252
IsrL_isrL	61	45	46	72	54	43
IsrM_isrM	13	5	10	9	4	8
IsrN_isrN	0	1	4	2	0	0
IsrO_isrO	155	115	225	138	100	174
IsrP_isrP	61	59	59	82	40	65
IsrQ_isrQ	2	1	2	5	2	2
IstR-1_istR1	19	34	49	31	19	24
IstR-2_istR2	21	39	55	45	23	29
ksgA_ksgA	1412	1594	1659	1430	1128	1491
SL1344_RS08205_ldhA	448	571	463	927	598	729
SL1344_RS00585_leuO	4	13	22	16	11	10
SL1344_RS21750_lexA	2545	3040	3431	3619	3738	3719
ligA_ligA	1932	2327	2149	1514	1630	1559
livF_livF	66	74	86	76	82	108
lolA_lolA	1042	1058	1200	1039	760	1156
lolB_lolB	260	270	301	337	253	370
lplA_lplA	492	590	474	572	575	527
SL1344_RS06600_lpxR	94	108	132	481	270	433
SL1344_RS11955_lrhA	564	688	596	433	419	374
SL1344_RS04660_lrp	4419	5050	4781	4317	4289	5309
SL1344_RS09120_L-serine ammonia-lyase	3266	3837	3382	6563	5512	5787
SL1344_RS20930_lsrR	473	402	499	479	424	460
SL1344_RS14590_luxS	1899	2183	2334	2224	1722	1976
SL1344_RS09795_lysine-N-methylase	977	1164	1012	2342	2109	2567
malF_malF	1444	1690	1490	1315	947	1165
malG_malG	767	986	809	496	463	515
SL1344_RS18135_malT	3953	3821	4079	3564	3530	2932
SL1344_RS07280_malY*	90	91	79	104	93	87
mdoD_mdoD	1352	1582	1485	1985	1759	1739
mdoG_mdoG	2893	3215	3443	3479	2426	3123
SL1344_RS09375_membrane protein	989	961	977	1953	1770	1930
SL1344_RS21870_membrane protein	1720	1733	1842	2640	2212	2725
SL1344_RS11835_menC	615	685	571	485	514	492
SL1344_RS21470_metA	109	146	124	149	128	156
SL1344_RS21065_metB	401	412	379	450	429	417
SL1344_RS16345_metC	298	289	290	404	291	361
SL1344_RS20385_metE	305	300	322	414	375	410
SL1344_RS21095_metF	118	140	108	235	166	175
metG_metG	1927	2173	2263	1981	1451	1718
SL1344_RS21500_metH	1217	1506	1201	1271	1486	1400
SL1344_RS18435_methyl-accepting chemotaxis citrate transducer	2081	2408	2118	8512	5482	9373
SL1344_RS08105_methyl-accepting chemotaxis protein	2563	3097	2878	10182	8450	11512
SL1344_RS16230_methyl-accepting chemotaxis protein	1785	1822	1837	2586	1878	2620
SL1344_RS16300_methyl-accepting chemotaxis protein	1573	2218	1906	6150	4195	5602
SL1344_RS16625_methyl-accepting chemotaxis protein	4820	6943	5693	16267	13840	18658
SL1344_RS21060_metJ	1178	1180	1122	1561	1533	1411
SL1344_RS21070_metL	1203	1373	1201	1230	1268	1081
metQ_metQ	1544	1785	1708	1948	1350	1775
SL1344_RS20380_metR	63	80	81	106	114	82
MgrR_mgrR	418	1200	676	1181	733	485
MicA_micA	38	78	47	58	86	39
MicC_micC	24	33	37	41	30	37
MicF_micF	395	621	722	198	224	187
SL1344_RS07395_mlc	548	547	507	674	464	544
moaA_moaA	394	446	389	488	438	402
moaD_moaD	122	195	155	158	119	163
moaE_moaE	217	301	262	274	201	262
mobA_mobA	269	365	290	325	302	294
SL1344_RS24715_mobA	1336	1990	1453	7720	8196	7524
SL1344_RS24720_mobC	336	390	391	1626	1905	2244
SL1344_RS03955_modA	1171	1735	1259	3693	3990	4093
modB_modB	1033	1610	1255	3360	3373	3510
SL1344_RS03965_modC	1253	1988	1762	3814	2981	4313
SL1344_RS09620_motA	2359	3521	2435	15899	14535	18443
motB_motB	3092	4142	3360	17578	13754	17476
SL1344_RS09450_msbB	628	710	673	1270	1142	1184
Msr_Msr	59	234	146	152	164	77
mtlR_mtlR	547	595	567	643	584	595
mukB_mukB	6514	7332	7224	9059	8555	9214
murD_murD	2646	2714	3090	3029	2637	2676
SL1344_RS00625_murE	1712	1952	1617	1671	1839	1648
SL1344_RS09280_N-acetyltransferase	231	198	181	339	326	537
napB_napB	120	139	120	115	117	127
SL1344_RS08805_narG	157	329	234	352	328	388
SL1344_RS08800_narH	54	73	71	127	103	89
SL1344_RS08790_narI	37	41	41	81	49	59
SL1344_RS08795_narJ	27	22	18	62	39	35
SL1344_RS08810_narK	89	165	156	197	161	207
SL1344_RS08820_narL	170	151	173	301	215	265
nepI_nepI	63	106	58	89	71	89
nhaA_nhaA	679	706	686	745	688	760
nirD_nirD	25	23	29	24	16	20
nlpD_nlpD	12344	13101	15758	15804	12976	15439
nrdI_nrdI	43	64	62	85	55	58
SL1344_RS21955_nrfB	93	109	94	465	323	385
SL1344_RS21960_nrfC	98	130	95	464	384	444
SL1344_RS21975_nrfG	31	34	31	52	31	48
nudC_nudC	350	324	374	319	282	310
nusA_nusA	4275	5044	5201	4521	4463	4369
nusB_nusB	2490	3442	4351	3503	2523	2736
nusG_nusG	6129	6569	7497	7771	6121	6908
obgE_obgE	647	716	696	829	661	762
ompL_ompL	11	5	9	14	4	22
SL1344_RS18070_ompR	1036	1340	961	1022	1114	1035
ompX_ompX	10566	14833	14113	9629	10915	9687
OmrA_omrA	54	127	113	59	70	44
OmrB_omrB	40	50	36	37	35	26
oppB_oppB	414	512	501	342	545	524
SL1344_RS14860_orgA	357	424	457	1863	1942	1826
OxyS_oxyS	66	100	105	95	131	78
pabB_pabB	546	663	642	1126	999	1065
pagP_pagP	635	788	846	834	470	632
SL1344_RS10525_pduA	5	8	7	6	5	13
pduC_pduC	10	14	13	24	5	13
pduD_pduD	1	8	6	13	5	4
pduE_pduE	2	7	6	8	2	8
pdxK_pdxK	143	165	128	136	146	158
SL1344_RS06590_pfkB	1337	1335	1481	1052	862	1048
SL1344_RS13960_phage virion morphogenesis protein	10	12	10	8	3	7
SL1344_RS02035_phoB	1377	1627	1415	1253	1139	1228
SL1344_RS11645_phoE	40475	46916	48095	32004	22656	29537
SL1344_RS05535_phoH	516	611	459	695	805	779
SL1344_RS06080_phoP	2970	3753	3606	4131	3097	3490
SL1344_RS06075_phoQ	2740	3307	2995	3502	2847	2595
phoR_phoR	1060	1286	1277	871	671	795
SL1344_RS13700_phospho-2-dehydro-3-deoxyheptonate aldolase Tyr-sensitive	341	395	348	278	238	270
SL1344_RS10625_phsA	589	585	623	473	352	456
SL1344_RS10620_phsB	148	126	165	130	95	122
SL1344_RS10615_phsC	338	295	349	303	177	248
potG_potG	128	129	139	89	111	114
SL1344_RS09215_prc	5347	6138	6623	10614	10344	10557
SL1344_RS14880_prgH	231	221	286	1805	1474	2002
SL1344_RS14875_prgI	95	80	115	864	581	854
SL1344_RS14870_prgJ	183	169	212	1505	1125	1426
SL1344_RS14865_prgK	391	448	491	2467	1898	2470
SL1344_RS09220_proQ	3725	4364	4782	7858	6301	6921
SL1344_RS09255_prpA/pphA	38	29	36	85	76	74
psiB_psiB	35	36	43	36	50	38
psiB_psiB	31	32	30	27	21	26
pssA_pssA	2233	2480	2646	2849	2006	2380
SL1344_RS11995_pta	5633	8997	6817	4208	7575	3865
SL1344_RS15255_ptpS	274	267	342	192	98	137
SL1344_RS02910_PTS mannose/fructose/sorbose transporter subunit IIB	3	6	2	3	4	8
SL1344_RS07105_purR	633	690	652	735	527	588
putA_putA	15021	14869	14433	14983	15061	15431
SL1344_RS23405_putative inner membrane protein	773	750	874	1239	753	971
SL1344_RS09445_pyruvate kinase II	2603	3084	2674	4561	4584	4819
SL1344_RS16430_qseB	70	79	50	67	77	85
SL1344_RS16435_qseC	138	170	153	144	139	125
SL1344_RS23490_radA	929	1068	1034	782	815	780
RaoN_raoN	29	30	41	27	24	32
SL1344_RS12895_ratA	420	567	512	542	589	475
rcsA_rcsA	67	65	65	75	59	85
SL1344_RS11655_rcsB	1993	2333	2531	2025	1635	1808
SL1344_RS11660_rcsC	990	1201	1074	812	856	849
SL1344_RS11650_rcsD	1894	2132	2067	1710	1202	1539
rcsF_rcsF	583	772	760	630	450	635
RdlD_rdlD	84	195	98	111	257	58
RdlE_rdlE	34	79	32	54	233	46
SL1344_RS14650_recA	3693	3579	3086	4088	4036	4788
SL1344_RS13835_recN	796	1053	911	1322	1093	1118
SL1344_RS06620_rfc	429	577	661	481	381	412
SL1344_RS22270_rflM	514	690	505	1408	1523	1303
rhtB_rhtB	65	76	47	52	54	73
rimM_rimM	6681	7648	9132	8583	6353	7326
rimO_rimO	575	635	702	838	557	633
SL1344_RS03220_rlpA	626	660	638	804	541	635
SL1344_RS05840_rne	8017	9052	9515	8758	7053	8380
rnpB_rnpB	372573	405259	448211	479591	382987	413855
RnpB_RnpB	372573	405259	448211	479591	382987	413855
SL1344_RS15130_rpoS	9556	9667	8535	10260	12026	10570
rprA_rprA	30	82	60	55	79	43
rpsN_rpsN	9374	9443	10823	12507	7376	8709
rpsV_rpsV	991	1193	1293	2067	1552	1731
RseX_rseX	2	3	5	4	7	5
rsmD_rsmD	246	337	345	298	223	285
SL1344_RS09240_rsmF/yebU	374	424	423	920	706	736
SL1344_RS22150_rtsA	410	387	453	1494	997	1298
SL1344_RS22145_rtsB	121	120	147	455	366	342
rumA_rumA	1532	1691	1842	1852	1461	1519
SL1344_RS09480_ruvA	330	466	445	914	762	859
SL1344_RS09475_ruvB	652	877	767	1500	1549	1467
RybA_rybA	1860	1737	2164	1973	1750	2201
RybB_rybB	80	164	140	122	157	58
RybD_rybD	1638	2007	1764	3665	2691	2954
RydB_rydB	24	19	31	21	41	16
RydC_rydC	112	243	146	303	359	229
RyeF_ryeF	112	155	151	326	255	304
RyfA_ryfA	631	1095	951	1174	1226	980
RyfD_ryfD	1448	2826	2418	2199	1650	1419
RyhB_ryhB	117	190	86	185	123	77
RyjB_ryjB	24	56	27	80	59	65
Sar_sar	115	401	180	300	229	112
SL1344_RS10635_sbcB	615	789	800	681	508	548
SL1344_RS01925_sbmA	161	180	179	181	162	206
SL1344_RS10605_sbmC	1893	1718	1958	2265	2378	2005
SL1344_RS20885_sbp	134	116	148	196	74	134
sdhC_sdhC	3568	3019	3917	3925	2457	3068
SL1344_RS09755_sdiA	963	1310	1223	4282	5875	5899
SdsR_sdsR	72	150	105	109	161	61
sgbH_sgbH	3	8	9	13	12	5
SgrS_sgrS	2030	2282	2487	1916	2588	2128
SibA_sibA	216	1228	592	926	600	356
SibC_sibC	892	2240	1504	3329	2318	1334
SibD_sibD	634	2972	1353	3861	2231	1040
SL1344_RS14940_sicA	60	74	80	894	701	1033
sifA_sifA	147	169	160	163	74	79
sifB_sifB	9	14	7	21	20	18
SL1344_RS05355_sigE	107	111	148	1698	1064	1594
SL1344_RS21850_siiA	32	23	17	65	56	88
SL1344_RS21855_siiB	33	52	64	129	102	139
SL1344_RS21875_siiF	742	671	867	876	655	772
SL1344_RS01560_sinR	305	336	302	416	373	408
SL1344_RS14920_sipA	192	183	187	1184	956	1351
SL1344_RS14935_sipB	236	237	255	2358	2275	2795
SL1344_RS14930_sipC	272	358	314	4313	4216	4707
SL1344_RS14925_sipD	57	59	69	545	471	691
SL1344_RS09740_sirA	1936	2027	2079	2924	2865	2746
SL1344_RS10425_sirohydrochlorin cobaltochelatase	107	71	132	136	42	115
SL1344_RS09840_SL1896	64	64	86	122	85	89
SL1344_RS07175_slyA	1864	2071	2036	1927	1963	1899
SL1344_RS07110_sodB	3060	3194	2622	2567	3273	3253
SL1344_RS10630_sopA	45	50	49	239	194	269
sopB_sopB	121	103	131	1732	1271	1746
SL1344_RS15235_sopD	71	71	74	161	175	184
SL1344_RS13925_sopE	104	82	90	1601	1110	1916
SL1344_RS09265_sopE2	23	15	28	637	559	688
spaK_spaK	33	31	48	254	204	262
spaM_spaM	49	38	37	316	345	383
spaN_spaN	86	80	77	521	433	540
SL1344_RS14965_spaO	69	59	70	405	432	444
SL1344_RS14960_spaP	59	42	70	363	296	351
SL1344_RS14955_spaQ	46	45	64	266	301	238
SL1344_RS14950_spaR	53	22	43	213	206	231
SL1344_RS14945_spaS	53	43	53	196	188	215
Spf_spf	3341	8401	7952	4228	5186	5161
SL1344_RS14840_spi4 transcriptional regulator	227	310	326	663	622	780
spiC_spiC	2	6	4	0	0	2
spr_spr	11842	11931	11336	13402	10913	9710
SraA_sraA	1	2	10	9	5	6
SraB_sraB	224	256	298	368	194	245
SraC_sraC	1755	1653	1888	3763	4755	3895
SraF_sraF	526	466	791	585	544	324
SraG_sraG	31	27	21	25	20	25
SraL_sraL	74	106	87	124	89	72
SL1344_RS07945_srfB	1440	1802	1476	4349	4792	4482
SL1344_RS07950_srfC	1136	1337	1224	3405	3361	3523
srlA_srlA	124	118	142	127	106	134
srlE_srlE	157	141	133	147	147	157
srlR_srlR	616	668	696	633	553	518
SroA_sroA	60	84	50	65	56	38
SroC_sroC	27420	23158	32368	41993	30709	31817
SroD_sroD	114	97	90	201	304	231
SroG_sroG	3398	3937	2351	3835	4704	3769
SL1344_RS06985_ssaG	2	8	8	5	0	3
SL1344_RS07050_ssaR	43	43	49	32	27	27
SL1344_RS05160_sseI	62	56	74	58	57	47
sspA_sspA	2633	3305	3055	3137	2652	2760
SL1344_RS06915_ssrA	109	126	90	130	81	121
SsrA_ssrA	357872	351838	371130	382959	319759	354848
SL1344_RS06910_ssrB	62	56	63	52	33	58
ssrS_ssrS	54360	118559	142451	103175	82605	65706
SsrS_ssrS	54347	118528	142438	103156	82590	65692
SL1344_RS16670_sstT	2051	1625	1560	1757	2142	1514
SL1344_RS01735_stbB	6	2	3	5	5	8
SL1344_RS05145_stfT	42	56	44	78	65	81
STnc3140_STnc3140 (sopD)	35	40	30	40	64	24
STnc3200_STnc3200	3	2	4	3	10	4
SL1344_RS15350_syd	465	442	431	719	483	409
SymR_symR	28	32	46	30	37	25
SL1344_RS13990_tail protein	0	0	6	0	1	1
tatE_tatE	388	353	320	349	346	395
tcuB_tcuB	42	54	47	55	69	82
SL1344_RS16770_tdcA	438	305	407	359	239	186
SL1344_RS16765_tdcB	185	171	139	286	190	216
SL1344_RS16760_tdcC	302	322	266	658	389	549
SL1344_RS05150_tfaT	40	67	51	69	99	82
Tff_tff	3708	3425	4569	5356	2840	4195
thiP_thiP	399	450	380	457	346	345
thiQ_thiQ	150	179	212	206	147	162
SL1344_RS06625_thrS	7791	8687	8601	7141	5989	6561
SL1344_RS04595_tnpA1	5	3	5	58	76	83
SL1344_RS06060_tnpA2	24	11	18	38	32	42
SL1344_RS09075_tnpA3	4	6	4	31	23	34
SL1344_RS09790_tnpA4	1	3	1	5	8	13
SL1344_RS12685_tnpA5	9	5	9	13	11	16
SL1344_RS17020_tnpA6	8	29	15	27	33	43
SL1344_RS17955_tnpA7	20	12	21	14	19	41
tolA_tolA	830	909	928	684	766	889
SL1344_RS16475_tolC	2879	3740	3453	3089	2362	2860
SL1344_RS21860_TolC family protein	40	51	55	138	90	133
tqsA_tqsA	98	99	97	105	80	101
SL1344_RS14145_transcriptional regulator	7	8	2	1	4	3
trkD_trkD	806	811	899	798	748	706
SL1344_RS06175_tRNA arg	6	7	4	26	34	22
SL1344_RS13600_tRNA/rRNA methyltransferase	831	843	939	606	564	563
truA_truA	372	477	414	371	287	296
SL1344_RS23260_tsr	7588	9743	8272	23477	16999	22293
SL1344_RS06870_ttrA	56	80	67	75	59	55
SL1344_RS06880_ttrB	2	8	6	9	4	3
SL1344_RS06875_ttrC	5	11	14	8	4	9
SL1344_RS06890_ttrR	367	351	342	277	344	326
SL1344_RS06885_ttrS	1180	1257	1231	1127	1257	1040
tyrA_tyrA	507	538	549	425	387	416
ubiB_ubiB	2205	2522	2680	2203	2342	2337
ubiF_ubiF	495	518	520	530	573	531
SL1344_RS21190_udhA	2984	3039	3166	2703	3160	2767
SL1344_RS03635_UDP-galactopyranose mutase	10	11	15	13	11	18
ugpC_ugpC	173	193	175	131	156	166
ulaD_ulaD	29	36	31	46	37	54
ushA_ushA	2225	2239	2347	1931	2061	2077
SL1344_RS09735_uvrC	1666	1836	1823	2397	2858	2534
SL1344_RS11530_virulence protein MsgA	1	2	7	1	6	2
wecC_wecC	1279	1652	1673	1344	1138	1241
SL1344_RS10695_wzzB	1969	2106	1856	837	686	770
SL1344_RS02345_ybaO	295	396	460	340	375	434
SL1344_RS03185_ybeM	54	45	57	91	76	128
SL1344_RS04285_ybiK	940	1131	1004	953	991	1013
SL1344_RS08990_ycgO	1007	1529	1219	3808	3190	3964
SL1344_RS08975_ycgR	781	1037	902	2015	2115	2201
SL1344_RS08585_yciK	837	879	712	994	1045	921
SL1344_RS08495_yciW	211	209	219	422	189	321
SL1344_RS07545_ydeD	111	144	123	101	93	111
SL1344_RS06680_ydiV	146	173	152	101	87	87
SL1344_RS06595_ydiY	797	690	910	762	479	658
SL1344_RS06585_ydiZ	43	64	56	49	39	51
SL1344_RS06560_ydjN	874	1058	974	1527	871	919
SL1344_RS09415_yebG	110	97	101	262	221	326
SL1344_RS09225_yebR	1705	1906	2098	3346	3217	3570
SL1344_RS09230_yebS	360	375	417	722	580	644
SL1344_RS09760_yecC	274	330	298	812	685	824
SL1344_RS09750_yecF	746	753	878	1454	1097	1036
SL1344_RS09765_yecS	110	146	168	335	401	399
SL1344_RS09825_yedD	474	618	575	513	563	464
SL1344_RS09830_yedE	173	159	219	116	95	99
SL1344_RS09835_yedF	104	117	120	81	68	63
SL1344_RS09770_yedO	321	342	369	729	805	871
SL1344_RS10925_yegD	114	130	170	82	90	98
SL1344_RS13585_yfiK	43	47	48	37	38	49
SL1344_RS17960_yhfL	298	385	425	797	558	678
SL1344_RS18605_yhjH	1551	2350	1471	6846	5654	6413
SL1344_RS18650_yhjQ	514	714	619	286	331	266
SL1344_RS23255_yjiY	10822	15623	12904	4492	8816	7761
SL1344_RS05645_ymdA	209	278	253	595	610	669
SL1344_RS05655_ymdC	641	671	593	1249	1150	1088
yopJ_yopJ	285	310	292	445	515	604
SL1344_RS15335_yqcB	376	380	423	460	376	398
SL1344_RS15340_yqcC (next to csrB)	154	177	197	206	193	207
YrlA_yrlA	6	12	8	18	9	13
YrlB_yrlB	12	14	15	25	19	6
zntA_zntA	774	1131	949	1341	1266	1025
zntB_zntB	276	315	285	399	374	426
zraP_zraP	30	45	27	36	34	35
crRNA1_	213	236	224	204	223	206
crRNA2_	438	494	465	443	443	367
ECS021_	18	10	17	19	23	8
ECS173_	42	53	47	69	45	51
Ffs_	776	3642	2706	1789	3799	1386
fimA-trailer_	8	15	11	11	4	11
GO-10702_	91	102	120	141	84	131
GO-10704_	1314	1095	1014	1699	1142	873
Ig1085_	54	49	77	43	42	51
Ig1140_	37	38	36	76	69	53
Ig2335_	312	394	395	304	265	262
Ig959_	0	0	0	0	1	0
IS042_	3	12	10	10	21	9
lysC-leader_	68	180	109	119	75	97
mreB-leader_	412	423	347	622	499	512
pRNA_	7	11	11	14	6	7
RprA_	30	82	60	55	79	43
rpsL-leader_	1490	1549	1835	2917	1220	1699
rpsP-leader_	1541	1294	1759	1997	1056	1561
rrf_	2	1	4	1	2	2
rrf_	0	11	11	3	4	2
rrf_	7	13	14	3	5	3
rrf_	1	6	1	0	5	2
rrf_	30	38	76	14	39	12
rrf_	1	9	5	1	4	1
rrf_	1	2	2	0	0	0
rrf_	0	1	7	0	1	3
RUF_107c.1_	327	390	378	356	426	329
RUF_107c.10_	313	388	352	412	505	368
RUF_107c.102_	32	32	29	27	33	31
RUF_107c.105_	214	255	205	238	257	217
RUF_107c.107_	68	75	93	83	99	63
RUF_107c.108_	582	1004	752	378	1149	429
RUF_107c.111_	653	934	820	727	783	659
RUF_107c.112_	413	616	491	439	475	316
RUF_107c.18_	33	31	22	46	64	29
RUF_107c.19_	198	248	242	215	185	221
RUF_107c.2_	35	54	45	57	44	34
RUF_107c.23_	282	371	300	497	348	270
RUF_107c.24_	365	410	459	342	369	358
RUF_107c.26_	10	9	5	8	16	8
RUF_107c.30_	3	1	7	2	4	8
RUF_107c.38_	102	128	108	96	161	94
RUF_107c.47_	407	511	341	321	436	209
RUF_107c.50_	113	141	128	118	164	120
RUF_107c.51_	131	177	165	157	151	156
RUF_107c.53_	296	381	344	437	633	416
RUF_107c.56_	291	406	344	262	310	217
RUF_107c.57_	69	73	75	81	103	100
RUF_107c.58_	514	1113	624	713	1236	600
RUF_107c.59_	207	376	298	238	573	205
RUF_107c.63_	97	233	125	94	330	92
RUF_107c.69_	168	235	162	200	218	204
RUF_107c.70_	73	78	103	82	59	47
RUF_107c.72_	79	136	95	89	156	73
RUF_107c.77_	89	169	142	154	145	84
RUF_107c.8_	33	57	53	28	27	20
RUF_107c.81_	11	19	19	13	21	12
RUF_107c.82_	741	1126	916	773	1085	638
RUF_107c.83_	9	15	10	9	22	9
RUF_107c.86_	130	227	184	179	254	166
RUF_107c.89_	334	494	311	375	881	406
RUF_107c.90_	32	28	32	25	16	19
RUF_107c.92_	582	665	614	581	883	697
RUF_107c.94_	10	21	19	21	10	15
RUF_107c.95_	940	969	1131	1042	815	999
RUF_107c.96_	82	128	80	120	138	99
RUF_111_	8497	7959	11375	10365	7248	8100
RUF_121_	40	60	38	81	130	83
RUF_125_	442	615	544	2376	1865	2332
RUF_167_	73	97	106	113	63	76
RUF_178_	461	700	822	517	204	374
RUF_219c_	275	278	280	508	542	593
RUF_220c_	55	69	52	212	206	173
RUF_226_	39	42	37	64	32	38
RUF_247c_	447	378	474	502	322	390
RUF_257c_	362	374	426	442	318	318
RUF_279_	957	973	1163	1264	718	735
RUF_290_	894	933	970	864	1027	962
RUF_321c_	1	1	0	1	0	1
RUF_328c_	4	2	4	5	1	4
RUF_341c.10_	83	89	85	96	92	70
RUF_341c.11_	345	394	458	374	311	302
RUF_341c.2_	24	48	25	36	35	21
SL1344_RS00005_	3577	3347	3138	3389	3415	3818
SL1344_RS00010_	569	889	759	729	740	805
SL1344_RS00015_	563	688	626	620	540	685
SL1344_RS00020_	1090	1235	1001	1162	1006	1181
SL1344_RS00025_	503	620	577	640	565	588
SL1344_RS00030_	367	530	467	492	421	411
SL1344_RS00035_	14959	17107	15412	15653	14155	15555
SL1344_RS00040_	719	805	913	802	818	682
SL1344_RS00045_	302	324	326	290	209	221
SL1344_RS00050_	29	20	19	11	13	16
SL1344_RS00055_	20	25	22	19	17	25
SL1344_RS00065_	3158	2194	2689	4036	2513	2851
SL1344_RS00070_	97	84	92	87	71	93
SL1344_RS00075_	1	10	0	5	1	4
SL1344_RS00080_	17	8	10	15	16	15
SL1344_RS00085_	2	5	6	4	4	6
SL1344_RS00090_	170	153	146	210	167	153
SL1344_RS00095_	74	121	100	129	144	122
SL1344_RS00100_	28	30	19	45	23	28
SL1344_RS00105_	33	28	29	26	23	23
SL1344_RS00110_	10	13	19	17	13	19
SL1344_RS00115_	55	57	62	85	45	66
SL1344_RS00120_	34	37	29	37	35	37
SL1344_RS00125_	16	17	17	36	12	14
SL1344_RS00130_	17	17	20	12	15	20
SL1344_RS00135_	27	29	27	30	25	18
SL1344_RS00140_	62	69	60	83	69	64
SL1344_RS00145_	51	52	60	73	63	44
SL1344_RS00150_	7	3	4	3	1	3
SL1344_RS00155_	20	19	25	20	23	32
SL1344_RS00160_	17	14	15	19	11	14
SL1344_RS00165_	73	54	70	63	51	81
SL1344_RS00170_	125	156	129	142	118	124
SL1344_RS00175_	11	4	2	7	4	3
SL1344_RS00180_	193	199	220	253	180	229
SL1344_RS00185_	112	114	102	98	115	105
SL1344_RS00190_	44	55	60	56	56	45
SL1344_RS00195_	239	234	276	318	212	212
SL1344_RS00205_	520	584	615	727	642	726
SL1344_RS00210_	165	143	147	151	155	134
SL1344_RS00215_	21	19	23	16	10	15
SL1344_RS00220_	22320	22498	24906	25215	21459	19166
SL1344_RS00225_	86	62	80	133	87	109
SL1344_RS00230_	1248	1398	1237	1378	1271	1480
SL1344_RS00235_	5286	6230	5190	5230	5532	5563
SL1344_RS00240_	1302	1718	1545	1374	1667	1294
SL1344_RS00245_	711	856	808	806	722	818
SL1344_RS00250_	1494	1674	1557	1562	1480	1494
SL1344_RS00255_	643	622	587	717	777	702
SL1344_RS00260_	583	690	688	1127	810	1027
SL1344_RS00270_	137	164	148	124	116	144
SL1344_RS00275_	16	14	11	14	7	13
SL1344_RS00280_	7	5	12	9	7	6
SL1344_RS00285_	1	2	4	4	2	1
SL1344_RS00290_	30	37	43	39	44	45
SL1344_RS00295_	26	29	28	22	21	19
SL1344_RS00300_	7	3	5	5	4	13
SL1344_RS00305_	21	34	18	29	13	31
SL1344_RS00310_	40	42	57	40	55	39
SL1344_RS00315_	28	23	24	43	34	39
SL1344_RS00320_	62	59	51	67	51	86
SL1344_RS00325_	931	1065	1010	924	963	1074
SL1344_RS00330_	32	26	30	20	13	21
SL1344_RS00335_	206	288	254	181	170	176
SL1344_RS00340_	779	1049	925	674	651	603
SL1344_RS00345_	213	212	222	214	168	164
SL1344_RS00350_	33	31	21	49	21	38
SL1344_RS00355_	40	57	42	60	44	55
SL1344_RS00360_	56	45	57	73	78	83
SL1344_RS00365_	61	65	88	81	113	103
SL1344_RS00370_	99	138	145	149	172	173
SL1344_RS00375_	13	17	16	16	9	14
SL1344_RS00380_	0	4	3	1	4	2
SL1344_RS00385_	50	47	24	49	25	26
SL1344_RS00390_	19	25	13	26	24	31
SL1344_RS00395_	28	31	23	27	26	27
SL1344_RS00400_	24	26	27	23	21	14
SL1344_RS00405_	115	138	107	144	117	92
SL1344_RS00410_	56	40	45	61	30	51
SL1344_RS00415_	159	178	198	151	146	205
SL1344_RS00420_	76	68	89	62	45	65
SL1344_RS00425_	2	6	3	6	1	4
SL1344_RS00430_	128	143	163	157	115	115
SL1344_RS00435_	37	41	39	45	36	33
SL1344_RS00440_	198	192	196	161	222	168
SL1344_RS00450_	962	1052	1124	1074	1073	972
SL1344_RS00455_	737	946	947	808	699	789
SL1344_RS00465_	1562	2020	1778	1763	1539	1453
SL1344_RS00470_	3071	3863	3751	2995	2720	2990
SL1344_RS00475_	2950	3458	2899	3047	2868	3145
SL1344_RS00480_	456	513	540	379	402	417
SL1344_RS00485_	284	359	380	460	266	262
SL1344_RS00490_	687	789	829	971	585	723
SL1344_RS00495_	344	396	344	430	340	371
SL1344_RS00500_	29	53	60	63	44	46
SL1344_RS00505_	15	19	18	10	7	17
SL1344_RS00510_	27	29	37	45	30	42
SL1344_RS00515_	45	46	62	42	65	51
SL1344_RS00520_	32	18	27	34	45	26
SL1344_RS00525_	521	519	467	562	587	409
SL1344_RS00530_	437	420	388	399	684	394
SL1344_RS00545_	231	266	186	234	220	243
SL1344_RS00550_	148	205	165	203	186	169
SL1344_RS00555_	1921	2057	2357	1852	2151	2040
SL1344_RS00560_	117	132	159	110	87	102
SL1344_RS00565_	149	178	170	185	109	161
SL1344_RS00570_	170	198	177	193	138	162
SL1344_RS00575_	116	130	156	93	100	148
SL1344_RS00580_	129	325	199	365	287	193
SL1344_RS00590_	199	245	191	278	238	275
SL1344_RS00595_	342	297	286	277	248	347
SL1344_RS00600_	2575	2875	2647	2344	2556	2167
SL1344_RS00605_	3325	3720	3905	3685	3067	3747
SL1344_RS00610_	3494	3813	3660	3552	3705	3886
SL1344_RS00615_	2064	2393	2194	1927	2466	2133
SL1344_RS00620_	8987	10956	12805	15189	9019	11508
SL1344_RS00630_	2149	2541	2509	2342	1838	2241
SL1344_RS00635_	1948	2051	2243	2087	1643	2111
SL1344_RS00645_	2299	2021	2559	2489	1876	2149
SL1344_RS00650_	1722	1593	1825	2151	1627	1669
SL1344_RS00655_	2216	2215	2112	2765	2155	2160
SL1344_RS00665_	1140	1048	1033	1390	1259	1172
SL1344_RS00670_	2531	2620	2640	2999	2463	2683
SL1344_RS00675_	3465	3861	3505	3986	3555	3610
SL1344_RS00680_	8952	11175	10177	12205	12388	10392
SL1344_RS00685_	1093	1270	1408	1382	1091	1335
SL1344_RS00690_	5791	6329	6284	5183	4514	5169
SL1344_RS00695_	135	116	94	118	81	163
SL1344_RS00700_	431	534	453	472	442	396
SL1344_RS00705_	440	487	543	455	398	493
SL1344_RS00710_	519	615	610	664	538	525
SL1344_RS00715_	550	607	552	702	680	547
SL1344_RS00720_	4316	4823	4462	3808	2531	3707
SL1344_RS00725_	17	19	15	27	17	23
SL1344_RS00730_	9	14	18	11	9	13
SL1344_RS00735_	5	2	4	4	3	1
SL1344_RS00740_	387	555	496	399	381	449
SL1344_RS00745_	258	367	362	333	336	304
SL1344_RS00750_	532	587	562	646	763	551
SL1344_RS00755_	114	148	131	125	132	110
SL1344_RS00760_	41	41	40	39	45	52
SL1344_RS00765_	341	453	372	391	441	370
SL1344_RS00770_	1091	1195	1154	1229	1111	1511
SL1344_RS00775_	6477	9229	7475	5541	6453	6029
SL1344_RS00785_	15990	19571	17528	15923	18170	17306
SL1344_RS00790_	27	22	33	39	47	40
SL1344_RS00795_	23	24	25	25	24	24
SL1344_RS00800_	83	69	88	102	69	68
SL1344_RS00805_	9232	9526	7406	5658	6367	7489
SL1344_RS00810_	805	813	1049	776	598	812
SL1344_RS00815_	797	806	905	787	825	850
SL1344_RS00820_	1808	1930	1805	3753	1611	1694
SL1344_RS00825_	2479	2696	2465	3882	2100	2461
SL1344_RS00830_	2173	2228	2158	2758	1139	1859
SL1344_RS00835_	2677	3134	2970	3347	2393	2538
SL1344_RS00840_	662	808	965	1026	735	746
SL1344_RS00845_	429	522	577	703	446	512
SL1344_RS00850_	222	288	242	259	273	297
SL1344_RS00855_	590	1015	1027	612	722	793
SL1344_RS00860_	290	293	269	355	298	303
SL1344_RS00865_	893	1114	1060	1133	919	1054
SL1344_RS00870_	4015	4866	4963	5316	4162	4752
SL1344_RS00875_	228	215	225	219	203	235
SL1344_RS00880_	341	403	307	244	451	320
SL1344_RS00885_	61	53	75	70	86	66
SL1344_RS00890_	46	57	35	41	62	54
SL1344_RS00895_	6	10	6	7	6	2
SL1344_RS00900_	24	29	36	32	17	24
SL1344_RS00905_	23	31	41	24	23	41
SL1344_RS00910_	292	295	315	373	279	308
SL1344_RS00915_	997	1405	1288	1168	1042	1171
SL1344_RS00920_	455	530	560	530	378	452
SL1344_RS00925_	326	436	309	311	353	273
SL1344_RS00930_	540	773	659	890	593	548
SL1344_RS00935_	2576	3027	3211	3462	2396	2756
SL1344_RS00940_	609	610	617	768	592	525
SL1344_RS00945_	14353	14543	13275	16175	15774	16764
SL1344_RS00950_	337	480	470	435	381	411
SL1344_RS00955_	276	352	376	389	416	300
SL1344_RS00960_	978	1074	996	1140	1154	1090
SL1344_RS00965_	2328	2799	2631	2660	2495	2588
SL1344_RS00970_	1631	2044	2319	4486	2625	3486
SL1344_RS00975_	261	354	334	633	463	532
SL1344_RS00980_	307	420	443	612	679	544
SL1344_RS00985_	539	800	893	1099	1063	817
SL1344_RS00990_	17	42	28	25	11	13
SL1344_RS00995_	48	62	82	69	41	56
SL1344_RS01000_	5	24	18	15	18	17
SL1344_RS01005_	10	17	19	15	22	17
SL1344_RS01010_	26	22	20	41	31	37
SL1344_RS01015_	13	19	12	26	25	30
SL1344_RS01020_	253	312	326	270	454	273
SL1344_RS01025_	1169	1493	1319	1452	1173	1296
SL1344_RS01030_	327	397	356	396	358	402
SL1344_RS01035_	1635	1597	1379	1845	2001	1992
SL1344_RS01040_	351	355	337	415	373	254
SL1344_RS01045_	322	424	413	513	394	430
SL1344_RS01050_	753	951	982	1186	985	1058
SL1344_RS01055_	275	344	286	243	253	298
SL1344_RS01060_	1774	2130	2263	1615	1116	1411
SL1344_RS01065_	555	472	485	594	639	502
SL1344_RS01070_	5820	6143	5509	6462	9189	6041
SL1344_RS01075_	369	400	417	522	518	419
SL1344_RS01080_	3749	4787	4784	4100	3603	4260
SL1344_RS01085_	600	742	668	680	548	662
SL1344_RS01090_	1654	1865	1994	2001	1481	1919
SL1344_RS01095_	20331	23602	25878	27571	23940	23018
SL1344_RS01100_	30295	37725	37859	30668	39349	30568
SL1344_RS01105_	1713	1710	1837	1824	1653	1555
SL1344_RS01110_	8552	8985	9784	8418	7585	8638
SL1344_RS01115_	1006	1166	1219	1157	1096	1102
SL1344_RS01120_	1106	1013	915	1186	1193	1218
SL1344_RS01130_	4886	5602	5235	5032	5574	5116
SL1344_RS01135_	9388	11038	10311	9609	9396	9848
SL1344_RS01140_	11804	12913	14725	13963	10851	14131
SL1344_RS01145_	8065	9792	8683	9326	9755	8839
SL1344_RS01150_	1276	1398	1499	1681	1372	1454
SL1344_RS01155_	3080	3315	3618	3740	3477	3916
SL1344_RS01160_	3211	3879	3548	3775	5331	3693
SL1344_RS01165_	928	1111	1168	1248	1208	1048
SL1344_RS01170_	2768	2889	3026	3687	2884	3111
SL1344_RS01175_	2066	2254	2543	2437	2078	2032
SL1344_RS01180_	324	355	339	387	345	350
SL1344_RS01185_	666	751	751	588	627	668
SL1344_RS01190_	223	256	236	269	251	286
SL1344_RS01195_	552	750	613	595	617	539
SL1344_RS01200_	1040	1679	1104	1321	2060	1289
SL1344_RS01205_	856	972	950	1003	914	1149
SL1344_RS01210_	217	247	240	238	189	211
SL1344_RS01215_	245	257	277	238	211	283
SL1344_RS01220_	503	578	571	523	444	547
SL1344_RS01225_	3607	4093	4111	4030	3298	3773
SL1344_RS01230_	891	1149	974	921	855	862
SL1344_RS01245_	290	294	331	381	277	372
SL1344_RS01250_	323	451	355	504	338	354
SL1344_RS01255_	233	218	237	194	186	263
SL1344_RS01260_	190	258	743	182	238	130
SL1344_RS01265_	2719	3269	3640	3395	3059	2937
SL1344_RS01270_	2082	2300	2991	2214	2283	2355
SL1344_RS01275_	437	487	981	467	611	405
SL1344_RS01285_	74	168	104	147	233	76
SL1344_RS01290_	279	324	265	379	280	344
SL1344_RS01295_	84	135	136	124	145	136
SL1344_RS01300_	70	78	72	91	75	82
SL1344_RS01305_	588	721	628	581	575	580
SL1344_RS01310_	216	228	192	197	228	220
SL1344_RS01315_	3014	2973	2985	5321	3881	3531
SL1344_RS01320_	202	249	262	245	180	263
SL1344_RS01325_	117	211	150	187	135	172
SL1344_RS01330_	343	327	360	317	336	335
SL1344_RS01335_	577	727	746	653	618	648
SL1344_RS01340_	276	517	390	537	691	309
SL1344_RS01345_	42	51	53	61	53	33
SL1344_RS01350_	22	31	18	36	27	25
SL1344_RS01355_	60	74	70	59	62	51
SL1344_RS01360_	17	24	14	19	19	19
SL1344_RS01365_	50	49	45	46	52	47
SL1344_RS01370_	22	22	38	25	13	25
SL1344_RS01375_	0	1	1	2	0	0
SL1344_RS01380_	103	200	175	145	189	158
SL1344_RS01385_	37	41	37	40	25	40
SL1344_RS01390_	67	58	66	75	66	70
SL1344_RS01395_	32	28	33	29	30	31
SL1344_RS01400_	21	11	15	17	16	13
SL1344_RS01405_	9	15	12	21	15	18
SL1344_RS01410_	10	7	7	2	10	5
SL1344_RS01415_	15	28	11	21	10	13
SL1344_RS01420_	10	10	11	9	15	15
SL1344_RS01425_	33	47	36	44	38	26
SL1344_RS01430_	42	51	57	49	61	53
SL1344_RS01435_	10	24	22	15	15	18
SL1344_RS01440_	5	10	5	6	10	4
SL1344_RS01445_	165	157	177	147	152	187
SL1344_RS01450_	20	28	35	26	31	25
SL1344_RS01455_	13	13	13	19	7	21
SL1344_RS01460_	33	41	34	49	42	42
SL1344_RS01465_	101	60	78	90	80	94
SL1344_RS01470_	12	7	8	11	6	7
SL1344_RS01475_	308	280	348	344	232	334
SL1344_RS01480_	352	397	535	376	312	381
SL1344_RS01485_	239	212	238	283	263	275
SL1344_RS01490_	125	124	118	182	184	127
SL1344_RS01495_	45	72	46	39	51	35
SL1344_RS01500_	2	1	4	4	6	0
SL1344_RS01505_	25	27	29	32	26	26
SL1344_RS01515_	17	23	28	29	33	15
SL1344_RS01520_	6	4	2	3	8	1
SL1344_RS01525_	65	70	77	106	82	157
SL1344_RS01530_	26	42	38	32	25	45
SL1344_RS01535_	186	209	201	199	186	234
SL1344_RS01540_	53	50	48	65	49	52
SL1344_RS01545_	34	47	51	56	36	37
SL1344_RS01550_	30	28	28	12	20	21
SL1344_RS01565_	31	44	34	51	45	38
SL1344_RS01570_	209	227	232	250	164	225
SL1344_RS01575_	130	143	179	122	54	132
SL1344_RS01580_	187	263	261	254	217	298
SL1344_RS01590_	1024	1314	1199	1041	848	1085
SL1344_RS01595_	772	766	704	737	796	725
SL1344_RS01600_	1189	1198	1131	1292	912	1080
SL1344_RS01605_	365	484	545	616	497	511
SL1344_RS01610_	99	101	86	111	107	102
SL1344_RS01615_	113	119	116	132	152	126
SL1344_RS01620_	3182	4476	3778	3435	2985	3716
SL1344_RS01625_	1313	1470	1544	1588	1084	1089
SL1344_RS01635_	1333	1224	1087	1501	1267	1461
SL1344_RS01640_	82	84	88	81	76	75
SL1344_RS01645_	897	1115	948	878	832	969
SL1344_RS01650_	2326	2991	2976	2225	2736	2461
SL1344_RS01655_	102	163	115	224	162	91
SL1344_RS01660_	18	3	8	16	4	12
SL1344_RS01665_	6	5	3	6	9	6
SL1344_RS01670_	13	8	16	20	11	14
SL1344_RS01675_	2996	3159	3405	2779	2672	3192
SL1344_RS01680_	46	32	43	58	37	34
SL1344_RS01685_	35	40	42	26	24	29
SL1344_RS01690_	20	18	8	13	15	13
SL1344_RS01695_	33	43	56	66	53	67
SL1344_RS01700_	124	139	120	134	108	151
SL1344_RS01705_	175	250	233	210	184	219
SL1344_RS01710_	35	40	34	41	19	29
SL1344_RS01715_	17	15	13	28	14	22
SL1344_RS01720_	80	99	73	95	75	78
SL1344_RS01725_	58	53	58	60	34	38
SL1344_RS01730_	65	63	78	87	77	69
SL1344_RS01740_	2	5	4	1	3	2
SL1344_RS01745_	121	139	173	171	138	149
SL1344_RS01750_	58	60	64	85	65	68
SL1344_RS01755_	114	130	116	101	105	124
SL1344_RS01760_	256	305	283	279	304	318
SL1344_RS01765_	174	165	149	171	152	176
SL1344_RS01770_	9	9	9	6	14	7
SL1344_RS01775_	13	20	8	7	3	14
SL1344_RS01780_	7	11	14	17	14	11
SL1344_RS01785_	68	72	78	65	53	62
SL1344_RS01790_	24	34	36	27	35	29
SL1344_RS01795_	50	59	50	68	65	38
SL1344_RS01800_	8	14	9	8	13	6
SL1344_RS01805_	67	83	84	85	85	68
SL1344_RS01810_	32	37	38	48	41	50
SL1344_RS01815_	91	103	116	99	83	81
SL1344_RS01820_	27	28	33	24	29	10
SL1344_RS01825_	494	484	493	316	478	354
SL1344_RS01830_	636	683	666	787	586	739
SL1344_RS01835_	1292	1475	1552	1454	1291	1278
SL1344_RS01840_	25	28	28	15	21	19
SL1344_RS01845_	62	81	74	61	56	47
SL1344_RS01850_	213	234	209	261	331	186
SL1344_RS01855_	39	32	56	41	41	39
SL1344_RS01860_	434	571	446	689	594	545
SL1344_RS01865_	153	181	196	192	174	163
SL1344_RS01870_	560	574	471	547	439	422
SL1344_RS01875_	744	704	803	795	492	753
SL1344_RS01880_	2096	1727	1938	1373	2703	1477
SL1344_RS01885_	19	19	28	38	46	30
SL1344_RS01890_	30	30	39	61	33	36
SL1344_RS01895_	64	77	48	58	54	63
SL1344_RS01900_	96	92	74	90	91	101
SL1344_RS01905_	1687	2157	2245	1996	1643	1819
SL1344_RS01910_	470	471	478	541	513	596
SL1344_RS01915_	61	54	56	47	44	57
SL1344_RS01930_	161	197	196	183	173	156
SL1344_RS01935_	33	35	51	34	29	26
SL1344_RS01940_	946	844	1307	998	737	749
SL1344_RS01945_	1107	1395	1435	1307	1214	1316
SL1344_RS01950_	44	55	44	50	28	66
SL1344_RS01955_	48	61	50	62	58	58
SL1344_RS01960_	3332	2893	3498	3616	2284	3122
SL1344_RS01965_	171	185	192	157	128	129
SL1344_RS01975_	1200	1409	1364	1273	1278	1356
SL1344_RS01980_	181	194	232	225	207	207
SL1344_RS01985_	448	483	475	475	421	419
SL1344_RS01990_	507	545	532	474	366	448
SL1344_RS01995_	451	472	551	486	430	385
SL1344_RS02000_	935	1234	1158	996	1272	1135
SL1344_RS02005_	788	1027	1020	932	826	752
SL1344_RS02010_	224	271	236	261	310	300
SL1344_RS02015_	175	195	196	242	202	199
SL1344_RS02020_	648	723	813	968	698	770
SL1344_RS02025_	254	252	275	353	280	274
SL1344_RS02030_	5	0	7	4	5	2
SL1344_RS02045_	1503	1628	1376	2205	2121	1683
SL1344_RS02050_	908	1027	1123	968	852	911
SL1344_RS02055_	157	163	126	145	144	147
SL1344_RS02060_	4827	4938	4552	5296	4245	5347
SL1344_RS02065_	811	950	1120	1143	794	994
SL1344_RS02070_	552	624	699	743	599	627
SL1344_RS02075_	1571	1588	1694	1691	1269	1372
SL1344_RS02080_	2010	2072	2093	2296	1716	2200
SL1344_RS02085_	4648	5504	5304	4852	4414	4766
SL1344_RS02090_	2026	1963	1761	1927	2008	2096
SL1344_RS02095_	96	113	105	106	114	96
SL1344_RS02100_	98	139	133	141	176	134
SL1344_RS02105_	494	557	663	514	557	683
SL1344_RS02110_	671	921	870	1919	1333	1510
SL1344_RS02115_	3962	4515	3223	4449	6947	5872
SL1344_RS02120_	57	45	49	51	50	87
SL1344_RS02125_	425	622	711	558	394	588
SL1344_RS02130_	687	780	880	905	724	730
SL1344_RS02135_	683	824	1345	1070	708	731
SL1344_RS02145_	288	340	308	322	269	271
SL1344_RS02150_	283	268	322	275	190	241
SL1344_RS02155_	404	425	376	429	378	351
SL1344_RS02160_	1423	1703	1508	1556	1516	1517
SL1344_RS02165_	1150	1371	1273	1380	1162	1171
SL1344_RS02170_	472	594	615	594	444	554
SL1344_RS02175_	798	771	889	799	721	804
SL1344_RS02180_	53	81	67	62	79	72
SL1344_RS02185_	29	43	27	44	41	25
SL1344_RS02190_	55	69	51	90	73	57
SL1344_RS02195_	76	64	75	68	52	66
SL1344_RS02200_	210	218	198	217	187	221
SL1344_RS02205_	31	32	45	29	36	46
SL1344_RS02210_	28	24	30	25	25	29
SL1344_RS02215_	459	554	482	456	620	449
SL1344_RS02220_	257	266	259	250	230	298
SL1344_RS02225_	1524	1631	1506	1750	1583	1701
SL1344_RS02230_	442	485	466	504	482	501
SL1344_RS02235_	121	112	117	119	100	100
SL1344_RS02240_	280	317	319	255	235	268
SL1344_RS02245_	13962	14564	14023	12638	12935	13404
SL1344_RS02250_	2808	3222	3177	2819	2615	2973
SL1344_RS02255_	4669	5320	4720	4474	4408	4573
SL1344_RS02260_	17992	18682	16886	17318	15817	16611
SL1344_RS02265_	19760	20781	20150	19639	17347	15690
SL1344_RS02270_	1062	1274	1231	1206	1061	1058
SL1344_RS02275_	796	866	1029	995	595	843
SL1344_RS02280_	1570	1698	1724	1718	1418	1680
SL1344_RS02285_	17385	19573	20337	18372	17343	16879
SL1344_RS02300_	8057	7748	8134	12270	8494	9540
SL1344_RS02305_	36311	33936	31910	41060	37027	44253
SL1344_RS02310_	2320	2581	2473	2295	2050	2536
SL1344_RS02315_	36	23	17	22	35	38
SL1344_RS02320_	105	112	97	119	109	92
SL1344_RS02325_	532	600	509	543	806	610
SL1344_RS02330_	513	543	482	453	769	433
SL1344_RS02335_	101	147	139	135	118	142
SL1344_RS02350_	513	615	558	538	577	521
SL1344_RS02355_	454	518	467	578	471	483
SL1344_RS02360_	9	11	12	14	10	7
SL1344_RS02365_	102	116	103	137	150	107
SL1344_RS02370_	433	495	441	440	459	406
SL1344_RS02375_	394	428	477	616	349	513
SL1344_RS02380_	177	190	196	196	190	196
SL1344_RS02385_	442	509	449	537	388	469
SL1344_RS02390_	43	48	59	70	37	62
SL1344_RS02395_	158	155	172	178	175	167
SL1344_RS02400_	1867	1795	1463	2516	2129	2320
SL1344_RS02405_	1085	1280	1332	909	814	778
SL1344_RS02420_	5014	5808	5391	4817	4205	4488
SL1344_RS02425_	2016	2328	2463	1910	1559	1975
SL1344_RS02430_	536	704	672	654	590	700
SL1344_RS02435_	1399	1520	1676	1644	1303	1544
SL1344_RS02440_	535	578	535	651	544	634
SL1344_RS02445_	150	173	127	208	159	181
SL1344_RS02450_	270	275	262	298	273	305
SL1344_RS02455_	247	283	257	345	252	353
SL1344_RS02460_	882	924	960	1058	836	979
SL1344_RS02465_	1916	2251	2320	2761	2186	2032
SL1344_RS02470_	2018	2438	2656	2075	2036	1864
SL1344_RS02475_	2505	3491	3428	3437	2873	2631
SL1344_RS02480_	12416	11000	12763	18098	16225	11058
SL1344_RS02485_	3844	4353	4471	4028	3482	3135
SL1344_RS02490_	369	464	439	563	370	475
SL1344_RS02495_	85	122	86	116	127	93
SL1344_RS02500_	357	398	361	365	371	381
SL1344_RS02505_	824	985	1005	1427	1247	1240
SL1344_RS02510_	400	547	516	427	399	413
SL1344_RS02520_	358	430	416	412	360	375
SL1344_RS02525_	275	314	301	322	325	365
SL1344_RS02530_	121	122	183	104	89	85
SL1344_RS02540_	246	279	240	251	205	278
SL1344_RS02545_	228	287	228	448	353	368
SL1344_RS02550_	212	237	224	358	275	381
SL1344_RS02555_	111	170	154	153	101	155
SL1344_RS02560_	167	235	209	173	148	196
SL1344_RS02565_	2138	2136	2396	3080	1717	1951
SL1344_RS02570_	366	462	425	428	353	445
SL1344_RS02575_	247	324	276	321	220	301
SL1344_RS02580_	128	128	123	107	127	160
SL1344_RS02585_	443	495	500	538	508	458
SL1344_RS02590_	185	239	228	259	203	258
SL1344_RS02595_	123	164	153	157	138	259
SL1344_RS02600_	112	133	126	165	152	170
SL1344_RS02605_	134	201	215	177	191	202
SL1344_RS02610_	655	703	672	753	566	703
SL1344_RS02615_	50	63	50	79	48	59
SL1344_RS02620_	91	119	97	102	102	103
SL1344_RS02625_	707	965	754	881	1034	887
SL1344_RS02630_	33	51	33	29	33	35
SL1344_RS02635_	20	25	26	21	20	24
SL1344_RS02640_	27	34	28	35	26	32
SL1344_RS02645_	33	32	38	31	32	27
SL1344_RS02650_	29	23	26	16	11	5
SL1344_RS02655_	55	46	66	92	48	56
SL1344_RS02660_	14	17	17	22	20	21
SL1344_RS02665_	41	51	30	31	35	34
SL1344_RS02670_	212	291	249	226	182	229
SL1344_RS02675_	41	46	33	42	29	34
SL1344_RS02680_	32	27	32	33	36	33
SL1344_RS02685_	29	42	48	36	43	43
SL1344_RS02690_	37	20	22	21	22	22
SL1344_RS02695_	23	16	15	16	20	14
SL1344_RS02700_	37	57	61	70	74	65
SL1344_RS02705_	381	466	476	552	414	420
SL1344_RS02710_	196	190	197	301	176	208
SL1344_RS02715_	1230	1785	1538	1434	1572	1273
SL1344_RS02720_	5063	5877	6500	5669	4027	5128
SL1344_RS02730_	97	118	99	142	135	94
SL1344_RS02735_	51	71	61	71	67	67
SL1344_RS02740_	44	50	38	47	47	43
SL1344_RS02745_	636	718	766	900	826	882
SL1344_RS02750_	811	1074	1012	1142	896	962
SL1344_RS02760_	9	18	8	10	12	19
SL1344_RS02765_	9	12	12	9	18	10
SL1344_RS02770_	41	59	53	69	36	63
SL1344_RS02775_	41	44	45	59	40	47
SL1344_RS02790_	10	43	5	6	5	6
SL1344_RS02795_	5	2	4	1	2	2
SL1344_RS02800_	18	48	38	36	27	39
SL1344_RS02805_	79	142	48	243	131	87
SL1344_RS02815_	120	81	102	242	92	116
SL1344_RS02820_	49	67	89	133	136	75
SL1344_RS02825_	26	15	25	83	32	29
SL1344_RS02830_	11	13	11	9	12	3
SL1344_RS02835_	2	4	7	8	6	1
SL1344_RS02840_	164	144	105	137	146	109
SL1344_RS02845_	63	95	72	93	70	95
SL1344_RS02850_	53	68	74	74	62	83
SL1344_RS02855_	4	5	1	6	2	4
SL1344_RS02860_	16	16	14	23	17	17
SL1344_RS02865_	683	928	599	1532	1202	1835
SL1344_RS02870_	433	465	545	662	542	563
SL1344_RS02875_	337	474	491	365	270	295
SL1344_RS02880_	229	189	176	226	168	239
SL1344_RS02885_	621	641	557	593	748	570
SL1344_RS02890_	23	32	27	29	25	27
SL1344_RS02895_	18	23	11	15	26	16
SL1344_RS02900_	7	10	17	21	4	16
SL1344_RS02905_	9	8	5	16	8	10
SL1344_RS02915_	6	0	5	7	6	7
SL1344_RS02920_	913	1133	1083	1071	825	1035
SL1344_RS02925_	126	150	146	183	137	138
SL1344_RS02930_	246	364	361	332	296	337
SL1344_RS02935_	75	70	76	94	76	81
SL1344_RS02940_	75	101	106	91	93	72
SL1344_RS02945_	64	52	53	71	55	58
SL1344_RS02950_	18	16	16	37	19	18
SL1344_RS02955_	190	222	267	398	227	310
SL1344_RS02960_	208	183	130	416	257	253
SL1344_RS02965_	8	12	19	46	16	28
SL1344_RS02975_	647	753	838	626	527	584
SL1344_RS02980_	76	104	104	237	145	181
SL1344_RS02985_	123	207	267	466	410	346
SL1344_RS02990_	135	188	185	425	300	310
SL1344_RS02995_	155	177	205	399	333	372
SL1344_RS03000_	109	164	179	246	189	170
SL1344_RS03005_	136	176	179	303	267	217
SL1344_RS03020_	74	118	104	165	140	167
SL1344_RS03025_	50	73	61	96	67	83
SL1344_RS03030_	3493	3210	3058	3293	4149	4164
SL1344_RS03035_	343	318	337	306	413	379
SL1344_RS03040_	107	120	95	174	127	109
SL1344_RS03045_	135	176	172	236	147	188
SL1344_RS03050_	104	99	135	104	94	106
SL1344_RS03055_	131	136	159	139	88	102
SL1344_RS03060_	184	188	227	183	118	200
SL1344_RS03065_	548	631	659	631	514	572
SL1344_RS03070_	4911	4884	5493	5629	4282	5707
SL1344_RS03075_	1029	1109	974	1174	1098	1190
SL1344_RS03080_	14	6	4	2	7	7
SL1344_RS03085_	104	97	109	96	84	82
SL1344_RS03090_	29	42	26	41	58	28
SL1344_RS03095_	380	414	440	475	447	487
SL1344_RS03100_	4448	4579	5292	6295	4326	5104
SL1344_RS03105_	56	70	69	54	60	61
SL1344_RS03110_	372	422	374	603	388	485
SL1344_RS03115_	1067	1393	1448	1512	987	1525
SL1344_RS03120_	196	243	240	384	326	284
SL1344_RS03125_	6	7	4	8	8	2
SL1344_RS03130_	5	7	4	15	12	6
SL1344_RS03135_	15	26	15	18	8	12
SL1344_RS03140_	7	15	15	11	3	6
SL1344_RS03145_	1	4	0	3	3	3
SL1344_RS03150_	7	5	21	9	13	5
SL1344_RS03165_	63	67	66	69	57	59
SL1344_RS03175_	36095	45188	50819	41938	37718	36154
SL1344_RS03180_	93	102	118	137	108	118
SL1344_RS03195_	2103	2383	2402	2211	1903	1870
SL1344_RS03200_	185	197	230	119	106	121
SL1344_RS03205_	459	598	536	713	473	668
SL1344_RS03210_	2188	1975	2626	3165	1515	2480
SL1344_RS03215_	1766	2020	2096	2256	1630	1728
SL1344_RS03225_	483	493	445	525	439	480
SL1344_RS03230_	971	1052	1068	1144	896	998
SL1344_RS03235_	790	1040	1141	991	853	983
SL1344_RS03240_	597	728	874	767	578	793
SL1344_RS03245_	223	200	277	272	198	186
SL1344_RS03250_	165	189	172	200	154	175
SL1344_RS03255_	231	248	253	345	242	233
SL1344_RS03260_	343	334	332	369	295	340
SL1344_RS03265_	1100	1310	1105	1374	1100	1064
SL1344_RS03270_	1340	1586	1626	1648	1337	1334
SL1344_RS03275_	4412	4953	5100	5270	4121	4322
SL1344_RS03280_	6	5	16	5	4	9
SL1344_RS03285_	48	45	41	36	34	55
SL1344_RS03290_	66	91	61	97	98	82
SL1344_RS03295_	399	463	424	527	447	473
SL1344_RS03300_	486	492	384	376	431	356
SL1344_RS03305_	50	50	53	55	44	61
SL1344_RS03310_	17	18	12	13	15	16
SL1344_RS03315_	44	56	41	45	32	53
SL1344_RS03320_	20	22	22	28	18	20
SL1344_RS03325_	97	98	91	86	112	92
SL1344_RS03330_	223	310	251	198	284	219
SL1344_RS03335_	823	843	823	893	913	869
SL1344_RS03340_	520	653	614	710	606	612
SL1344_RS03350_	794	837	743	513	1275	928
SL1344_RS03355_	1329	1085	975	860	1867	1114
SL1344_RS03360_	26379	19901	29746	36932	25640	29214
SL1344_RS03365_	1719	1885	2115	2102	1728	1805
SL1344_RS03370_	1817	2132	2352	2671	1750	2072
SL1344_RS03375_	1050	1001	1085	1303	878	1036
SL1344_RS03380_	1403	1446	1701	1953	1154	1501
SL1344_RS03385_	1860	2257	2336	2343	1544	1948
SL1344_RS03395_	55	70	72	88	40	73
SL1344_RS03400_	4171	4156	2954	4560	6690	2340
SL1344_RS03405_	2286	2566	2214	3417	2809	1830
SL1344_RS03410_	2799	2513	2728	3655	2585	2479
SL1344_RS03415_	5183	5847	4219	6201	8052	3689
SL1344_RS03420_	9525	9627	9132	11560	12465	7773
SL1344_RS03425_	9555	9714	9534	11955	10136	7654
SL1344_RS03430_	5785	6356	6226	9236	6511	4201
SL1344_RS03440_	897	1263	939	1100	1209	893
SL1344_RS03445_	803	883	820	1087	750	857
SL1344_RS03450_	1065	1128	1280	1633	930	1271
SL1344_RS03455_	605	635	704	960	502	589
SL1344_RS03460_	4113	4095	4439	4900	3187	4023
SL1344_RS03465_	2549	2920	2847	3490	2706	2937
SL1344_RS03475_	290	267	362	204	161	182
SL1344_RS03480_	104	126	124	133	108	131
SL1344_RS03490_	82	92	92	88	110	84
SL1344_RS03495_	288	347	289	337	290	278
SL1344_RS03505_	2240	2990	3011	2907	2177	2707
SL1344_RS03510_	426	294	276	496	361	247
SL1344_RS03515_	545	692	678	607	513	570
SL1344_RS03520_	1141	1318	1374	1333	970	1176
SL1344_RS03525_	5453	6264	5967	5718	5319	5088
SL1344_RS03530_	122	134	169	84	62	72
SL1344_RS03535_	235	294	274	124	76	79
SL1344_RS03540_	463	572	584	203	159	177
SL1344_RS03545_	5	0	3	5	3	3
SL1344_RS03550_	218	288	172	291	269	254
SL1344_RS03555_	341	421	355	425	420	428
SL1344_RS03560_	54	50	56	85	62	59
SL1344_RS03565_	29	37	34	48	45	36
SL1344_RS03570_	15	14	16	26	18	14
SL1344_RS03575_	1	3	0	0	0	2
SL1344_RS03580_	200	375	268	297	361	302
SL1344_RS03585_	177	189	190	171	138	128
SL1344_RS03590_	97	122	100	135	127	115
SL1344_RS03595_	518	609	483	540	439	601
SL1344_RS03600_	402	456	421	392	451	402
SL1344_RS03605_	497	604	577	470	492	621
SL1344_RS03610_	555	593	609	561	592	627
SL1344_RS03615_	12	10	9	10	6	4
SL1344_RS03620_	151	176	170	159	129	121
SL1344_RS03625_	9	8	9	5	5	6
SL1344_RS03630_	19	23	24	32	33	25
SL1344_RS03640_	9	11	11	15	9	11
SL1344_RS03645_	13	18	11	14	16	20
SL1344_RS03650_	8	10	14	16	7	11
SL1344_RS03655_	5	11	18	9	9	11
SL1344_RS03660_	27	24	35	42	22	26
SL1344_RS03665_	10	8	7	8	18	11
SL1344_RS03670_	27	29	25	35	36	37
SL1344_RS03675_	40	84	72	88	36	46
SL1344_RS03680_	368	414	454	479	406	415
SL1344_RS03685_	371	400	370	385	503	391
SL1344_RS03690_	15861	15537	15642	18456	15869	18804
SL1344_RS03695_	20	8	21	24	6	24
SL1344_RS03705_	1687	1770	1830	1868	1700	1639
SL1344_RS03710_	6070	6180	5026	5054	7474	7614
SL1344_RS03715_	9925	11331	9583	7010	13378	10315
SL1344_RS03720_	20094	20531	20912	25041	22601	27680
SL1344_RS03725_	17241	16662	18085	22747	21120	23386
SL1344_RS03730_	11044	9499	10752	16242	12349	16035
SL1344_RS03735_	9724	8848	10186	20032	11686	17672
SL1344_RS03740_	905	1249	1018	1929	1847	1543
SL1344_RS03745_	4210	5199	4580	6654	3894	4610
SL1344_RS03750_	1762	2140	1496	2579	1534	1864
SL1344_RS03755_	1099	1165	1411	1402	797	1228
SL1344_RS03760_	1337	1878	1893	1792	1639	1535
SL1344_RS03765_	1163	1563	1314	2013	1891	1423
SL1344_RS03770_	727	605	690	711	554	649
SL1344_RS03775_	1247	1584	1505	1202	1181	1280
SL1344_RS03780_	778	1050	892	814	731	845
SL1344_RS03790_	5271	5498	6266	6135	4319	5693
SL1344_RS03795_	11577	13637	14130	15147	11249	13134
SL1344_RS03800_	6777	8621	7906	8323	9019	7940
SL1344_RS03805_	2896	2202	2195	4120	3087	2039
SL1344_RS03810_	3864	3371	3329	4539	4497	2545
SL1344_RS03815_	1930	1598	1809	2488	2098	1439
SL1344_RS03820_	2098	1618	1892	2423	2300	1587
SL1344_RS03825_	1231	1181	905	1357	1685	801
SL1344_RS03830_	64	79	58	66	73	56
SL1344_RS03835_	125	153	112	142	136	130
SL1344_RS03840_	150	185	149	176	128	149
SL1344_RS03845_	47	66	63	54	45	43
SL1344_RS03850_	1949	2453	2630	1834	1684	2134
SL1344_RS03855_	105	108	116	94	100	101
SL1344_RS03860_	107	96	86	103	70	104
SL1344_RS03865_	260	280	283	310	219	272
SL1344_RS03870_	45	43	44	45	33	34
SL1344_RS03875_	18	5	12	15	13	14
SL1344_RS03880_	2	2	3	4	5	2
SL1344_RS03885_	36	35	37	35	29	25
SL1344_RS03890_	41	42	37	31	24	36
SL1344_RS03895_	98	151	122	135	137	108
SL1344_RS03900_	61	53	42	49	46	56
SL1344_RS03905_	37	39	27	30	36	35
SL1344_RS03915_	1606	2090	1998	3144	1721	2479
SL1344_RS03920_	1415	1415	1449	2117	1638	1713
SL1344_RS03925_	1013	1050	990	1680	1256	1295
SL1344_RS03930_	972	938	963	1868	770	1205
SL1344_RS03935_	27	41	30	47	38	30
SL1344_RS03940_	722	958	789	806	881	854
SL1344_RS03945_	390	441	480	471	364	453
SL1344_RS03950_	3347	3203	5138	5014	3080	5643
SL1344_RS03970_	363	422	451	363	323	368
SL1344_RS03975_	535	587	576	648	502	662
SL1344_RS03980_	2867	2865	3104	2723	2098	2247
SL1344_RS03985_	715	728	681	589	759	588
SL1344_RS03990_	515	509	498	411	735	497
SL1344_RS03995_	341	387	403	271	487	354
SL1344_RS04000_	761	666	652	491	851	660
SL1344_RS04005_	775	771	732	516	1006	800
SL1344_RS04010_	302	386	346	324	358	279
SL1344_RS04015_	49	44	44	55	49	44
SL1344_RS04020_	40	37	36	34	49	51
SL1344_RS04025_	41	34	44	33	40	29
SL1344_RS04030_	26	44	26	35	92	30
SL1344_RS04035_	18	21	20	23	12	24
SL1344_RS04040_	1003	1110	987	1293	1298	1363
SL1344_RS04045_	14	10	23	33	25	28
SL1344_RS04050_	524	554	635	560	577	605
SL1344_RS04055_	361	439	382	355	353	306
SL1344_RS04065_	239	335	305	326	279	277
SL1344_RS04070_	222	260	223	268	214	250
SL1344_RS04085_	1881	2294	2134	2001	2372	1722
SL1344_RS04090_	11	8	8	8	8	8
SL1344_RS04095_	9	14	10	20	10	18
SL1344_RS04100_	9	15	13	19	15	15
SL1344_RS04105_	84	99	88	98	126	64
SL1344_RS04110_	52	52	49	32	24	49
SL1344_RS04115_	33	23	16	37	21	32
SL1344_RS04120_	1961	1792	2430	2115	1626	1827
SL1344_RS04125_	211	289	256	238	210	234
SL1344_RS04130_	253	305	295	229	277	260
SL1344_RS04135_	373	505	448	351	505	403
SL1344_RS04140_	218	285	200	215	289	236
SL1344_RS04145_	236	237	216	221	209	178
SL1344_RS04150_	171	192	200	155	187	225
SL1344_RS04160_	388	474	475	425	407	434
SL1344_RS04165_	38	67	64	78	33	58
SL1344_RS04170_	12	15	13	19	15	18
SL1344_RS04175_	79	71	68	94	66	70
SL1344_RS04180_	173	213	243	210	174	228
SL1344_RS04185_	138	176	163	188	162	156
SL1344_RS04195_	802	816	663	755	949	701
SL1344_RS04200_	4441	5544	4810	2984	4285	3476
SL1344_RS04205_	1215	1274	1478	1601	844	1282
SL1344_RS04210_	221	254	232	239	201	203
SL1344_RS04220_	409	426	437	409	294	305
SL1344_RS04225_	188	190	187	215	223	215
SL1344_RS04230_	269	306	252	366	362	343
SL1344_RS04235_	769	968	965	1046	717	860
SL1344_RS04240_	773	890	975	1158	885	964
SL1344_RS04245_	19	26	28	41	34	30
SL1344_RS04250_	5	4	6	5	3	3
SL1344_RS04255_	74	94	75	100	79	82
SL1344_RS04260_	567	769	732	639	624	604
SL1344_RS04265_	40	54	29	42	33	35
SL1344_RS04270_	19	15	15	12	19	13
SL1344_RS04275_	363	454	456	449	387	395
SL1344_RS04280_	353	431	409	482	345	388
SL1344_RS04290_	1197	1457	1396	1158	1403	1248
SL1344_RS04295_	647	762	804	624	531	745
SL1344_RS04300_	563	660	714	566	580	631
SL1344_RS04305_	396	488	505	433	414	475
SL1344_RS04320_	19	12	14	14	24	16
SL1344_RS04325_	30	20	38	18	20	27
SL1344_RS04330_	28	52	35	30	30	31
SL1344_RS04335_	7	9	12	9	2	11
SL1344_RS04340_	67	73	67	81	56	74
SL1344_RS04345_	66	50	53	57	38	62
SL1344_RS04350_	117	100	109	115	64	93
SL1344_RS04355_	130	181	191	167	113	173
SL1344_RS04360_	70	85	76	62	65	57
SL1344_RS04365_	457	560	516	577	562	599
SL1344_RS04370_	706	757	683	585	661	691
SL1344_RS04375_	1107	1138	1182	1258	1079	971
SL1344_RS04380_	481	541	567	371	314	345
SL1344_RS04385_	236	238	276	228	259	310
SL1344_RS04390_	292	362	408	313	295	316
SL1344_RS04395_	345	425	441	387	363	388
SL1344_RS04400_	42	87	55	61	57	69
SL1344_RS04405_	649	884	952	556	576	465
SL1344_RS04410_	39	31	25	20	29	31
SL1344_RS04415_	1830	2770	2471	2772	2722	2765
SL1344_RS04420_	68	91	98	111	89	86
SL1344_RS04425_	160	211	179	180	143	183
SL1344_RS04430_	345	326	263	360	331	317
SL1344_RS04435_	607	570	511	660	474	497
SL1344_RS04440_	157	158	166	137	183	138
SL1344_RS04450_	80	71	68	61	78	71
SL1344_RS04455_	115	122	88	109	138	135
SL1344_RS04460_	147	165	143	210	197	196
SL1344_RS04465_	314	463	424	433	348	354
SL1344_RS04470_	21	24	20	16	12	23
SL1344_RS04475_	11	11	14	10	9	2
SL1344_RS04480_	95	101	108	117	95	103
SL1344_RS04485_	110	130	144	101	84	97
SL1344_RS04495_	641	848	770	785	697	609
SL1344_RS04500_	1006	1438	1231	1219	1040	1030
SL1344_RS04505_	859	949	937	1005	745	867
SL1344_RS04510_	545	735	775	717	440	682
SL1344_RS04515_	204	202	219	213	208	270
SL1344_RS04520_	396	478	428	489	460	449
SL1344_RS04525_	522	552	480	637	593	514
SL1344_RS04530_	382	565	462	507	565	480
SL1344_RS04535_	403	524	496	470	500	478
SL1344_RS04540_	112	154	172	183	109	137
SL1344_RS04545_	148	162	167	190	178	157
SL1344_RS04550_	161	183	139	188	179	163
SL1344_RS04555_	502	707	541	606	563	631
SL1344_RS04560_	438	481	410	577	537	476
SL1344_RS04565_	2132	2490	2643	2751	1833	2468
SL1344_RS04570_	531	642	490	509	566	581
SL1344_RS04575_	626	777	646	635	644	710
SL1344_RS04580_	2559	2742	2518	5442	3739	4326
SL1344_RS04585_	632	807	737	690	762	832
SL1344_RS04590_	3074	3807	3398	2935	3969	4091
SL1344_RS04600_	34	43	55	49	32	37
SL1344_RS04605_	48	36	52	68	51	40
SL1344_RS04610_	166	175	133	283	439	115
SL1344_RS04615_	94	112	126	130	92	148
SL1344_RS04620_	26	29	32	33	40	43
SL1344_RS04625_	48	57	31	65	58	73
SL1344_RS04630_	5348	5298	5776	7327	5340	5396
SL1344_RS04635_	3766	2817	3923	5164	2687	3908
SL1344_RS04640_	501	534	466	587	429	427
SL1344_RS04645_	744	977	860	1116	728	738
SL1344_RS04650_	886	1151	1151	1299	900	1047
SL1344_RS04655_	3038	3578	3660	3852	2885	3762
SL1344_RS04665_	4145	5474	5273	4883	4673	4889
SL1344_RS04675_	1410	1563	1646	1529	1349	1508
SL1344_RS04680_	6084	7216	6578	5752	5761	5990
SL1344_RS04700_	11	11	8	8	16	12
SL1344_RS04705_	122	239	196	173	156	192
SL1344_RS04715_	1768	1850	2060	1923	1470	1897
SL1344_RS04720_	44	57	106	85	52	88
SL1344_RS04725_	253	272	308	252	226	226
SL1344_RS04730_	2708	3559	3739	3298	1921	2468
SL1344_RS04740_	502	594	700	682	428	472
SL1344_RS04745_	66	58	76	52	50	71
SL1344_RS04750_	1399	1951	1816	1620	1293	1729
SL1344_RS04755_	971	1356	1149	1033	1003	1173
SL1344_RS04760_	198	276	260	220	233	233
SL1344_RS04765_	1524	1554	1766	2158	1260	1557
SL1344_RS04770_	30407	36175	38529	36456	32965	33261
SL1344_RS04780_	99	96	112	138	115	152
SL1344_RS04785_	1259	1474	1692	1746	1348	1479
SL1344_RS04790_	801	916	919	1068	977	835
SL1344_RS04795_	163	151	160	236	147	175
SL1344_RS04800_	57	86	51	74	42	88
SL1344_RS04805_	490	634	478	489	605	518
SL1344_RS04810_	142	193	131	136	175	161
SL1344_RS04815_	121	155	146	175	110	120
SL1344_RS04820_	525	557	434	648	765	761
SL1344_RS04825_	988	1004	892	1323	1448	1439
SL1344_RS04830_	1065	1301	1304	1428	1672	1691
SL1344_RS04840_	1525	2027	1802	2201	2140	2212
SL1344_RS04845_	1167	1114	1061	1268	1127	998
SL1344_RS04850_	1737	1835	1762	1507	1583	1630
SL1344_RS04855_	4289	5265	5412	4181	3929	3711
SL1344_RS04860_	6061	5262	5047	11505	7715	11317
SL1344_RS04865_	6077	7234	6987	6415	5381	6081
SL1344_RS04870_	168	161	179	184	175	128
SL1344_RS04875_	30	27	39	35	20	27
SL1344_RS04880_	38	49	57	63	67	43
SL1344_RS04885_	21	20	11	26	15	25
SL1344_RS04890_	585	800	710	795	700	704
SL1344_RS04895_	896	1076	987	1073	1038	996
SL1344_RS04900_	18	13	13	11	12	14
SL1344_RS04905_	2	8	3	6	2	3
SL1344_RS04910_	16	7	7	20	9	21
SL1344_RS04915_	28	49	29	29	26	27
SL1344_RS04920_	7	14	14	5	4	2
SL1344_RS04925_	6	4	4	2	4	3
SL1344_RS04930_	1055	1218	1384	1399	1235	1444
SL1344_RS04935_	11	18	15	20	6	16
SL1344_RS04940_	12	22	13	27	15	18
SL1344_RS04945_	48	42	45	54	45	46
SL1344_RS04950_	10	7	19	9	7	15
SL1344_RS04955_	9	5	6	8	5	7
SL1344_RS04960_	79	81	81	65	44	64
SL1344_RS04965_	1110	1111	1142	1024	883	1041
SL1344_RS04970_	146	142	152	170	115	127
SL1344_RS04975_	212	216	208	245	186	231
SL1344_RS04980_	85	127	106	104	110	55
SL1344_RS04985_	1	0	6	4	3	4
SL1344_RS04990_	7	9	5	6	12	5
SL1344_RS04995_	3	1	5	2	1	2
SL1344_RS05000_	25	9	18	28	16	28
SL1344_RS05005_	240	253	281	313	235	265
SL1344_RS05010_	1	2	2	4	2	1
SL1344_RS05015_	91	83	102	84	66	90
SL1344_RS05020_	98	87	131	97	72	91
SL1344_RS05025_	3	1	0	0	0	6
SL1344_RS05030_	24	35	34	25	19	21
SL1344_RS05035_	12	8	7	8	12	12
SL1344_RS05040_	46	38	50	35	43	35
SL1344_RS05045_	60	75	65	90	79	97
SL1344_RS05050_	3	3	7	5	7	5
SL1344_RS05055_	52	74	69	58	69	83
SL1344_RS05060_	99	87	75	114	95	109
SL1344_RS05065_	7	5	9	12	11	6
SL1344_RS05070_	3	3	6	6	7	7
SL1344_RS05075_	11	13	14	13	18	19
SL1344_RS05080_	11	7	6	20	16	20
SL1344_RS05085_	46	40	42	58	38	43
SL1344_RS05090_	28	40	39	30	39	29
SL1344_RS05095_	19	22	32	17	14	28
SL1344_RS05100_	136	148	152	180	158	187
SL1344_RS05105_	12	20	16	17	10	18
SL1344_RS05110_	309	249	289	374	267	367
SL1344_RS05115_	689	694	846	1089	502	963
SL1344_RS05120_	88	92	80	89	97	62
SL1344_RS05125_	51	54	61	53	42	49
SL1344_RS05130_	76	61	72	66	54	66
SL1344_RS05135_	160	167	162	200	183	186
SL1344_RS05140_	19	19	22	33	22	40
SL1344_RS05165_	10	15	6	9	7	10
SL1344_RS05175_	85	101	81	124	154	120
SL1344_RS05190_	2447	2680	2446	2796	2381	3147
SL1344_RS05195_	245	277	327	330	204	256
SL1344_RS05200_	820	821	973	742	708	613
SL1344_RS05205_	173	213	226	207	221	239
SL1344_RS05210_	997	977	982	1253	974	1030
SL1344_RS05215_	1280	1310	1547	1737	1211	1316
SL1344_RS05220_	422	497	506	597	498	480
SL1344_RS05225_	610	667	635	700	601	636
SL1344_RS05230_	549	615	638	587	494	584
SL1344_RS05235_	835	1021	1025	1232	1357	1142
SL1344_RS05240_	2876	2737	2675	4225	2919	4064
SL1344_RS05245_	1285	1326	1287	1516	1155	1330
SL1344_RS05250_	293	333	303	389	267	364
SL1344_RS05255_	53404	66117	66250	49727	49551	43132
SL1344_RS05260_	398	457	492	705	458	612
SL1344_RS05265_	157	141	165	196	184	171
SL1344_RS05270_	382	461	433	472	405	419
SL1344_RS05275_	106	116	110	124	98	137
SL1344_RS05285_	899	1082	1144	1074	793	948
SL1344_RS05290_	40	33	39	45	26	37
SL1344_RS05295_	696	745	569	596	1219	736
SL1344_RS05300_	1101	1038	1116	1777	961	1058
SL1344_RS05305_	332	371	444	457	334	361
SL1344_RS05310_	78	102	98	89	55	61
SL1344_RS05315_	186	185	216	157	133	104
SL1344_RS05320_	43	46	29	37	34	35
SL1344_RS05325_	996	1041	1078	1257	922	1082
SL1344_RS05330_	992	1251	1384	1531	741	1352
SL1344_RS05335_	855	1855	1430	2036	3198	1020
SL1344_RS05340_	82	65	59	84	52	67
SL1344_RS05345_	16	16	31	50	42	60
SL1344_RS05350_	3	1	0	2	3	8
SL1344_RS05365_	361	488	489	525	337	306
SL1344_RS05370_	16	8	15	15	5	11
SL1344_RS05375_	360	337	365	334	250	263
SL1344_RS05380_	184	197	218	192	180	206
SL1344_RS05385_	169	204	214	219	174	204
SL1344_RS05390_	126	144	149	138	107	129
SL1344_RS05395_	83	52	95	98	104	91
SL1344_RS05400_	35	47	32	51	27	46
SL1344_RS05405_	71	83	71	123	78	113
SL1344_RS05410_	182	167	178	153	224	151
SL1344_RS05415_	153	163	132	121	164	176
SL1344_RS05420_	79	82	68	99	84	124
SL1344_RS05425_	58	71	66	79	76	116
SL1344_RS05430_	48	74	81	67	62	81
SL1344_RS05435_	31	67	64	61	67	75
SL1344_RS05440_	60	56	70	95	63	92
SL1344_RS05445_	41	53	50	68	40	53
SL1344_RS05450_	132	113	138	172	142	143
SL1344_RS05455_	24	27	24	10	12	9
SL1344_RS05460_	367	417	323	397	439	486
SL1344_RS05465_	543	620	608	572	485	613
SL1344_RS05470_	290	333	346	392	363	275
SL1344_RS05475_	97	126	96	128	125	89
SL1344_RS05480_	24	27	26	19	30	23
SL1344_RS05485_	39	72	61	65	85	65
SL1344_RS05490_	1109	1158	1175	1711	1104	1457
SL1344_RS05495_	706	580	676	674	411	768
SL1344_RS05500_	258	248	282	293	171	255
SL1344_RS05505_	95	100	107	171	104	153
SL1344_RS05510_	128	129	141	184	152	154
SL1344_RS05515_	1809	1905	1941	1979	1928	2209
SL1344_RS05525_	3302	2935	3165	2344	3130	2970
SL1344_RS05530_	456	475	498	535	604	673
SL1344_RS05540_	915	1187	1186	1167	854	1045
SL1344_RS05545_	353	185	272	559	153	293
SL1344_RS05550_	732	296	535	1473	230	452
SL1344_RS05555_	297	105	184	420	165	152
SL1344_RS05560_	172	67	88	183	54	115
SL1344_RS05565_	52	33	52	86	34	53
SL1344_RS05570_	182	212	181	255	181	207
SL1344_RS05580_	624	711	597	1242	1258	460
SL1344_RS05585_	1	4	9	7	4	4
SL1344_RS05590_	678	678	669	807	684	771
SL1344_RS05595_	542	646	601	701	484	632
SL1344_RS05600_	349	343	374	356	323	400
SL1344_RS05605_	488	482	433	562	527	588
SL1344_RS05610_	49	59	56	66	53	60
SL1344_RS05615_	9	12	15	8	9	11
SL1344_RS05620_	9	16	16	9	13	11
SL1344_RS05625_	22	38	32	24	21	28
SL1344_RS05635_	9	17	18	22	18	23
SL1344_RS05650_	267	312	268	688	578	587
SL1344_RS05660_	221	295	295	254	187	213
SL1344_RS05670_	3541	4042	3733	4236	3860	3674
SL1344_RS05675_	67	62	82	77	65	94
SL1344_RS05680_	312	263	271	296	218	290
SL1344_RS05685_	125	142	120	130	113	106
SL1344_RS05690_	739	959	799	952	826	843
SL1344_RS05695_	667	651	653	909	603	692
SL1344_RS05700_	107	120	116	149	113	131
SL1344_RS05705_	43	47	45	55	24	45
SL1344_RS05710_	25	26	25	16	13	18
SL1344_RS05715_	801	1090	1043	821	684	781
SL1344_RS05730_	1405	1601	1889	1782	1561	1506
SL1344_RS05735_	944	1281	1257	1103	1098	1033
SL1344_RS05740_	556	730	610	861	609	807
SL1344_RS05745_	192	225	225	274	244	293
SL1344_RS05750_	662	728	789	672	664	749
SL1344_RS05755_	931	1015	1022	773	1035	933
SL1344_RS05760_	1112	1253	1219	977	1272	1278
SL1344_RS05765_	415	518	492	458	529	505
SL1344_RS05780_	2142	2539	2332	4970	4694	4443
SL1344_RS05785_	1909	2127	2196	4772	4250	4770
SL1344_RS05790_	1478	1628	1665	3472	2839	3525
SL1344_RS05800_	4226	4948	4766	10053	8111	9564
SL1344_RS05810_	5763	6439	6937	12596	12011	12316
SL1344_RS05815_	1347	1575	1595	3127	2988	3279
SL1344_RS05825_	1206	1250	1204	2595	2333	2731
SL1344_RS05845_	4	4	8	3	2	2
SL1344_RS05850_	873	901	1013	1009	856	956
SL1344_RS05855_	391	335	346	422	325	313
SL1344_RS05860_	63	66	87	55	68	70
SL1344_RS05865_	303	362	316	454	332	463
SL1344_RS05870_	7976	8091	9032	10087	7706	7566
SL1344_RS05875_	10381	10982	12037	10822	7855	9645
SL1344_RS05880_	3854	5321	5003	4517	6655	3895
SL1344_RS05885_	1652	1838	1799	2085	1543	1745
SL1344_RS05890_	1872	2058	2122	2379	2155	2063
SL1344_RS05900_	26986	24995	25697	27025	27224	28713
SL1344_RS05905_	14723	16052	15152	15303	15971	14899
SL1344_RS05910_	333	324	334	396	306	397
SL1344_RS05915_	441	492	468	515	531	566
SL1344_RS05920_	478	527	492	567	556	572
SL1344_RS05925_	498	628	604	669	613	654
SL1344_RS05930_	495	540	616	631	431	580
SL1344_RS05935_	3632	4104	4142	4807	4861	4640
SL1344_RS05940_	64	72	84	165	101	118
SL1344_RS05945_	757	807	781	796	671	916
SL1344_RS05950_	751	923	920	821	872	777
SL1344_RS05955_	591	687	556	614	542	713
SL1344_RS05960_	413	500	421	516	531	523
SL1344_RS05965_	513	527	477	543	502	640
SL1344_RS05970_	1082	1274	1223	1219	1362	1281
SL1344_RS05975_	261	437	376	664	437	697
SL1344_RS05980_	69	73	45	54	66	52
SL1344_RS05985_	663	994	1038	1175	820	1159
SL1344_RS05990_	167	206	187	358	303	280
SL1344_RS05995_	175	174	192	229	134	173
SL1344_RS06000_	1434	1714	1693	1774	1579	1526
SL1344_RS06005_	776	850	822	966	804	880
SL1344_RS06010_	374	585	492	523	506	526
SL1344_RS06015_	591	646	673	769	631	724
SL1344_RS06020_	851	935	819	925	1272	907
SL1344_RS06025_	843	940	903	1036	1065	962
SL1344_RS06030_	966	1014	943	921	703	876
SL1344_RS06035_	354	453	450	450	306	325
SL1344_RS06045_	349	325	385	479	261	428
SL1344_RS06050_	530	548	531	684	528	618
SL1344_RS06055_	265	285	287	252	275	349
SL1344_RS06070_	1194	1440	1441	1295	981	941
SL1344_RS06085_	980	1090	1108	962	597	711
SL1344_RS06090_	622	687	750	696	454	530
SL1344_RS06095_	2006	2087	2112	1977	1697	1636
SL1344_RS06100_	164	175	178	141	131	133
SL1344_RS06105_	143	177	169	132	104	124
SL1344_RS06110_	193	229	215	216	144	195
SL1344_RS06115_	11613	13056	14524	13430	13041	14198
SL1344_RS06120_	236	224	301	224	293	327
SL1344_RS06125_	2	8	2	43	5	31
SL1344_RS06130_	28	21	25	29	14	28
SL1344_RS06135_	854	872	686	1013	961	870
SL1344_RS06140_	148	138	149	113	92	103
SL1344_RS06150_	8	2	10	10	9	7
SL1344_RS06155_	0	0	0	0	1	0
SL1344_RS06160_	22	16	26	20	14	28
SL1344_RS06165_	253	220	261	258	217	309
SL1344_RS06170_	51	45	54	46	56	41
SL1344_RS06180_	388	432	469	368	281	351
SL1344_RS06185_	12	10	9	8	15	10
SL1344_RS06190_	21	14	17	33	14	22
SL1344_RS06195_	275	188	237	286	174	236
SL1344_RS06200_	62	50	60	31	56	36
SL1344_RS06205_	1114	819	1022	2290	983	1323
SL1344_RS06210_	16	16	12	29	17	19
SL1344_RS06215_	128	144	157	142	147	120
SL1344_RS06220_	380	479	427	353	197	253
SL1344_RS06225_	126	177	165	119	84	92
SL1344_RS06230_	916	967	979	883	790	860
SL1344_RS06235_	239	239	278	216	263	231
SL1344_RS06240_	77	75	77	64	85	67
SL1344_RS06245_	98	109	87	90	97	102
SL1344_RS06250_	89	101	78	80	105	99
SL1344_RS06255_	124	128	134	111	81	88
SL1344_RS06260_	101	102	124	69	33	65
SL1344_RS06265_	36	48	53	25	14	29
SL1344_RS06270_	127	142	157	134	100	97
SL1344_RS06275_	204	228	224	223	192	175
SL1344_RS06280_	32	37	24	23	19	21
SL1344_RS06285_	369	396	391	344	233	296
SL1344_RS06290_	353	327	456	291	113	216
SL1344_RS06295_	3	6	11	4	2	3
SL1344_RS06300_	396	381	346	334	171	269
SL1344_RS06305_	510	584	528	437	404	443
SL1344_RS06310_	57	71	77	78	63	86
SL1344_RS06315_	229	287	320	227	218	256
SL1344_RS06320_	46	50	62	54	45	44
SL1344_RS06325_	41	43	39	48	21	30
SL1344_RS06330_	360	314	369	315	217	352
SL1344_RS06335_	204	236	235	160	126	197
SL1344_RS06340_	522	705	654	535	379	412
SL1344_RS06345_	246	322	363	267	213	229
SL1344_RS06350_	62	96	95	90	72	75
SL1344_RS06355_	130	136	159	181	137	128
SL1344_RS06360_	82	91	95	103	91	60
SL1344_RS06365_	6	10	10	3	8	5
SL1344_RS06370_	118	156	143	85	83	90
SL1344_RS06375_	133	146	125	117	70	89
SL1344_RS06380_	405	439	380	422	360	373
SL1344_RS06385_	469	526	533	389	365	362
SL1344_RS06390_	2985	3539	3354	3734	2935	3411
SL1344_RS06395_	77	54	56	59	49	60
SL1344_RS06400_	288	321	302	269	270	327
SL1344_RS06405_	399	486	447	523	508	407
SL1344_RS06410_	20209	21336	22745	23416	16385	20534
SL1344_RS06415_	1529	1403	1737	1372	1004	1313
SL1344_RS06420_	1658	1664	1868	1717	1460	1745
SL1344_RS06425_	323	295	290	297	259	285
SL1344_RS06430_	303	342	322	275	221	276
SL1344_RS06435_	859	1107	985	834	704	803
SL1344_RS06440_	451	496	484	398	349	492
SL1344_RS06445_	839	996	886	796	761	849
SL1344_RS06450_	1522	1924	1801	1563	1573	1506
SL1344_RS06455_	517	649	597	526	553	565
SL1344_RS06465_	103	105	90	52	54	44
SL1344_RS06470_	656	931	689	516	599	558
SL1344_RS06475_	210	167	176	101	126	127
SL1344_RS06480_	166	135	112	67	91	107
SL1344_RS06485_	205	176	194	142	183	190
SL1344_RS06490_	145	129	165	96	125	136
SL1344_RS06495_	112	118	110	88	101	138
SL1344_RS06500_	211	194	199	188	156	166
SL1344_RS06505_	226	263	236	314	233	266
SL1344_RS06510_	1019	1514	1350	879	859	991
SL1344_RS06515_	1297	1189	1426	1146	694	1114
SL1344_RS06520_	434	375	534	406	226	320
SL1344_RS06525_	296	320	330	177	261	149
SL1344_RS06530_	83	111	106	88	66	118
SL1344_RS06535_	191	193	191	156	122	160
SL1344_RS06540_	73	84	68	60	53	66
SL1344_RS06545_	181	241	264	226	185	168
SL1344_RS06550_	354	286	441	425	196	307
SL1344_RS06555_	148	172	163	109	108	99
SL1344_RS06565_	99	170	106	106	192	98
SL1344_RS06570_	732	813	897	742	545	692
SL1344_RS06575_	250	292	248	203	172	207
SL1344_RS06580_	534	555	509	513	443	427
SL1344_RS06605_	19	31	19	31	16	44
SL1344_RS06615_	13	13	9	13	8	7
SL1344_RS06630_	37150	42652	44830	43313	38362	37219
SL1344_RS06635_	44824	49653	49962	41953	54994	40610
SL1344_RS06640_	39962	49087	54265	53162	53659	44396
SL1344_RS06645_	1055	1338	1306	1167	828	1011
SL1344_RS06650_	3063	3130	2840	2762	2469	3033
SL1344_RS06660_	402	412	491	424	338	321
SL1344_RS06665_	179	160	158	163	145	186
SL1344_RS06670_	203	192	147	153	124	185
SL1344_RS06675_	283	305	319	203	135	178
SL1344_RS06685_	407	468	469	367	422	463
SL1344_RS06690_	351	300	341	445	231	417
SL1344_RS06695_	517	756	651	591	512	547
SL1344_RS06700_	250	324	249	248	225	239
SL1344_RS06705_	8107	7985	8559	8320	6679	7139
SL1344_RS06710_	54	75	79	82	56	70
SL1344_RS06715_	13	8	7	12	7	8
SL1344_RS06720_	30	35	33	25	33	28
SL1344_RS06730_	7	19	14	7	9	7
SL1344_RS06735_	23	33	37	15	19	19
SL1344_RS06740_	135	128	129	128	111	96
SL1344_RS06745_	29	43	39	44	16	31
SL1344_RS06750_	386	515	402	262	317	312
SL1344_RS06755_	146	139	169	122	76	153
SL1344_RS06760_	49	40	65	50	24	68
SL1344_RS06765_	13	12	18	17	17	16
SL1344_RS06770_	16	11	20	9	7	9
SL1344_RS06775_	457	544	493	407	408	411
SL1344_RS06780_	934	1087	1032	934	842	979
SL1344_RS06785_	160	175	196	153	152	188
SL1344_RS06790_	377	530	539	550	452	486
SL1344_RS06795_	174	255	265	154	125	113
SL1344_RS06800_	35	33	31	65	58	71
SL1344_RS06805_	172	235	208	249	189	261
SL1344_RS06810_	197	281	260	312	265	288
SL1344_RS06815_	245	265	293	363	269	347
SL1344_RS06820_	173	220	261	292	217	280
SL1344_RS06825_	81	92	90	106	92	109
SL1344_RS06830_	341	379	465	389	306	321
SL1344_RS06835_	331	392	433	421	237	396
SL1344_RS06840_	244756	313580	321302	317834	271652	281070
SL1344_RS06845_	1917	2390	2307	1632	1560	1546
SL1344_RS06850_	83	83	99	76	82	90
SL1344_RS06855_	32	19	35	30	15	17
SL1344_RS06860_	74	51	81	47	50	60
SL1344_RS06865_	80	61	81	68	33	41
SL1344_RS06900_	825	1017	1068	766	676	809
SL1344_RS06905_	141	170	175	171	132	156
SL1344_RS06925_	18	49	21	14	8	22
SL1344_RS06930_	32	23	17	11	19	26
SL1344_RS06935_	18	18	28	11	6	12
SL1344_RS06940_	21	15	17	16	16	18
SL1344_RS06945_	34	39	39	29	19	24
SL1344_RS06950_	29	12	33	34	12	26
SL1344_RS06955_	66	65	56	57	37	68
SL1344_RS06960_	19	17	12	21	13	21
SL1344_RS06965_	22	26	26	16	13	19
SL1344_RS06970_	27	33	38	27	26	21
SL1344_RS06975_	35	42	30	27	18	11
SL1344_RS06980_	63	52	55	69	56	50
SL1344_RS06990_	4	4	7	7	3	2
SL1344_RS06995_	0	4	7	4	1	8
SL1344_RS07000_	21	18	22	16	10	15
SL1344_RS07005_	28	20	26	15	31	18
SL1344_RS07010_	15	10	10	11	8	11
SL1344_RS07015_	56	36	31	36	41	25
SL1344_RS07020_	3	6	9	9	3	7
SL1344_RS07025_	50	62	60	51	30	58
SL1344_RS07030_	90	98	102	86	59	82
SL1344_RS07035_	29	53	39	23	26	20
SL1344_RS07040_	40	29	34	22	20	30
SL1344_RS07045_	106	88	95	75	61	74
SL1344_RS07055_	12	9	4	11	8	8
SL1344_RS07060_	30	21	28	15	12	17
SL1344_RS07065_	29	30	26	27	26	27
SL1344_RS07070_	230	279	230	360	444	132
SL1344_RS07075_	279	357	290	601	532	222
SL1344_RS07080_	549	626	708	621	436	558
SL1344_RS07085_	380	465	416	351	338	424
SL1344_RS07090_	988	1143	1035	1249	1002	1201
SL1344_RS07095_	99	137	136	123	87	131
SL1344_RS07100_	74	89	88	59	66	113
SL1344_RS07115_	1042	1073	982	779	675	658
SL1344_RS07120_	4394	4841	5111	4566	4018	4287
SL1344_RS07125_	477	574	590	466	400	365
SL1344_RS07130_	717	853	781	736	614	697
SL1344_RS07135_	390	454	476	479	327	386
SL1344_RS07140_	171	179	168	180	162	162
SL1344_RS07145_	44	40	40	41	36	41
SL1344_RS07150_	538	670	593	499	404	385
SL1344_RS07155_	308	308	337	235	312	219
SL1344_RS07160_	232	306	276	197	194	154
SL1344_RS07165_	146	192	178	170	123	144
SL1344_RS07170_	55	75	62	49	43	49
SL1344_RS07180_	2505	2341	2104	1394	1330	1517
SL1344_RS07185_	222	280	248	258	276	262
SL1344_RS07190_	221	289	268	264	266	262
SL1344_RS07195_	579	597	658	606	412	467
SL1344_RS07200_	3546	4073	4369	3539	2783	2951
SL1344_RS07205_	823	928	1004	837	615	782
SL1344_RS07210_	558	663	670	688	511	681
SL1344_RS07215_	2130	2419	2429	1927	1559	1680
SL1344_RS07220_	498	382	476	536	345	333
SL1344_RS07225_	405	301	436	438	333	298
SL1344_RS07230_	316	233	392	332	185	260
SL1344_RS07235_	300	357	451	400	230	305
SL1344_RS07240_	967	1074	1115	1131	743	856
SL1344_RS07245_	370	428	432	414	400	388
SL1344_RS07250_	810	801	895	966	845	761
SL1344_RS07255_	915	879	1119	1075	714	824
SL1344_RS07260_	463	398	539	506	228	401
SL1344_RS07265_	350	353	379	379	245	290
SL1344_RS07270_	799	949	837	555	586	646
SL1344_RS07275_	537	694	651	587	562	578
SL1344_RS07285_	1249	1277	1423	1234	939	1205
SL1344_RS07290_	763	929	990	779	580	731
SL1344_RS07295_	6427	5777	6286	5865	4235	5933
SL1344_RS07300_	1753	1774	1744	1328	1642	1708
SL1344_RS07305_	84	121	119	98	87	85
SL1344_RS07310_	123	194	168	160	127	114
SL1344_RS07315_	11	18	15	16	14	21
SL1344_RS07320_	215	211	232	254	184	193
SL1344_RS07325_	9	9	6	9	11	4
SL1344_RS07330_	1734	2038	2097	2052	1517	1758
SL1344_RS07335_	125	119	121	116	91	136
SL1344_RS07340_	152	169	227	169	126	107
SL1344_RS07345_	1846	2608	2384	1964	2057	1744
SL1344_RS07350_	1567	1908	1852	1295	1130	1310
SL1344_RS07355_	1710	2142	1986	1565	1268	1520
SL1344_RS07365_	181	181	185	65	77	56
SL1344_RS07370_	200	238	265	66	93	79
SL1344_RS07375_	172	219	205	218	158	186
SL1344_RS07380_	133	162	185	81	76	128
[truncated: 3,496 more rows]

## Sheet: Late Exponential
Gene	WT-1-LE	WT-2-LE	WT-3-LE	5' tnpA-1-LE	5' tnpA-2-LE	5' tnpA-3-LE
aceF_aceF	8258	7866	8504	9043	8414	10345
SL1344_RS11990_ackA	2531	2609	2890	2954	2635	3064
SL1344_RS08180_acpD	193	207	248	264	199	252
acpS_acpS	392	409	372	277	257	328
adrA_adrA	183	178	160	119	133	158
SL1344_RS16630_aer	3208	3148	2980	5592	3955	5742
SL1344_RS13055_alpha/beta hydrolase	28	16	50	32	27	32
AmgR_amgR	8	5	2	6	7	2
amiC_amiC	392	405	378	447	506	597
SL1344_RS04710_amino acid permease	179	177	192	148	138	148
SL1344_RS01920_ampH	190	155	180	114	99	90
SL1344_RS23585_arcA	5562	5446	6034	6441	5788	6141
ArcZ_arcZ	561	566	700	546	486	401
STnc490a_art200	2	0	1	0	0	0
STnc490b_art200	0	0	2	0	0	0
STnc490c_art200	0	1	4	0	0	0
STnc490d_art200	0	0	0	0	0	0
STnc490e_art200	1	0	3	0	0	1
STnc490f_art200	2	2	2	0	0	0
STnc490g_art200	0	0	0	0	0	0
artM_artM	580	582	675	652	619	699
artP_artP	307	267	346	422	430	457
asarfA_asarfA	406	380	472	364	278	330
asnB_asnB	3229	2932	1597	1492	1453	1663
SL1344_RS13060_asrA	148	162	170	191	124	162
SL1344_RS13065_asrB	161	153	172	192	160	221
SL1344_RS13070_asrC	258	294	281	350	274	356
asyhbQ_asyhbQ	759	774	700	514	494	594
atpC_atpC	13276	13721	15278	9763	10099	11060
SL1344_RS15305_barA	859	914	938	853	699	892
bcsA_bcsA	964	1024	965	621	511	541
SL1344_RS17950_bigA	176	216	182	204	203	200
bssR_bssR	842	870	768	566	505	630
bssS_bssS	1113	1171	1230	978	911	1089
cadB_cadB	967	1465	2038	411	660	730
cbiC_cbiC	567	627	581	287	261	306
cbiD_cbiD	747	842	747	479	332	433
SL1344_RS11580_ccmA	362	373	374	226	178	305
SL1344_RS11575_ccmB	188	139	202	172	122	145
cdsA_cdsA	1148	1098	988	1068	1061	1316
SL1344_RS02340_cdsH	127	129	114	125	124	133
chaB_chaB	238	209	202	299	240	331
SL1344_RS09610_cheA	11379	11338	10612	37413	30516	44372
SL1344_RS09600_cheM	7493	7650	7477	22929	19041	26094
SL1344_RS09595_chemotaxis protein methyltransferase	2407	2420	2285	7921	6875	8496
SL1344_RS09585_chemotaxis regulator	2740	2782	2645	6593	6088	8811
SL1344_RS09590_chemotaxis response regulator protein-glutamate methylesterase	1972	2124	1968	5537	4882	6676
SL1344_RS11875_cheV	4952	5332	5178	12641	10298	13471
SL1344_RS09605_CheW	11573	11951	10838	37712	33630	43602
SL1344_RS09580_cheZ	5205	5464	5303	14305	12048	17442
chiP_chiP	992	1029	1121	757	636	663
ChiX_chiX	466	667	1720	1417	578	661
SL1344_RS02290_clpP	2402	2498	2386	2011	1873	2474
SL1344_RS02295_clpX	6865	6741	7045	6621	6494	7014
SL1344_RS09530_cmoA	549	492	523	794	739	819
cobS_cobS	529	560	469	293	259	298
copA_copA	1911	2231	1643	1205	1242	1725
SL1344_RS20320_corA	693	626	656	675	532	721
SL1344_RS20860_cpxA	1524	1543	1524	1542	1353	1495
cpxP_cpxP	1891	1839	1572	1868	1387	1522
SL1344_RS20865_cpxR	788	734	789	776	775	833
SL1344_RS17890_crp	7317	7115	7892	7258	6973	7987
CrpT_crpT	90	114	129	140	96	91
csgB_csgB	6	5	9	5	5	15
SL1344_RS05640_csgC	629	648	588	1329	1768	1750
SL1344_RS18810_cspA	1234	813	873	1181	657	596
SL1344_RS09980_cspB	107	64	112	87	74	99
SL1344_RS06145_cspH	8	8	15	7	11	10
SL1344_RS14635_csrA	4757	4560	4154	3876	3472	4247
CsrB_csrB	180080	185435	165941	156753	134903	178784
SL1344_RS15345_csrB	155086	164566	143191	134224	118581	156727
CsrC_csrC	68992	76805	69782	79303	61603	84261
SL1344_RS17435_csrD	1197	1234	1125	1497	1172	1757
CyaR_cyaR	10269	9564	12104	10911	8176	8079
SL1344_RS12535_cysA	468	617	958	4552	5202	6128
SL1344_RS08565_cysB	733	708	784	1621	2643	2508
SL1344_RS15175_cysC	189	213	424	4069	5043	5145
SL1344_RS15185_cysD	94	90	192	3963	6274	6342
SL1344_RS19060_cysE	908	911	898	985	937	1017
SL1344_RS17945_cysG	1245	1160	1220	1024	1006	1091
SL1344_RS15240_cysH	126	163	397	3457	3393	4208
SL1344_RS15245_cysI	680	818	1695	11664	13686	15307
SL1344_RS15250_cysJ	192	241	503	7441	8658	10317
SL1344_RS12475_cysK	1840	1926	3223	22813	29737	32638
SL1344_RS12530_cysM	254	258	311	837	918	1064
SL1344_RS15180_cysN	280	345	673	7526	10324	11325
SL1344_RS12550_cysP	97	104	213	4837	8490	9796
SL1344_RS22605_cysQ	818	884	886	734	703	854
SL1344_RS02725_cysS	1465	1386	1534	1446	1336	1594
SL1344_RS09720_cysT	575	695	915	1219	898	1032
SL1344_RS12545_cysU	77	92	193	2360	3240	4237
SL1344_RS12540_cysW	183	234	410	4066	5193	5806
SL1344_RS12470_cysZ	272	249	300	352	301	318
SL1344_RS16735_cyuA	268	270	244	237	218	248
SL1344_RS16740_cyuP	105	114	170	128	102	134
SL1344_RS10610_dacD	77	94	67	55	32	44
SL1344_RS17980_dam	748	756	871	759	657	731
DapZ_dapZ	442	384	455	640	520	519
ddl_ddl	1818	1778	1640	1689	1640	1904
SL1344_RS09505_dihydroneopterin triphosphate diphosphatase	859	917	1057	1491	1443	1598
dinG_dinG	580	560	623	698	718	765
SL1344_RS05725_dinI	429	498	496	813	777	722
SL1344_RS04685_dmsA	3166	3418	3326	2142	1759	2350
SL1344_RS04690_dmsB	407	470	368	273	172	262
SL1344_RS04695_dmsC	1094	1225	944	571	476	693
SL1344_RS06610_DNA/RNA non-specific endonuclease	416	397	431	390	317	355
dnaA_dnaA	1289	1320	1353	1534	1384	1543
SL1344_RS00060_dnaK	27155	26788	26504	25936	26561	28958
dpiA_dpiA	102	73	84	77	73	109
dpiA_dpiA	130	122	111	123	94	139
dpiB_dpiB	132	136	130	117	116	131
DsrA_dsrA	17	12	19	18	5	7
SL1344_RS09330_DUF1441 domain-containing protein	11	12	13	20	23	30
SL1344_RS06460_DUF1496 domain-containing protein	1431	1636	1386	3105	2731	3595
SL1344_RS16295_DUF2623 domain-containing protein	198	221	202	717	519	785
emrB_emrB	475	474	457	501	481	493
emrD_emrD	446	427	492	538	528	553
emtA_emtA	211	203	210	251	239	277
SL1344_RS03015_entB	46	42	44	35	41	43
entE_entE	46	30	48	63	39	46
entF_entF	113	129	132	140	128	146
SL1344_RS18065_envZ	1468	1563	1584	1272	1052	1341
eutA_eutA	60	70	78	58	51	71
SL1344_RS12680_eutS	2	9	10	12	9	9
fabG_fabG	2802	2725	3012	2709	2656	2923
fadA_fadA	196	223	228	264	307	341
SL1344_RS09080_fadD	358	384	399	774	768	926
fadE_fadE	497	518	466	576	511	584
fadI_fadI	91	84	104	144	110	119
SL1344_RS13945_Fels-2 prophage protein	20	20	17	18	19	24
feoA_feoA	120	71	72	79	39	46
ffs_ffs	2338	2103	2593	2892	2220	2631
fimA_fimA	111	136	135	77	70	76
fimF_fimF	36	44	41	38	41	69
SL1344_RS02785_fimZ	13	26	31	23	25	18
fis_fis	324	238	351	598	456	536
fixB_fixB	48	41	65	54	51	68
flgD_flgD	4531	4664	4635	6982	6789	8502
flgF_flgF	6031	6465	6487	10007	10802	11852
flgI_flgI	2540	2771	2637	4050	3782	4486
SL1344_RS05830_flgK	8844	9105	8996	19745	16192	23093
flgL_flgL	8646	8773	8688	17774	14763	20277
SL1344_RS05775_flgM	5505	5993	5468	10302	9900	12296
SL1344_RS05770_flgN	6094	6476	5724	11652	9615	12388
SL1344_RS09570_flhA	2434	2604	2568	7376	7457	7961
SL1344_RS09575_flhB	1592	1691	1679	4835	4699	4928
SL1344_RS09625_flhC	3536	3458	3519	8034	6316	7270
SL1344_RS09630_flhD	1896	1719	1848	3713	3399	3728
SL1344_RS09565_flhE	701	765	775	1907	1951	2117
SL1344_RS09785_fliA	6967	6895	6373	19598	15454	20997
SL1344_RS09800_fliC	28049	27951	30684	242813	127566	299967
SL1344_RS09845_fliE	1280	1328	1137	1856	1908	2308
fliI_fliI	2672	3019	3117	4228	3938	4183
fliJ_fliJ	1480	1697	1517	1968	1667	1856
fliL_fliL	2215	2468	2364	3748	3775	3914
fliQ_fliQ	449	510	555	913	854	927
SL1344_RS09815_fliT	5987	5568	5476	11106	9875	11407
SL1344_RS09775_fliY	3343	3432	3282	8675	8339	11512
SL1344_RS09780_fliZ	5236	5285	5017	15637	13897	18094
SL1344_RS14340_fljA	1547	1435	1365	84	1524	87
flk_flk	169	173	213	191	162	199
SL1344_RS08285_fnr	1876	2001	2299	2177	2248	2653
FnrS_fnrS	13149	10863	10827	10896	11335	9658
SL1344_RS04735_focA	1995	2004	2114	2951	2690	2809
folA_folA	163	138	149	223	176	240
frsA_frsA	1100	1068	1174	900	1023	1106
SL1344_RS09665_ftnB	627	620	644	745	677	787
SL1344_RS06895_fumD	212	231	244	161	171	160
SL1344_RS03500_fur	1531	1534	1616	2104	2070	2061
gapA_gapA	1614	1595	1542	1260	1229	1475
GcvB_gcvB	22432	27045	41572	36322	20096	24882
gcvT_gcvT	6579	6675	6819	6107	5727	6811
gidB_gidB	285	237	269	287	251	323
gldA_gldA	141	142	137	153	138	154
gldA_gldA	2092	2275	2081	1928	1711	1859
GlmY_glmY	1318	1640	2795	2545	1609	1349
GlmZ_glmZ	4918	5778	7102	7938	5688	5867
glnQ_glnQ	503	493	688	840	805	938
SL1344_RS13690_gluconolactonase	126	147	128	83	63	96
SL1344_RS09560_glycoside hydrolase family 105 protein	238	312	282	686	643	675
gntK_gntK	37	50	45	47	46	42
SL1344_RS18265_gntR	471	477	558	523	542	583
gpmA_gpmA	5843	5758	5485	5580	5191	6579
GraL_graL	292	285	243	420	433	375
groES_groES	14976	13959	13853	15160	14889	17836
SL1344_RS14595_gshA	1476	1389	1431	1300	1376	1536
SL1344_RS16010_gshB	1101	1048	1032	890	902	990
SL1344_RS05170_gtgD	8	9	12	7	12	25
SL1344_RS05180_gtgE	486	478	567	672	671	796
SL1344_RS05185_gtgF	9	7	6	9	11	17
SL1344_RS11665_gyrA	6426	6508	7368	6297	6322	7472
SL1344_RS13995_head completion/stabilization protein	8	5	6	11	6	5
helD_helD	1078	1090	1027	849	814	989
hemG_hemG	344	347	356	351	339	370
hflB_hflB	11474	11439	12054	10863	10567	11839
SL1344_RS22390_hfq	6629	6441	6498	5215	4777	5608
SL1344_RS02410_hha	658	649	778	490	450	498
SL1344_RS02415_Hha toxicity attenuator	728	883	978	541	561	639
SL1344_RS14890_hilA	3222	3193	3517	6023	4215	5434
SL1344_RS14845_hilC	4853	4502	4142	7020	4988	6292
SL1344_RS14885_hilD	5838	5299	5199	8888	8203	9101
SL1344_RS23135_hilE	213	177	143	186	161	188
SL1344_RS21865_HlyD family type I secretion periplasmic adaptor subunit	1201	988	1118	530	492	679
SL1344_RS08745_hns	21290	20411	22225	26441	26129	27777
hscB_hscB	241	285	260	268	274	288
SL1344_RS08210_hslJ	130	147	120	141	134	183
SL1344_RS21405_hupA	20444	19778	20438	22076	22763	23334
SL1344_RS21410_hupB	2522	2131	2929	3351	2732	2703
hycD_hycD	31	27	33	35	26	37
hycE_hycE	64	63	70	74	66	69
SL1344_RS06065_hypothetical protein	168	170	181	580	556	594
SL1344_RS07940_hypothetical protein	1624	1684	1671	4099	4159	4204
SL1344_RS09195_hypothetical protein	472	475	447	688	497	657
SL1344_RS09675_hypothetical protein	552	569	623	2277	2059	2192
SL1344_RS09745_hypothetical protein	84	98	91	247	227	234
SL1344_RS22135_hypothetical protein	188	158	121	246	141	206
iacP_iacP	658	629	565	990	835	1409
SL1344_RS14895_iagB	2630	2513	2420	5081	3978	4653
lamB_iamB	2174	2092	2162	1223	1065	1389
idnK_idnK	131	129	134	102	109	103
SL1344_RS22990_idnT	318	328	376	232	240	293
SL1344_RS06655_ihfA	6859	6399	6108	5994	5647	6382
SL1344_RS04775_ihfB	2032	1964	2402	2054	1714	2098
lldD_ildD	96	95	121	149	138	150
ilvM_ilvM	171	162	178	166	205	226
SL1344_RS14990_invA	3115	2919	3177	4959	3420	5288
SL1344_RS14980_invC	1932	1936	2099	2804	2130	3295
SL1344_RS14995_invE	2430	2328	2583	4125	3037	4218
SL1344_RS15005_invF	3737	3836	3968	6803	5001	6660
SL1344_RS15000_invG	3536	3472	3638	5678	3829	5697
InvR_invR	7011	5342	6085	14517	12408	12004
SL1344_RS14355_iroB	20	29	37	89	46	76
SL1344_RS24725_IS91 family transposase	78	135	102	484	467	467
IsrA_isrA	6	2	4	2	0	3
IsrB_isrB	34	32	56	48	36	32
IsrC_isrC	28	31	17	55	34	27
IsrD_isrD	1	1	0	1	0	0
IsrE_isrE	37	51	50	110	63	53
IsrF_isrF	103	85	89	159	140	154
IsrG_isrG	9	11	5	18	18	23
IsrH-1_isrH	10	11	9	14	10	11
IsrH-2_isrH2	6	10	5	12	7	8
IsrI_isrI	51	44	50	32	30	33
IsrJ_isrJ	30	22	55	43	26	32
IsrK_isrK	217	201	299	281	226	217
IsrL_isrL	45	62	48	66	40	40
IsrM_isrM	5	7	12	4	5	5
IsrN_isrN	2	0	0	2	2	1
IsrO_isrO	112	99	78	114	140	114
IsrP_isrP	34	29	38	50	46	54
IsrQ_isrQ	1	1	0	4	1	1
IstR-1_istR1	12	11	16	14	16	5
IstR-2_istR2	14	14	17	19	17	6
ksgA_ksgA	1026	905	981	1026	873	997
SL1344_RS08205_ldhA	985	1098	1056	1015	838	1092
SL1344_RS00585_leuO	15	9	15	21	17	13
SL1344_RS21750_lexA	2672	2991	2892	3168	3440	4113
ligA_ligA	1472	1496	1360	1160	1151	1369
livF_livF	55	52	51	55	49	70
lolA_lolA	1274	1228	1169	1087	1017	1304
lolB_lolB	274	258	288	273	266	308
lplA_lplA	524	543	488	516	467	545
SL1344_RS06600_lpxR	1587	1473	1614	1924	1484	2043
SL1344_RS11955_lrhA	638	592	717	446	396	478
SL1344_RS04660_lrp	4103	3609	3462	3361	3246	3715
SL1344_RS09120_L-serine ammonia-lyase	3002	3059	3498	4283	3990	4601
SL1344_RS20930_lsrR	1672	1671	1476	1869	2063	2074
SL1344_RS14590_luxS	1824	1853	2044	1791	1939	2041
SL1344_RS09795_lysine-N-methylase	2483	2708	2872	3270	3241	3850
malF_malF	473	493	516	331	305	323
malG_malG	310	378	326	189	155	187
SL1344_RS18135_malT	4859	5320	5629	3292	3169	3444
SL1344_RS07280_malY*	64	72	84	70	95	78
mdoD_mdoD	1363	1319	1456	1377	1292	1460
mdoG_mdoG	2836	2734	2810	2902	2901	3365
SL1344_RS09375_membrane protein	765	739	766	1374	1170	1419
SL1344_RS21870_membrane protein	8291	7632	8010	4623	3684	5743
SL1344_RS11835_menC	1250	1407	1356	963	903	1142
SL1344_RS21470_metA	188	167	151	132	145	134
SL1344_RS21065_metB	288	277	242	257	251	279
SL1344_RS16345_metC	360	319	294	245	278	341
SL1344_RS20385_metE	397	364	376	348	398	359
SL1344_RS21095_metF	112	105	99	104	122	123
metG_metG	1441	1455	1546	1411	1409	1602
SL1344_RS21500_metH	1085	1001	1066	1006	839	1079
SL1344_RS18435_methyl-accepting chemotaxis citrate transducer	4935	5007	4683	10465	7791	11584
SL1344_RS08105_methyl-accepting chemotaxis protein	4996	4716	4457	12458	10531	15251
SL1344_RS16230_methyl-accepting chemotaxis protein	5656	5129	5632	9021	7370	9790
SL1344_RS16300_methyl-accepting chemotaxis protein	1598	1661	1870	5145	3971	6122
SL1344_RS16625_methyl-accepting chemotaxis protein	6484	6183	6243	20475	15323	24408
SL1344_RS21060_metJ	890	838	767	1054	951	979
SL1344_RS21070_metL	1026	973	1091	1002	908	1087
metQ_metQ	1957	1949	2075	1986	1946	2147
SL1344_RS20380_metR	78	73	72	95	92	110
MgrR_mgrR	526	770	1482	1100	597	670
MicA_micA	244	267	284	224	99	170
MicC_micC	31	31	27	46	32	35
MicF_micF	457	366	457	379	330	336
SL1344_RS07395_mlc	1295	1206	1084	844	849	939
moaA_moaA	1027	1039	1225	1564	1426	1416
moaD_moaD	527	542	565	565	558	675
moaE_moaE	760	747	890	870	876	966
mobA_mobA	389	318	241	276	253	290
SL1344_RS24715_mobA	1064	1232	1316	5855	5795	6000
SL1344_RS24720_mobC	416	508	346	1777	1915	2147
SL1344_RS03955_modA	1884	1826	1953	4679	3536	5042
modB_modB	1675	1627	1624	4049	3239	4252
SL1344_RS03965_modC	1618	1666	1620	3888	3383	4548
SL1344_RS09620_motA	4194	4174	3766	15477	12079	17324
motB_motB	4412	4208	4034	15878	13149	16728
SL1344_RS09450_msbB	493	556	564	806	709	787
Msr_Msr	58	88	115	118	69	59
mtlR_mtlR	526	570	524	505	431	491
mukB_mukB	6065	6334	6295	8853	8091	9291
murD_murD	2120	2194	2083	2153	1988	2380
SL1344_RS00625_murE	1677	1824	1578	1425	1225	1524
SL1344_RS09280_N-acetyltransferase	90	95	110	198	176	207
napB_napB	3119	3015	2930	1922	1435	2045
SL1344_RS08805_narG	3027	1713	3998	10632	11692	12052
SL1344_RS08800_narH	2568	1597	3271	6426	6468	6946
SL1344_RS08790_narI	2267	1648	2647	3916	3311	3685
SL1344_RS08795_narJ	1154	673	1514	2376	2212	2482
SL1344_RS08810_narK	1331	727	2094	5339	5898	6358
SL1344_RS08820_narL	301	290	334	478	541	576
nepI_nepI	35	50	39	53	54	42
nhaA_nhaA	924	871	906	968	813	1056
nirD_nirD	292	251	305	301	276	340
nlpD_nlpD	10977	9971	10913	13438	13632	14091
nrdI_nrdI	6	5	5	5	4	11
SL1344_RS21955_nrfB	789	738	675	800	574	723
SL1344_RS21960_nrfC	882	859	891	878	644	853
SL1344_RS21975_nrfG	256	313	267	250	141	200
nudC_nudC	262	255	250	211	232	236
nusA_nusA	3172	3141	3527	3787	3685	4349
nusB_nusB	2800	2805	3034	2836	2949	3037
nusG_nusG	3076	2752	3086	4562	4352	4460
obgE_obgE	610	665	622	699	690	819
ompL_ompL	7	8	6	12	18	8
SL1344_RS18070_ompR	1375	1475	1480	1107	973	1202
ompX_ompX	6771	7003	7519	7210	7324	8354
OmrA_omrA	41	47	79	85	60	47
OmrB_omrB	15	20	29	28	21	24
oppB_oppB	756	725	776	731	725	783
SL1344_RS14860_orgA	2993	2840	3022	5432	4161	5300
OxyS_oxyS	56	31	42	55	75	42
pabB_pabB	499	488	508	787	734	819
pagP_pagP	440	469	483	483	452	444
SL1344_RS10525_pduA	10	20	18	6	6	11
pduC_pduC	83	93	83	29	18	19
pduD_pduD	24	46	42	5	10	10
pduE_pduE	13	27	26	8	8	13
pdxK_pdxK	129	130	96	114	92	126
SL1344_RS06590_pfkB	2316	2403	2095	1059	979	1272
SL1344_RS13960_phage virion morphogenesis protein	5	3	5	11	6	12
SL1344_RS02035_phoB	694	699	600	755	664	751
SL1344_RS11645_phoE	45528	46403	57058	40051	40947	46519
SL1344_RS05535_phoH	1552	1708	1519	1787	1604	2073
SL1344_RS06080_phoP	7973	7855	8264	6766	6682	8123
SL1344_RS06075_phoQ	4307	4255	4736	4288	3626	4136
phoR_phoR	495	500	452	553	503	555
SL1344_RS13700_phospho-2-dehydro-3-deoxyheptonate aldolase Tyr-sensitive	356	328	321	244	254	261
SL1344_RS10625_phsA	2749	2677	1781	131	116	126
SL1344_RS10620_phsB	658	631	412	39	44	46
SL1344_RS10615_phsC	1328	1198	878	101	88	89
potG_potG	74	69	85	69	71	115
SL1344_RS09215_prc	3585	3479	3757	5687	5704	6478
SL1344_RS14880_prgH	4507	4248	4412	6476	5508	8189
SL1344_RS14875_prgI	2025	1922	2104	3005	2505	3698
SL1344_RS14870_prgJ	3410	2988	3265	5276	4106	5857
SL1344_RS14865_prgK	5208	5247	5709	8602	6839	9562
SL1344_RS09220_proQ	2056	2116	2176	3624	3800	4103
SL1344_RS09255_prpA/pphA	59	66	56	88	66	102
psiB_psiB	50	41	46	38	37	42
psiB_psiB	35	28	24	33	44	39
pssA_pssA	1328	1470	1607	1581	1382	1483
SL1344_RS11995_pta	6185	6576	7185	6152	5225	6668
SL1344_RS15255_ptpS	38	43	49	91	84	100
SL1344_RS02910_PTS mannose/fructose/sorbose transporter subunit IIB	5	1	6	2	5	0
SL1344_RS07105_purR	364	377	470	420	434	518
putA_putA	11134	10722	13492	12384	11755	13613
SL1344_RS23405_putative inner membrane protein	3462	3416	3352	2679	2623	3182
SL1344_RS09445_pyruvate kinase II	2973	2988	3214	4667	3795	4549
SL1344_RS16430_qseB	82	69	62	50	50	58
SL1344_RS16435_qseC	138	122	130	109	102	108
SL1344_RS23490_radA	561	597	597	540	563	605
RaoN_raoN	26	37	40	33	37	38
SL1344_RS12895_ratA	519	510	478	485	458	526
rcsA_rcsA	44	43	33	70	59	67
SL1344_RS11655_rcsB	1344	1386	1455	1397	1425	1553
SL1344_RS11660_rcsC	697	751	753	670	593	755
SL1344_RS11650_rcsD	1314	1288	1390	1204	1143	1258
rcsF_rcsF	447	495	478	563	467	525
RdlD_rdlD	60	63	66	99	69	73
RdlE_rdlE	14	19	41	28	30	22
SL1344_RS14650_recA	4378	4325	4030	4026	3616	4723
SL1344_RS13835_recN	729	804	843	1329	1274	1360
SL1344_RS06620_rfc	522	537	617	444	420	453
SL1344_RS22270_rflM	183	215	229	612	504	659
rhtB_rhtB	44	46	61	48	48	54
rimM_rimM	3818	3490	4824	4961	5595	6562
rimO_rimO	327	352	376	400	413	470
SL1344_RS03220_rlpA	607	734	756	665	554	738
SL1344_RS05840_rne	5145	5225	5292	5496	5199	5715
rnpB_rnpB	354304	355491	380126	378564	430166	443316
RnpB_RnpB	354304	355491	380126	378564	430166	443316
SL1344_RS15130_rpoS	11139	11068	10056	9707	8927	11130
rprA_rprA	147	157	202	175	95	181
rpsN_rpsN	7148	7494	9310	8721	9012	10486
rpsV_rpsV	4416	4825	4538	4854	4651	5019
RseX_rseX	5	4	10	9	6	10
rsmD_rsmD	210	217	265	185	212	245
SL1344_RS09240_rsmF/yebU	181	192	265	361	365	335
SL1344_RS22150_rtsA	2997	2971	2756	5297	3856	4581
SL1344_RS22145_rtsB	828	650	606	1147	835	900
rumA_rumA	1683	1849	1796	1534	1536	1660
SL1344_RS09480_ruvA	273	281	265	651	634	623
SL1344_RS09475_ruvB	656	626	632	1083	1083	1160
RybA_rybA	1697	1385	1351	1796	2026	2250
RybB_rybB	232	229	306	248	112	169
RybD_rybD	2214	2064	3337	2791	2134	2354
RydB_rydB	29	17	31	56	38	28
RydC_rydC	136	158	250	261	191	218
RyeF_ryeF	231	210	227	406	298	352
RyfA_ryfA	1437	1479	1758	1941	1737	1971
RyfD_ryfD	2064	1876	2914	2508	2064	2031
RyhB_ryhB	29	21	26	28	20	22
RyjB_ryjB	38	30	40	45	26	50
Sar_sar	133	167	361	228	118	146
SL1344_RS10635_sbcB	528	648	630	590	560	574
SL1344_RS01925_sbmA	184	176	202	177	158	175
SL1344_RS10605_sbmC	4012	3815	3700	3653	4289	4717
SL1344_RS20885_sbp	107	140	156	2934	10597	9263
sdhC_sdhC	2037	1954	2415	3157	3117	3688
SL1344_RS09755_sdiA	944	1011	964	3264	2829	4009
SdsR_sdsR	395	502	833	437	316	356
sgbH_sgbH	6	8	5	12	7	11
SgrS_sgrS	3623	4124	4525	5473	4668	6202
SibA_sibA	473	727	1427	1346	612	636
SibC_sibC	854	829	1179	1881	1348	1137
SibD_sibD	945	1439	3314	3564	1743	1726
SL1344_RS14940_sicA	2165	1961	1866	3695	3097	4984
sifA_sifA	117	116	96	121	131	98
sifB_sifB	6	3	6	13	18	13
SL1344_RS05355_sigE	3159	2742	2878	5904	5245	7443
SL1344_RS21850_siiA	565	546	574	255	212	326
SL1344_RS21855_siiB	1053	934	1081	538	401	632
SL1344_RS21875_siiF	767	637	679	797	795	811
SL1344_RS01560_sinR	472	365	346	544	430	555
SL1344_RS14920_sipA	2934	2740	2583	4832	3598	6459
SL1344_RS14935_sipB	5635	5376	4894	9765	7372	13326
SL1344_RS14930_sipC	7764	7459	7580	15256	12060	20954
SL1344_RS14925_sipD	1315	1204	1332	2336	1710	3054
SL1344_RS09740_sirA	1551	1697	1664	2173	2052	2482
SL1344_RS10425_sirohydrochlorin cobaltochelatase	648	708	726	367	296	364
SL1344_RS09840_SL1896	163	139	148	204	118	147
SL1344_RS07175_slyA	3043	2931	2776	2861	2534	3195
SL1344_RS07110_sodB	11397	12322	12834	7226	5623	8759
SL1344_RS10630_sopA	478	461	511	1036	708	1142
sopB_sopB	3202	2912	3133	6446	4999	7873
SL1344_RS15235_sopD	282	249	261	561	415	622
SL1344_RS13925_sopE	2985	2789	2503	6559	4803	7440
SL1344_RS09265_sopE2	681	622	636	2235	1634	2440
spaK_spaK	793	703	789	1184	817	1239
spaM_spaM	1115	1073	908	1355	934	1648
spaN_spaN	1853	1981	1791	2585	1742	3259
SL1344_RS14965_spaO	1583	1508	1500	2267	1470	2666
SL1344_RS14960_spaP	969	905	920	1600	1096	1788
SL1344_RS14955_spaQ	737	665	708	1183	912	1398
SL1344_RS14950_spaR	512	486	468	904	680	889
SL1344_RS14945_spaS	487	468	445	790	514	814
Spf_spf	1785	1422	1512	2718	2657	2152
SL1344_RS14840_spi4 transcriptional regulator	1463	1412	1529	2136	1528	2277
spiC_spiC	5	12	4	10	3	3
spr_spr	5340	4820	4947	8045	6915	7526
SraA_sraA	5	5	5	8	9	2
SraB_sraB	99	111	131	203	135	156
SraC_sraC	685	650	646	1821	1869	1683
SraF_sraF	190	153	180	387	372	297
SraG_sraG	10	11	12	19	16	19
SraL_sraL	331	360	355	288	219	204
SL1344_RS07945_srfB	3003	3090	3296	5870	5495	6318
SL1344_RS07950_srfC	2054	2277	2266	4215	4148	4538
srlA_srlA	166	163	172	163	314	271
srlE_srlE	214	173	195	208	304	260
srlR_srlR	591	558	546	547	602	645
SroA_sroA	23	14	37	36	26	24
SroC_sroC	23257	23428	23334	31680	42398	34311
SroD_sroD	70	69	67	172	114	175
SroG_sroG	1842	1809	1664	1665	1008	1668
SL1344_RS06985_ssaG	5	9	9	9	15	12
SL1344_RS07050_ssaR	29	24	30	41	28	33
SL1344_RS05160_sseI	54	48	65	69	63	53
sspA_sspA	1837	1621	1762	2174	1954	2307
SL1344_RS06915_ssrA	254	253	275	239	235	268
SsrA_ssrA	501265	457323	530330	478744	460358	570213
SL1344_RS06910_ssrB	120	132	132	121	110	120
ssrS_ssrS	119189	144358	151674	145083	148496	135005
SsrS_ssrS	119179	144338	151659	145064	148484	134994
SL1344_RS16670_sstT	1238	1250	1138	1224	1145	1367
SL1344_RS01735_stbB	2	0	4	3	10	2
SL1344_RS05145_stfT	52	67	51	70	80	69
STnc3140_STnc3140 (sopD)	3	20	22	241	206	180
STnc3200_STnc3200	0	0	2	6	5	6
SL1344_RS15350_syd	241	206	223	240	237	248
SymR_symR	19	22	27	40	49	32
SL1344_RS13990_tail protein	0	5	2	4	4	1
tatE_tatE	436	358	362	425	387	516
tcuB_tcuB	41	35	35	49	43	47
SL1344_RS16770_tdcA	393	358	428	178	157	195
SL1344_RS16765_tdcB	304	334	315	260	218	304
SL1344_RS16760_tdcC	743	867	889	906	677	1000
SL1344_RS05150_tfaT	67	56	45	81	64	72
Tff_tff	1539	1388	1752	2198	2446	2411
thiP_thiP	275	297	321	266	263	280
thiQ_thiQ	84	102	110	105	78	109
SL1344_RS06625_thrS	8854	8836	9635	7061	6404	7538
SL1344_RS04595_tnpA1	8	18	4	68	72	103
SL1344_RS06060_tnpA2	22	26	19	60	48	68
SL1344_RS09075_tnpA3	7	5	8	37	23	37
SL1344_RS09790_tnpA4	5	3	3	11	9	19
SL1344_RS12685_tnpA5	8	9	4	9	21	18
SL1344_RS17020_tnpA6	17	21	21	44	38	38
SL1344_RS17955_tnpA7	12	8	7	30	26	31
tolA_tolA	761	753	734	608	617	823
SL1344_RS16475_tolC	3741	4089	4504	3249	2910	3445
SL1344_RS21860_TolC family protein	1035	879	970	473	339	595
tqsA_tqsA	157	128	148	141	106	116
SL1344_RS14145_transcriptional regulator	3	1	1	5	2	5
trkD_trkD	653	705	756	684	637	689
SL1344_RS06175_tRNA arg	21	20	26	42	31	44
SL1344_RS13600_tRNA/rRNA methyltransferase	726	667	640	536	594	667
truA_truA	374	417	406	314	298	330
SL1344_RS23260_tsr	5906	6131	6099	18467	14369	21493
SL1344_RS06870_ttrA	100	102	102	96	84	81
SL1344_RS06880_ttrB	7	11	11	4	11	11
SL1344_RS06875_ttrC	11	11	19	13	11	9
SL1344_RS06890_ttrR	564	551	421	313	313	391
SL1344_RS06885_ttrS	1528	1653	1643	1095	1022	1099
tyrA_tyrA	419	378	400	307	341	355
ubiB_ubiB	1839	1881	2005	1811	1630	1901
ubiF_ubiF	904	969	884	684	662	851
SL1344_RS21190_udhA	1623	1689	2089	2458	2357	2582
SL1344_RS03635_UDP-galactopyranose mutase	11	9	11	10	9	18
ugpC_ugpC	205	221	202	156	127	157
ulaD_ulaD	63	64	89	60	48	63
ushA_ushA	2480	2242	2231	1804	1761	2083
SL1344_RS09735_uvrC	1405	1449	1442	1835	1747	2094
SL1344_RS11530_virulence protein MsgA	4	6	7	4	3	4
wecC_wecC	1097	1135	1166	952	1024	1110
SL1344_RS10695_wzzB	1598	1597	1635	839	712	842
SL1344_RS02345_ybaO	421	455	450	430	390	458
SL1344_RS03185_ybeM	96	75	98	128	81	116
SL1344_RS04285_ybiK	850	819	714	1556	2148	2167
SL1344_RS08990_ycgO	1476	1386	1460	2875	2254	3114
SL1344_RS08975_ycgR	744	754	637	1739	1560	2044
SL1344_RS08585_yciK	708	699	667	624	562	708
SL1344_RS08495_yciW	101	143	122	980	1495	1459
SL1344_RS07545_ydeD	136	149	144	105	80	99
SL1344_RS06680_ydiV	111	108	108	86	76	76
SL1344_RS06595_ydiY	285	288	314	233	216	212
SL1344_RS06585_ydiZ	150	106	99	61	41	64
SL1344_RS06560_ydjN	420	491	959	5048	5342	6593
SL1344_RS09415_yebG	197	185	179	302	321	374
SL1344_RS09225_yebR	833	821	816	1438	1510	1526
SL1344_RS09230_yebS	471	488	430	649	577	706
SL1344_RS09760_yecC	444	473	496	1158	1071	1268
SL1344_RS09750_yecF	308	285	313	777	781	728
SL1344_RS09765_yecS	222	265	261	602	518	685
SL1344_RS09825_yedD	315	326	348	346	252	297
SL1344_RS09830_yedE	111	130	179	104	104	108
SL1344_RS09835_yedF	132	102	138	87	75	96
SL1344_RS09770_yedO	499	526	543	1189	1046	1366
SL1344_RS10925_yegD	59	76	101	67	69	77
SL1344_RS13585_yfiK	29	23	28	36	20	17
SL1344_RS17960_yhfL	173	157	227	572	481	552
SL1344_RS18605_yhjH	2089	1996	1800	5235	3486	5352
SL1344_RS18650_yhjQ	451	493	463	330	277	341
SL1344_RS23255_yjiY	109	100	131	102	94	103
SL1344_RS05645_ymdA	748	745	735	1627	1772	1700
SL1344_RS05655_ymdC	1320	1318	1318	2279	2049	2106
yopJ_yopJ	1505	1357	1196	1440	1159	1626
SL1344_RS15335_yqcB	242	229	207	284	284	269
SL1344_RS15340_yqcC (next to csrB)	77	92	110	118	116	119
YrlA_yrlA	11	7	11	12	8	13
YrlB_yrlB	13	10	22	17	12	18
zntA_zntA	756	806	920	995	1011	1143
zntB_zntB	358	346	322	346	338	401
zraP_zraP	47	41	36	37	37	41
crRNA1_	141	192	131	173	165	152
crRNA2_	449	509	543	384	354	390
ECS021_	33	39	14	11	17	21
ECS173_	33	45	49	51	26	42
Ffs_	2344	2105	2596	2901	2225	2635
fimA-trailer_	35	39	36	18	19	23
GO-10702_	71	58	68	88	67	57
GO-10704_	515	518	574	626	560	579
Ig1085_	93	78	65	75	80	81
Ig1140_	29	31	22	53	40	48
Ig2335_	440	421	458	349	358	371
Ig959_	1	0	0	0	1	0
IS042_	11	11	6	24	12	7
lysC-leader_	77	100	106	97	84	72
mreB-leader_	240	249	250	386	271	333
pRNA_	10	18	20	23	29	29
RprA_	147	157	202	175	95	181
rpsL-leader_	819	822	1095	1304	1224	1258
rpsP-leader_	721	749	914	1018	1204	1230
rrf_	5	1	9	0	0	1
rrf_	0	4	28	2	2	8
rrf_	6	4	21	2	7	16
rrf_	2	2	7	5	2	6
rrf_	6	26	114	8	17	61
rrf_	2	2	10	1	0	5
rrf_	0	1	3	0	2	0
rrf_	1	0	8	0	0	0
RUF_107c.1_	292	346	331	234	245	307
RUF_107c.10_	238	257	282	435	337	315
RUF_107c.102_	23	22	24	28	24	20
RUF_107c.105_	179	166	165	176	150	168
RUF_107c.107_	77	90	83	105	89	64
RUF_107c.108_	595	573	618	415	398	503
RUF_107c.111_	760	729	898	765	640	726
RUF_107c.112_	198	242	316	245	218	250
RUF_107c.18_	17	28	16	48	37	18
RUF_107c.19_	154	153	212	178	146	184
RUF_107c.2_	32	24	48	25	30	28
RUF_107c.23_	174	187	250	252	199	213
RUF_107c.24_	490	480	435	337	324	380
RUF_107c.26_	10	3	6	9	8	10
RUF_107c.30_	2	3	0	5	2	6
RUF_107c.38_	90	116	88	97	87	99
RUF_107c.47_	196	185	276	238	152	185
RUF_107c.50_	100	112	87	95	86	85
RUF_107c.51_	138	118	134	87	102	113
RUF_107c.53_	430	485	454	495	618	638
RUF_107c.56_	240	267	340	236	243	255
RUF_107c.57_	98	129	97	56	77	95
RUF_107c.58_	519	555	798	613	446	541
RUF_107c.59_	285	383	328	264	239	302
RUF_107c.63_	102	130	180	128	108	109
RUF_107c.69_	206	175	171	151	159	181
RUF_107c.70_	41	51	49	49	53	62
RUF_107c.72_	60	43	73	57	56	59
RUF_107c.77_	82	62	89	73	64	72
RUF_107c.8_	29	29	41	37	21	20
RUF_107c.81_	9	10	7	7	11	13
RUF_107c.82_	722	794	894	653	641	716
RUF_107c.83_	5	10	22	12	11	14
RUF_107c.86_	188	149	175	157	129	157
RUF_107c.89_	223	205	220	241	227	200
RUF_107c.90_	11	13	15	18	13	16
RUF_107c.92_	762	748	678	705	635	735
RUF_107c.94_	16	12	16	19	10	21
RUF_107c.95_	749	786	838	712	792	873
RUF_107c.96_	76	71	113	58	43	56
RUF_111_	429	442	447	611	623	537
RUF_121_	25	36	50	82	76	79
RUF_125_	936	951	918	2754	2620	3372
RUF_167_	103	83	118	143	92	91
RUF_178_	646	691	673	856	792	748
RUF_219c_	883	788	788	1268	860	1215
RUF_220c_	274	233	230	515	368	458
RUF_226_	47	55	77	74	40	69
RUF_247c_	366	344	397	393	333	372
RUF_257c_	337	293	305	287	241	264
RUF_279_	535	527	629	511	496	494
RUF_290_	485	476	449	428	437	469
RUF_321c_	0	3	4	0	1	1
RUF_328c_	1	1	0	2	1	0
RUF_341c.10_	194	241	235	311	234	228
RUF_341c.11_	301	327	343	312	300	283
RUF_341c.2_	25	30	48	32	30	29
SL1344_RS00005_	3228	2767	2140	2976	2795	2505
SL1344_RS00010_	569	538	472	519	557	623
SL1344_RS00015_	503	513	511	547	485	539
SL1344_RS00020_	978	1021	1037	1027	768	1032
SL1344_RS00025_	673	754	713	636	560	678
SL1344_RS00030_	473	523	575	467	450	477
SL1344_RS00035_	13074	12931	13927	9999	8913	11060
SL1344_RS00040_	721	788	848	674	752	842
SL1344_RS00045_	106	127	102	227	173	205
SL1344_RS00050_	18	13	11	16	15	17
SL1344_RS00055_	18	14	25	19	23	16
SL1344_RS00065_	2760	2701	2432	2489	2545	2845
SL1344_RS00070_	52	39	46	50	40	52
SL1344_RS00075_	8	1	5	3	6	5
SL1344_RS00080_	6	12	8	11	16	12
SL1344_RS00085_	5	5	7	9	5	5
SL1344_RS00090_	148	144	128	195	164	149
SL1344_RS00095_	109	101	95	120	92	125
SL1344_RS00100_	39	44	55	77	73	83
SL1344_RS00105_	44	63	43	58	48	55
SL1344_RS00110_	9	7	6	23	8	12
SL1344_RS00115_	69	48	64	50	53	66
SL1344_RS00120_	20	33	34	42	35	29
SL1344_RS00125_	14	12	12	21	16	13
SL1344_RS00130_	22	24	15	11	20	21
SL1344_RS00135_	18	17	20	23	11	23
SL1344_RS00140_	46	42	56	45	41	48
SL1344_RS00145_	35	26	45	48	42	41
SL1344_RS00150_	1	1	4	6	0	1
SL1344_RS00155_	18	10	27	24	20	22
SL1344_RS00160_	8	9	9	9	9	12
SL1344_RS00165_	82	79	86	80	88	83
SL1344_RS00170_	171	165	177	146	135	147
SL1344_RS00175_	3	5	4	3	6	3
SL1344_RS00180_	253	252	237	253	262	264
SL1344_RS00185_	100	88	103	91	82	112
SL1344_RS00190_	32	41	48	34	45	44
SL1344_RS00195_	198	211	198	253	252	211
SL1344_RS00205_	863	839	876	893	911	1035
SL1344_RS00210_	169	156	193	135	125	139
SL1344_RS00215_	29	23	38	29	13	19
SL1344_RS00220_	3884	3222	3714	8076	7411	6611
SL1344_RS00225_	36	39	44	50	44	43
SL1344_RS00230_	799	801	807	886	748	989
SL1344_RS00235_	5275	5184	5567	4483	3752	4976
SL1344_RS00240_	1241	1321	1484	1089	1039	1128
SL1344_RS00245_	570	632	644	595	481	577
SL1344_RS00250_	1200	1220	1265	1141	967	1242
SL1344_RS00255_	543	570	474	659	676	621
SL1344_RS00260_	879	820	857	1180	1194	1168
SL1344_RS00270_	158	155	207	138	134	147
SL1344_RS00275_	7	12	10	15	8	11
SL1344_RS00280_	7	7	8	6	5	7
SL1344_RS00285_	2	1	1	1	3	2
SL1344_RS00290_	38	38	37	41	45	56
SL1344_RS00295_	15	12	25	13	12	18
SL1344_RS00300_	12	6	15	8	13	9
SL1344_RS00305_	32	22	16	25	20	42
SL1344_RS00310_	58	47	49	36	41	45
SL1344_RS00315_	36	22	22	33	36	28
SL1344_RS00320_	64	50	53	60	47	57
SL1344_RS00325_	783	797	709	673	645	794
SL1344_RS00330_	16	29	33	31	20	27
SL1344_RS00335_	121	106	96	84	84	122
SL1344_RS00340_	466	523	560	430	382	422
SL1344_RS00345_	1097	1452	1062	569	472	650
SL1344_RS00350_	24	26	26	35	26	38
SL1344_RS00355_	62	58	88	86	68	98
SL1344_RS00360_	55	43	50	59	52	56
SL1344_RS00365_	100	119	103	100	110	104
SL1344_RS00370_	205	214	214	215	215	204
SL1344_RS00375_	9	15	13	17	28	13
SL1344_RS00380_	2	0	4	3	6	1
SL1344_RS00385_	34	31	49	39	22	19
SL1344_RS00390_	42	35	41	27	29	32
SL1344_RS00395_	48	54	34	30	30	28
SL1344_RS00400_	46	43	19	20	19	17
SL1344_RS00405_	64	87	75	85	79	64
SL1344_RS00410_	84	80	96	82	87	114
SL1344_RS00415_	289	277	237	192	225	235
SL1344_RS00420_	101	114	110	91	82	102
SL1344_RS00425_	3	0	3	1	2	0
SL1344_RS00430_	92	79	105	127	100	114
SL1344_RS00435_	39	51	44	23	29	40
SL1344_RS00440_	292	273	246	178	148	198
SL1344_RS00450_	861	905	877	742	694	881
SL1344_RS00455_	670	677	676	587	556	629
SL1344_RS00465_	1188	1257	1431	1034	942	1073
SL1344_RS00470_	2704	2894	2835	2194	2176	2437
SL1344_RS00475_	2795	2835	2875	2278	2061	2370
SL1344_RS00480_	595	634	511	326	415	498
SL1344_RS00485_	317	349	377	311	319	346
SL1344_RS00490_	583	633	776	687	704	810
SL1344_RS00495_	290	358	365	392	377	370
SL1344_RS00500_	38	51	44	59	46	57
SL1344_RS00505_	11	13	13	15	7	10
SL1344_RS00510_	43	48	38	47	49	29
SL1344_RS00515_	71	58	42	34	46	51
SL1344_RS00520_	34	32	32	23	35	30
SL1344_RS00525_	595	532	526	496	455	526
SL1344_RS00530_	386	392	392	312	277	276
SL1344_RS00545_	173	212	190	186	158	195
SL1344_RS00550_	185	196	201	188	178	240
SL1344_RS00555_	3458	3991	4341	5173	4487	5960
SL1344_RS00560_	91	88	106	98	96	120
SL1344_RS00565_	122	122	111	132	116	148
SL1344_RS00570_	108	98	90	126	122	147
SL1344_RS00575_	81	73	85	71	66	97
SL1344_RS00580_	178	207	294	292	223	183
SL1344_RS00590_	230	233	239	229	202	246
SL1344_RS00595_	292	296	260	265	210	241
SL1344_RS00600_	1690	1537	1540	1487	1318	1494
SL1344_RS00605_	2119	1907	1679	2424	2489	2404
SL1344_RS00610_	2932	2940	2677	2831	2786	3220
SL1344_RS00615_	1964	2075	1719	1737	1716	1882
SL1344_RS00620_	9155	8973	9536	12772	11608	11331
SL1344_RS00630_	1864	1922	2005	1780	1719	2046
SL1344_RS00635_	1770	1800	1825	1650	1574	1766
SL1344_RS00645_	1858	1914	1806	1722	1666	1974
SL1344_RS00650_	1374	1550	1347	1440	1410	1577
SL1344_RS00655_	1747	1792	1846	1914	1682	1884
SL1344_RS00665_	1337	1343	1283	1182	1095	1244
SL1344_RS00670_	2663	2579	2491	2451	2283	2783
SL1344_RS00675_	4479	4295	4406	4056	3731	4896
SL1344_RS00680_	10277	10886	11878	11020	10056	12265
SL1344_RS00685_	693	728	754	889	798	913
SL1344_RS00690_	4578	4836	4948	4614	4258	5054
SL1344_RS00695_	103	108	104	103	59	104
SL1344_RS00700_	260	283	302	299	252	245
SL1344_RS00705_	532	555	491	480	478	554
SL1344_RS00710_	493	469	530	491	443	522
SL1344_RS00715_	366	381	425	519	408	449
SL1344_RS00720_	2567	2599	2700	1910	1920	2092
SL1344_RS00725_	21	21	21	18	21	26
SL1344_RS00730_	12	8	8	11	9	5
SL1344_RS00735_	2	1	1	0	3	7
SL1344_RS00740_	271	277	272	325	273	308
SL1344_RS00745_	444	466	489	352	353	414
SL1344_RS00750_	716	722	711	554	570	646
SL1344_RS00755_	103	103	80	107	92	112
SL1344_RS00760_	22	60	34	45	39	37
SL1344_RS00765_	274	338	300	302	279	311
SL1344_RS00770_	1052	949	1013	1894	1651	1835
SL1344_RS00775_	8676	8087	9447	9779	9256	11117
SL1344_RS00785_	11538	10737	12676	13393	12928	15011
SL1344_RS00790_	13	26	10	17	26	35
SL1344_RS00795_	21	17	35	13	28	22
SL1344_RS00800_	69	86	85	76	66	78
SL1344_RS00805_	8003	7817	8591	4558	3611	5301
SL1344_RS00810_	612	601	653	742	730	620
SL1344_RS00815_	1375	1454	1432	907	1013	1241
SL1344_RS00820_	105	116	119	125	124	118
SL1344_RS00825_	236	264	259	197	208	230
SL1344_RS00830_	442	452	428	356	362	398
SL1344_RS00835_	1197	1355	1200	1139	1205	1286
SL1344_RS00840_	299	293	383	584	558	582
SL1344_RS00845_	266	266	393	394	420	488
SL1344_RS00850_	110	112	133	141	113	125
SL1344_RS00855_	807	834	631	478	519	744
SL1344_RS00860_	389	436	493	317	319	368
SL1344_RS00865_	495	453	535	620	628	682
SL1344_RS00870_	1447	1311	1467	1947	1952	2012
SL1344_RS00875_	185	196	198	205	175	200
SL1344_RS00880_	395	399	353	272	239	333
SL1344_RS00885_	59	65	64	75	63	63
SL1344_RS00890_	30	33	36	58	53	45
SL1344_RS00895_	8	6	5	6	5	6
SL1344_RS00900_	31	39	29	48	46	46
SL1344_RS00905_	281	322	261	157	142	231
SL1344_RS00910_	244	263	268	279	209	267
SL1344_RS00915_	672	700	714	814	693	814
SL1344_RS00920_	399	414	399	427	406	446
SL1344_RS00925_	357	332	336	372	314	415
SL1344_RS00930_	268	308	438	430	385	404
SL1344_RS00935_	1300	1313	1437	1783	1687	1929
SL1344_RS00940_	207	231	241	312	250	307
SL1344_RS00945_	13135	12657	12146	12771	11712	14268
SL1344_RS00950_	532	537	529	494	413	470
SL1344_RS00955_	251	299	272	298	281	276
SL1344_RS00960_	962	1033	1017	1028	972	1125
SL1344_RS00965_	2268	2203	2171	2221	1955	2297
SL1344_RS00970_	189	189	197	155	142	166
SL1344_RS00975_	34	36	35	43	17	35
SL1344_RS00980_	35	41	43	47	46	52
SL1344_RS00985_	97	74	81	116	79	90
SL1344_RS00990_	27	23	22	25	24	20
SL1344_RS00995_	62	51	61	48	55	60
SL1344_RS01000_	10	21	19	18	9	20
SL1344_RS01005_	21	12	14	15	19	26
SL1344_RS01010_	32	15	15	29	36	30
SL1344_RS01015_	21	16	15	20	12	22
SL1344_RS01020_	296	263	231	282	279	270
SL1344_RS01025_	1120	1171	1304	1135	1013	1216
SL1344_RS01030_	438	444	456	422	373	434
SL1344_RS01035_	484	433	474	549	527	653
SL1344_RS01040_	149	165	140	228	198	212
SL1344_RS01045_	281	283	322	358	315	360
SL1344_RS01050_	712	877	882	905	953	1128
SL1344_RS01055_	425	364	377	274	300	337
SL1344_RS01060_	2365	2335	2524	1932	1840	2193
SL1344_RS01065_	1118	1185	1196	740	807	1055
SL1344_RS01070_	7327	8002	6878	6874	6458	7289
SL1344_RS01075_	445	460	443	478	452	451
SL1344_RS01080_	2590	2496	2512	2272	2446	2655
SL1344_RS01085_	502	545	538	488	430	481
SL1344_RS01090_	1057	942	1003	1063	1039	1098
SL1344_RS01095_	10146	9900	11705	13940	15524	16624
SL1344_RS01100_	15533	14936	17029	17995	20525	21914
SL1344_RS01105_	1481	1340	1387	1362	1334	1639
SL1344_RS01110_	5802	5523	5326	6067	6017	6895
SL1344_RS01115_	667	583	708	700	676	777
SL1344_RS01120_	548	519	537	687	486	642
SL1344_RS01130_	3682	3567	3383	3697	3376	4000
SL1344_RS01135_	7787	7790	7850	7125	6512	7943
SL1344_RS01140_	8573	7655	8296	7118	7931	8858
SL1344_RS01145_	4111	3936	4539	4886	4051	4470
SL1344_RS01150_	884	791	857	1044	999	1157
SL1344_RS01155_	2341	2320	2235	2727	2599	3095
SL1344_RS01160_	1735	1709	1736	2455	2009	2291
SL1344_RS01165_	684	729	709	852	752	845
SL1344_RS01170_	2107	1994	2029	2286	2063	2569
SL1344_RS01175_	1228	1182	1190	1327	1355	1461
SL1344_RS01180_	245	256	278	303	256	310
SL1344_RS01185_	653	559	606	538	434	533
SL1344_RS01190_	258	253	239	176	199	266
SL1344_RS01195_	393	417	414	351	355	403
SL1344_RS01200_	2232	2261	2114	1824	1680	1944
SL1344_RS01205_	1338	1234	1078	1092	1112	1323
SL1344_RS01210_	130	159	167	192	157	151
SL1344_RS01215_	275	319	328	273	217	265
SL1344_RS01220_	504	464	474	430	398	490
SL1344_RS01225_	2454	2379	2722	2532	2639	2970
SL1344_RS01230_	491	455	481	636	477	565
SL1344_RS01245_	289	325	336	336	345	335
SL1344_RS01250_	331	323	310	406	385	431
SL1344_RS01255_	221	198	192	183	153	228
SL1344_RS01260_	369	357	636	213	283	580
SL1344_RS01265_	1390	1350	1353	1631	1730	1832
SL1344_RS01270_	1226	1080	1228	1426	1623	1847
SL1344_RS01275_	872	680	1058	488	685	1155
SL1344_RS01285_	50	50	75	84	70	84
SL1344_RS01290_	272	292	284	271	207	300
SL1344_RS01295_	143	144	120	114	117	112
SL1344_RS01300_	60	65	67	53	51	77
SL1344_RS01305_	637	642	659	569	519	534
SL1344_RS01310_	190	189	155	148	97	134
SL1344_RS01315_	2817	2761	2901	4466	3932	4204
SL1344_RS01320_	204	190	187	185	203	201
SL1344_RS01325_	210	188	229	179	172	198
SL1344_RS01330_	156	126	130	155	150	157
SL1344_RS01335_	582	691	547	588	595	672
SL1344_RS01340_	210	198	308	273	207	233
SL1344_RS01345_	46	64	56	59	47	39
SL1344_RS01350_	22	33	35	28	22	33
SL1344_RS01355_	69	73	76	69	63	67
SL1344_RS01360_	18	25	36	24	34	26
SL1344_RS01365_	72	58	74	60	57	68
SL1344_RS01370_	47	40	53	51	45	51
SL1344_RS01375_	3	2	1	2	2	6
SL1344_RS01380_	138	130	140	149	157	170
SL1344_RS01385_	45	39	37	38	36	33
SL1344_RS01390_	60	82	80	77	71	89
SL1344_RS01395_	14	23	36	29	23	33
SL1344_RS01400_	11	12	17	16	8	17
SL1344_RS01405_	4	7	13	6	9	16
SL1344_RS01410_	6	4	4	3	9	9
SL1344_RS01415_	15	4	13	17	8	9
SL1344_RS01420_	3	3	13	11	2	11
SL1344_RS01425_	29	29	39	43	29	31
SL1344_RS01430_	46	40	37	50	41	49
SL1344_RS01435_	11	11	14	16	15	17
SL1344_RS01440_	2	1	8	5	5	16
SL1344_RS01445_	122	141	118	134	130	147
SL1344_RS01450_	31	24	20	22	22	29
SL1344_RS01455_	16	18	11	9	17	11
SL1344_RS01460_	39	21	31	40	39	37
SL1344_RS01465_	67	83	89	90	76	73
SL1344_RS01470_	13	6	11	6	10	11
SL1344_RS01475_	337	253	264	327	274	340
SL1344_RS01480_	402	336	345	423	450	530
SL1344_RS01485_	285	268	236	273	246	289
SL1344_RS01490_	107	95	94	112	108	122
SL1344_RS01495_	21	30	14	17	26	21
SL1344_RS01500_	0	1	2	2	1	2
SL1344_RS01505_	24	19	15	16	28	16
SL1344_RS01515_	10	14	11	25	14	16
SL1344_RS01520_	1	2	0	1	5	2
SL1344_RS01525_	99	72	68	111	146	137
SL1344_RS01530_	32	33	34	36	31	53
SL1344_RS01535_	254	243	223	178	199	243
SL1344_RS01540_	54	58	36	43	42	48
SL1344_RS01545_	45	33	36	48	45	66
SL1344_RS01550_	19	14	22	12	18	21
SL1344_RS01565_	19	23	23	30	16	20
SL1344_RS01570_	324	289	407	306	246	307
SL1344_RS01575_	135	141	108	96	69	97
SL1344_RS01580_	287	323	350	255	224	304
SL1344_RS01590_	980	1010	1133	1008	948	1058
SL1344_RS01595_	677	683	600	560	508	624
SL1344_RS01600_	402	406	401	542	421	508
SL1344_RS01605_	357	405	407	564	581	616
SL1344_RS01610_	85	71	91	104	93	108
SL1344_RS01615_	112	105	118	125	95	120
SL1344_RS01620_	3970	3936	4312	2962	2608	3331
SL1344_RS01625_	420	366	460	625	594	586
SL1344_RS01635_	966	862	869	1024	889	1061
SL1344_RS01640_	80	62	77	91	75	90
SL1344_RS01645_	595	532	534	554	586	673
SL1344_RS01650_	1665	1625	1565	1559	1463	1780
SL1344_RS01655_	77	91	146	112	83	98
SL1344_RS01660_	17	13	13	11	14	24
SL1344_RS01665_	2	3	8	4	0	9
SL1344_RS01670_	13	13	6	7	10	12
SL1344_RS01675_	3379	3161	3195	2306	2384	2786
SL1344_RS01680_	27	20	26	18	18	33
SL1344_RS01685_	39	26	37	42	28	45
SL1344_RS01690_	17	15	15	15	11	21
SL1344_RS01695_	48	32	37	71	53	49
SL1344_RS01700_	122	112	106	127	111	151
SL1344_RS01705_	192	190	160	163	180	183
SL1344_RS01710_	39	32	41	46	41	30
SL1344_RS01715_	24	15	16	30	22	30
SL1344_RS01720_	55	46	43	53	54	51
SL1344_RS01725_	33	49	40	44	30	53
SL1344_RS01730_	93	96	99	75	52	64
SL1344_RS01740_	4	2	1	9	5	2
SL1344_RS01745_	127	114	89	133	112	118
SL1344_RS01750_	48	46	51	59	54	48
SL1344_RS01755_	173	178	166	163	137	161
SL1344_RS01760_	320	348	300	341	282	348
SL1344_RS01765_	136	151	135	171	112	174
SL1344_RS01770_	12	2	7	13	4	9
SL1344_RS01775_	5	5	4	4	11	11
SL1344_RS01780_	6	5	2	13	8	14
SL1344_RS01785_	60	50	51	50	63	55
SL1344_RS01790_	17	43	22	21	28	25
SL1344_RS01795_	35	55	35	36	44	46
SL1344_RS01800_	7	7	12	5	14	9
SL1344_RS01805_	90	88	78	76	53	65
SL1344_RS01810_	42	45	42	20	30	36
SL1344_RS01815_	109	146	117	129	97	92
SL1344_RS01820_	17	19	19	13	24	21
SL1344_RS01825_	127	111	144	163	136	177
SL1344_RS01830_	457	432	525	502	418	547
SL1344_RS01835_	1184	1175	1297	1148	1222	1411
SL1344_RS01840_	60	40	50	39	22	32
SL1344_RS01845_	120	112	125	81	80	90
SL1344_RS01850_	320	357	272	253	230	286
SL1344_RS01855_	69	73	62	40	40	44
SL1344_RS01860_	125	105	107	137	113	88
SL1344_RS01865_	127	90	107	103	91	134
SL1344_RS01870_	574	666	568	489	441	437
SL1344_RS01875_	2872	2842	2502	1987	1780	2108
SL1344_RS01880_	178	154	190	234	193	220
SL1344_RS01885_	34	32	29	26	41	33
SL1344_RS01890_	44	36	48	38	36	44
SL1344_RS01895_	46	61	76	63	51	80
SL1344_RS01900_	113	115	135	111	120	125
SL1344_RS01905_	1647	1691	1760	1645	1741	1856
SL1344_RS01910_	491	444	428	464	432	513
SL1344_RS01915_	75	64	49	57	46	65
SL1344_RS01930_	223	221	202	168	135	164
SL1344_RS01935_	86	84	90	53	38	59
SL1344_RS01940_	674	660	760	635	660	626
SL1344_RS01945_	781	778	741	763	766	842
SL1344_RS01950_	94	53	90	65	45	69
SL1344_RS01955_	60	39	70	50	44	49
SL1344_RS01960_	3797	3459	3074	3557	3703	3816
SL1344_RS01965_	433	524	443	312	282	343
SL1344_RS01975_	1345	1287	1253	1163	1147	1361
SL1344_RS01980_	153	138	154	190	158	196
SL1344_RS01985_	336	352	305	350	336	381
SL1344_RS01990_	594	544	534	477	468	491
SL1344_RS01995_	345	364	331	322	386	393
SL1344_RS02000_	1004	902	818	908	948	972
SL1344_RS02005_	423	456	428	507	494	534
SL1344_RS02010_	309	268	282	225	202	257
SL1344_RS02015_	142	127	137	176	147	175
SL1344_RS02020_	649	670	662	674	640	716
SL1344_RS02025_	158	148	137	183	164	197
SL1344_RS02030_	1	1	2	3	0	1
SL1344_RS02045_	970	1117	1028	1385	1167	1190
SL1344_RS02050_	447	438	518	526	503	588
SL1344_RS02055_	118	139	135	112	103	95
SL1344_RS02060_	7477	8079	7882	6891	6834	8045
SL1344_RS02065_	755	891	995	996	836	946
SL1344_RS02070_	180	203	205	291	269	352
SL1344_RS02075_	875	875	922	1077	998	1091
SL1344_RS02080_	1701	1461	1682	1705	1592	1895
SL1344_RS02085_	2960	3045	3321	3163	2970	3344
SL1344_RS02090_	1503	1513	1690	1439	1151	1461
SL1344_RS02095_	112	96	75	102	105	132
SL1344_RS02100_	140	128	108	146	115	139
SL1344_RS02105_	576	566	541	500	533	562
SL1344_RS02110_	3144	3341	3631	3399	3187	3442
SL1344_RS02115_	3005	3136	3090	3493	2676	4364
SL1344_RS02120_	97	94	114	82	63	72
SL1344_RS02125_	564	657	684	515	587	655
SL1344_RS02130_	794	859	925	763	756	707
SL1344_RS02135_	775	828	753	713	1075	1016
SL1344_RS02145_	276	374	358	275	309	375
SL1344_RS02150_	289	326	340	269	272	334
SL1344_RS02155_	455	508	523	548	307	385
SL1344_RS02160_	1344	1403	1646	1400	1193	1385
SL1344_RS02165_	730	671	797	956	780	812
SL1344_RS02170_	439	406	433	453	532	537
SL1344_RS02175_	391	368	409	352	359	467
SL1344_RS02180_	68	69	75	69	50	59
SL1344_RS02185_	28	29	27	39	47	40
SL1344_RS02190_	61	68	54	79	56	73
SL1344_RS02195_	68	63	56	55	78	83
SL1344_RS02200_	210	190	209	215	210	241
SL1344_RS02205_	22	11	24	18	21	28
SL1344_RS02210_	18	14	18	24	23	22
SL1344_RS02215_	598	569	538	431	437	521
SL1344_RS02220_	372	385	318	307	262	316
SL1344_RS02225_	1687	1823	1523	1266	1335	1785
SL1344_RS02230_	431	477	427	403	374	461
SL1344_RS02235_	74	63	56	65	74	95
SL1344_RS02240_	87	78	68	135	141	129
SL1344_RS02245_	2303	2350	3115	5638	6148	6860
SL1344_RS02250_	714	679	1113	1505	1767	2153
SL1344_RS02255_	966	846	1478	2126	2426	2813
SL1344_RS02260_	2672	2457	4225	6933	7380	8856
SL1344_RS02265_	2058	1787	2895	6530	7085	7463
SL1344_RS02270_	523	560	595	682	637	716
SL1344_RS02275_	412	392	519	638	635	651
SL1344_RS02280_	2423	2528	2083	1689	1771	1738
SL1344_RS02285_	7995	7453	8404	9205	9838	11188
SL1344_RS02300_	8223	7734	7803	7519	7654	9199
SL1344_RS02305_	46894	46032	41931	36469	32358	45146
SL1344_RS02310_	1916	1920	1890	1735	1581	1962
SL1344_RS02315_	62	48	37	32	24	37
SL1344_RS02320_	104	117	117	106	102	101
SL1344_RS02325_	294	309	266	324	279	368
SL1344_RS02330_	157	144	144	110	101	128
SL1344_RS02335_	119	133	122	122	145	169
SL1344_RS02350_	468	448	386	459	451	489
SL1344_RS02355_	448	527	482	458	453	498
SL1344_RS02360_	5	3	9	8	7	6
SL1344_RS02365_	101	106	79	102	84	91
SL1344_RS02370_	450	398	444	442	397	457
SL1344_RS02375_	1234	1185	1337	1323	1095	1422
SL1344_RS02380_	195	225	227	189	190	217
SL1344_RS02385_	409	404	438	420	370	449
SL1344_RS02390_	72	86	73	41	65	68
SL1344_RS02395_	245	286	246	163	201	227
SL1344_RS02400_	667	499	646	1515	1171	1153
SL1344_RS02405_	526	545	575	517	483	487
SL1344_RS02420_	4449	4582	4788	4213	3816	4555
SL1344_RS02425_	1623	1538	1586	1621	1542	1802
SL1344_RS02430_	534	582	604	615	605	651
SL1344_RS02435_	1144	1222	1331	1246	1191	1432
SL1344_RS02440_	597	631	574	642	610	658
SL1344_RS02445_	115	117	82	124	76	102
SL1344_RS02450_	126	113	104	151	156	138
SL1344_RS02455_	73	61	53	75	77	66
SL1344_RS02460_	190	172	191	357	264	307
SL1344_RS02465_	1112	1293	1381	1358	1273	1391
SL1344_RS02470_	1274	1320	1263	1427	1376	1522
SL1344_RS02475_	1357	1398	1551	1742	1778	1765
SL1344_RS02480_	10891	10067	11029	11391	11131	12888
SL1344_RS02485_	2461	2380	2481	2871	2828	3185
SL1344_RS02490_	618	533	536	551	499	542
SL1344_RS02495_	71	100	82	83	65	71
SL1344_RS02500_	159	201	203	183	172	229
SL1344_RS02505_	1348	1418	1322	1855	1655	1830
SL1344_RS02510_	291	232	272	289	267	288
SL1344_RS02520_	184	211	215	243	233	249
SL1344_RS02525_	164	194	192	216	172	244
SL1344_RS02530_	89	65	69	91	79	86
SL1344_RS02540_	353	395	322	286	269	346
SL1344_RS02545_	402	491	430	438	412	498
SL1344_RS02550_	430	474	461	462	375	576
SL1344_RS02555_	146	102	111	104	141	165
SL1344_RS02560_	193	214	194	191	169	173
SL1344_RS02565_	1505	1410	1473	1597	1516	1670
SL1344_RS02570_	263	272	276	326	282	268
SL1344_RS02575_	148	167	190	176	155	206
SL1344_RS02580_	177	155	124	119	114	156
SL1344_RS02585_	666	738	625	604	564	614
SL1344_RS02590_	171	218	159	178	160	202
SL1344_RS02595_	96	101	112	134	109	154
SL1344_RS02600_	83	101	81	113	97	127
SL1344_RS02605_	116	145	130	138	142	175
SL1344_RS02610_	786	852	783	834	876	833
SL1344_RS02615_	62	69	65	58	54	60
SL1344_RS02620_	153	156	123	112	107	123
SL1344_RS02625_	856	831	865	806	783	947
SL1344_RS02630_	64	64	65	47	37	48
SL1344_RS02635_	49	33	34	24	19	31
SL1344_RS02640_	59	75	54	50	37	55
SL1344_RS02645_	31	38	22	32	36	37
SL1344_RS02650_	19	18	12	10	15	20
SL1344_RS02655_	123	126	120	140	135	132
SL1344_RS02660_	27	16	20	21	26	23
SL1344_RS02665_	46	43	29	51	34	48
SL1344_RS02670_	259	254	318	254	220	256
SL1344_RS02675_	75	63	62	45	40	65
SL1344_RS02680_	50	36	50	45	32	35
SL1344_RS02685_	52	39	42	57	52	49
SL1344_RS02690_	23	21	29	20	22	29
SL1344_RS02695_	11	14	25	8	13	12
SL1344_RS02700_	36	39	42	59	40	38
SL1344_RS02705_	295	335	387	451	426	429
SL1344_RS02710_	88	97	93	149	141	161
SL1344_RS02715_	631	491	644	791	660	694
SL1344_RS02720_	3116	2953	3175	3557	3627	3664
SL1344_RS02730_	107	81	98	116	80	114
SL1344_RS02735_	60	37	58	66	70	70
SL1344_RS02740_	31	20	28	37	36	45
SL1344_RS02745_	538	571	571	600	668	735
SL1344_RS02750_	869	798	904	910	878	935
SL1344_RS02760_	39	58	45	28	25	27
SL1344_RS02765_	22	21	26	15	20	19
SL1344_RS02770_	65	66	58	48	32	41
SL1344_RS02775_	42	53	37	52	46	48
SL1344_RS02790_	5	4	3	3	3	3
SL1344_RS02795_	1	4	4	15	6	4
SL1344_RS02800_	24	14	22	30	40	15
SL1344_RS02805_	15	30	35	43	13	19
SL1344_RS02815_	54	44	81	148	107	111
SL1344_RS02820_	17	18	41	75	57	59
SL1344_RS02825_	5	2	6	20	10	22
SL1344_RS02830_	2	1	7	4	9	7
SL1344_RS02835_	2	1	8	7	2	5
SL1344_RS02840_	140	97	98	120	100	116
SL1344_RS02845_	91	102	103	79	76	97
SL1344_RS02850_	96	77	82	97	83	94
SL1344_RS02855_	6	2	7	2	2	6
SL1344_RS02860_	19	11	18	19	26	21
SL1344_RS02865_	923	940	949	1787	1179	1892
SL1344_RS02870_	336	334	383	432	408	403
SL1344_RS02875_	468	428	428	393	399	430
SL1344_RS02880_	364	379	400	358	308	333
SL1344_RS02885_	582	662	601	502	469	553
SL1344_RS02890_	23	19	36	27	34	31
SL1344_RS02895_	14	9	14	16	15	14
SL1344_RS02900_	8	8	9	6	10	17
SL1344_RS02905_	7	5	8	4	7	4
SL1344_RS02915_	5	2	7	9	2	5
SL1344_RS02920_	729	816	789	756	706	842
SL1344_RS02925_	126	116	119	128	112	123
SL1344_RS02930_	253	199	211	250	250	279
SL1344_RS02935_	119	82	93	85	115	96
SL1344_RS02940_	58	49	67	65	61	63
SL1344_RS02945_	111	114	90	85	67	81
SL1344_RS02950_	9	8	10	10	11	11
SL1344_RS02955_	145	142	122	101	107	111
SL1344_RS02960_	37	31	26	52	24	30
SL1344_RS02965_	1	2	8	5	9	2
SL1344_RS02975_	486	504	517	451	391	425
SL1344_RS02980_	9	11	14	7	13	14
SL1344_RS02985_	31	20	41	45	35	46
SL1344_RS02990_	16	25	26	28	24	24
SL1344_RS02995_	48	35	39	47	54	51
SL1344_RS03000_	44	46	53	48	51	41
SL1344_RS03005_	34	28	33	27	25	33
SL1344_RS03020_	39	32	34	35	37	34
SL1344_RS03025_	18	27	24	26	24	19
SL1344_RS03030_	3637	3371	3927	3411	2960	3735
SL1344_RS03035_	476	416	421	409	378	419
SL1344_RS03040_	114	111	101	131	145	128
SL1344_RS03045_	158	165	151	224	231	216
SL1344_RS03050_	205	204	190	186	202	220
SL1344_RS03055_	120	134	124	175	159	205
SL1344_RS03060_	240	244	286	242	272	262
SL1344_RS03065_	437	442	447	507	452	559
SL1344_RS03070_	5240	5575	4985	5120	5301	5943
SL1344_RS03075_	818	837	783	867	810	939
SL1344_RS03080_	7	2	4	1	5	8
SL1344_RS03085_	94	106	87	96	94	77
SL1344_RS03090_	40	20	38	25	28	32
SL1344_RS03095_	380	314	285	410	431	405
SL1344_RS03100_	8013	8760	8604	7290	8105	8818
SL1344_RS03105_	103	100	91	78	72	72
SL1344_RS03110_	328	334	324	407	324	419
SL1344_RS03115_	1537	1568	1861	1589	1533	1794
SL1344_RS03120_	82	96	92	231	209	151
SL1344_RS03125_	9	7	6	10	8	1
SL1344_RS03130_	8	8	2	6	6	3
SL1344_RS03135_	13	6	12	12	8	12
SL1344_RS03140_	6	2	7	7	10	5
SL1344_RS03145_	2	4	0	5	0	1
SL1344_RS03150_	4	5	8	7	11	12
SL1344_RS03165_	211	262	235	146	128	141
SL1344_RS03175_	8774	8108	9446	14598	12824	12277
SL1344_RS03180_	200	163	138	117	136	166
SL1344_RS03195_	1142	1163	1360	1511	1434	1611
SL1344_RS03200_	129	141	155	126	77	85
SL1344_RS03205_	186	184	226	331	304	331
SL1344_RS03210_	1758	1580	1588	2216	2361	2272
SL1344_RS03215_	901	926	1145	1111	1031	1192
SL1344_RS03225_	468	460	436	404	385	495
SL1344_RS03230_	625	633	667	678	625	670
SL1344_RS03235_	420	353	374	494	487	572
SL1344_RS03240_	348	337	347	431	443	486
SL1344_RS03245_	56	61	55	94	102	96
SL1344_RS03250_	199	155	175	149	161	158
SL1344_RS03255_	263	225	263	323	264	285
SL1344_RS03260_	225	274	299	214	242	280
SL1344_RS03265_	730	815	951	932	814	918
SL1344_RS03270_	1381	1501	1596	1456	1420	1657
SL1344_RS03275_	3835	3855	3948	3895	3752	4227
SL1344_RS03280_	6	2	8	5	7	9
SL1344_RS03285_	47	39	51	46	44	38
SL1344_RS03290_	102	117	130	98	106	104
SL1344_RS03295_	822	823	819	736	653	708
SL1344_RS03300_	1153	1249	1138	480	503	644
SL1344_RS03305_	58	74	54	60	52	67
SL1344_RS03310_	15	20	30	27	10	14
SL1344_RS03315_	48	55	46	52	51	39
SL1344_RS03320_	22	17	23	15	20	27
SL1344_RS03325_	94	69	71	73	61	104
SL1344_RS03330_	354	390	384	396	337	457
SL1344_RS03335_	485	477	454	530	512	610
SL1344_RS03340_	432	476	530	544	527	701
SL1344_RS03350_	166	178	218	337	287	335
SL1344_RS03355_	175	176	213	414	393	400
SL1344_RS03360_	19803	19696	18828	26565	36441	29914
SL1344_RS03365_	1108	1147	1232	1272	1160	1331
SL1344_RS03370_	1528	1614	1722	1724	1676	1830
SL1344_RS03375_	1014	1073	985	993	873	1023
SL1344_RS03380_	1373	1388	1378	1490	1494	1567
SL1344_RS03385_	1149	1217	1292	1370	1389	1557
SL1344_RS03395_	31	34	43	47	35	37
SL1344_RS03400_	773	677	812	1027	796	874
SL1344_RS03405_	520	560	815	831	640	727
SL1344_RS03410_	631	581	667	741	783	802
SL1344_RS03415_	775	857	1180	1142	967	1043
SL1344_RS03420_	1639	1738	2261	2308	1943	2137
SL1344_RS03425_	1667	1629	2134	2427	1931	2045
SL1344_RS03430_	871	924	1135	1555	1291	1179
SL1344_RS03440_	506	519	534	659	603	670
SL1344_RS03445_	707	786	802	727	640	786
SL1344_RS03450_	1021	988	1079	1045	1055	1088
SL1344_RS03455_	616	610	594	482	484	555
SL1344_RS03460_	3509	3424	3271	2598	2502	2975
SL1344_RS03465_	2248	2202	2660	2562	2431	2871
SL1344_RS03475_	293	274	291	144	201	206
SL1344_RS03480_	91	110	91	100	84	97
SL1344_RS03490_	64	57	57	50	63	58
SL1344_RS03495_	164	175	204	201	152	200
SL1344_RS03505_	1225	1046	1116	2060	1722	1647
SL1344_RS03510_	30	56	53	58	71	55
SL1344_RS03515_	268	316	348	342	325	398
SL1344_RS03520_	692	663	695	838	797	863
SL1344_RS03525_	4364	4473	4704	4219	4079	4602
SL1344_RS03530_	370	423	462	438	523	473
SL1344_RS03535_	1016	1232	1594	977	1094	1271
SL1344_RS03540_	1404	1532	2038	1368	1641	1811
SL1344_RS03545_	3	2	4	2	1	6
SL1344_RS03550_	192	187	182	192	150	146
SL1344_RS03555_	339	396	363	366	332	378
SL1344_RS03560_	46	56	52	43	62	57
SL1344_RS03565_	38	30	30	30	43	43
SL1344_RS03570_	13	15	14	13	16	36
SL1344_RS03575_	1	0	0	1	0	0
SL1344_RS03580_	454	583	589	464	530	599
SL1344_RS03585_	191	202	206	182	142	181
SL1344_RS03590_	103	94	96	94	94	101
SL1344_RS03595_	573	551	601	468	412	543
SL1344_RS03600_	437	464	393	344	372	351
SL1344_RS03605_	557	577	580	473	441	508
SL1344_RS03610_	424	446	463	415	352	428
SL1344_RS03615_	8	7	8	3	7	9
SL1344_RS03620_	45	72	49	105	78	83
SL1344_RS03625_	7	13	6	12	12	15
SL1344_RS03630_	29	19	28	27	22	38
SL1344_RS03640_	5	4	7	13	11	6
SL1344_RS03645_	12	16	19	18	18	22
SL1344_RS03650_	14	6	13	9	19	12
SL1344_RS03655_	12	8	14	11	16	9
SL1344_RS03660_	22	19	31	29	32	24
SL1344_RS03665_	12	6	11	14	12	10
SL1344_RS03670_	28	19	31	48	32	24
SL1344_RS03675_	67	74	108	92	78	84
SL1344_RS03680_	320	321	348	405	409	451
SL1344_RS03685_	256	244	238	241	248	267
SL1344_RS03690_	8167	8248	9790	10487	10722	11675
SL1344_RS03695_	20	8	15	13	24	18
SL1344_RS03705_	1549	1395	1960	1834	1867	2255
SL1344_RS03710_	5099	5379	6493	5752	4465	6448
SL1344_RS03715_	7078	7861	8602	7467	7040	8746
SL1344_RS03720_	15536	15531	18846	16714	16263	19764
SL1344_RS03725_	15207	15096	16583	15146	14941	17523
SL1344_RS03730_	10321	10091	10335	10245	9910	12300
SL1344_RS03735_	12423	12781	14850	13876	12585	15354
SL1344_RS03740_	1172	1138	1782	1568	1173	1192
SL1344_RS03745_	29053	27950	30133	26449	23455	28470
SL1344_RS03750_	14304	13483	14627	11762	8793	12859
SL1344_RS03755_	11249	10792	9972	8390	8015	9911
SL1344_RS03760_	11766	11492	11820	10217	9108	11321
SL1344_RS03765_	5446	5259	5803	6958	5769	6851
SL1344_RS03770_	263	272	252	316	306	356
SL1344_RS03775_	706	598	613	784	715	820
SL1344_RS03780_	558	504	574	570	481	563
SL1344_RS03790_	5205	4835	5372	4999	5530	6177
SL1344_RS03795_	12379	12765	14777	13828	14851	15669
SL1344_RS03800_	5052	5182	6702	6307	5808	6190
SL1344_RS03805_	471	550	618	672	528	570
SL1344_RS03810_	705	650	832	842	730	890
SL1344_RS03815_	363	373	399	408	389	484
SL1344_RS03820_	364	401	433	469	409	523
SL1344_RS03825_	241	252	268	306	279	308
SL1344_RS03830_	73	66	68	69	42	53
SL1344_RS03835_	185	178	187	177	154	168
SL1344_RS03840_	249	267	262	223	215	259
SL1344_RS03845_	434	502	470	312	231	277
SL1344_RS03850_	1120	1120	1031	1095	1110	1196
SL1344_RS03855_	121	160	148	149	141	150
SL1344_RS03860_	140	164	159	179	175	181
SL1344_RS03865_	218	219	208	240	240	225
SL1344_RS03870_	47	40	27	41	51	44
SL1344_RS03875_	8	5	13	8	15	20
SL1344_RS03880_	3	6	6	5	2	9
SL1344_RS03885_	48	30	44	42	43	42
SL1344_RS03890_	22	36	34	37	29	53
SL1344_RS03895_	84	78	84	104	98	116
SL1344_RS03900_	27	43	45	38	41	48
SL1344_RS03905_	34	38	27	44	26	23
SL1344_RS03915_	1133	1244	1355	1158	1102	1230
SL1344_RS03920_	778	816	826	669	673	747
SL1344_RS03925_	476	481	500	370	355	356
SL1344_RS03930_	441	464	588	340	314	427
SL1344_RS03935_	28	17	23	19	19	18
SL1344_RS03940_	571	601	660	661	582	635
SL1344_RS03945_	393	368	368	412	364	445
SL1344_RS03950_	2605	2401	2085	3493	4412	3777
SL1344_RS03970_	448	430	381	295	358	369
SL1344_RS03975_	745	725	726	575	524	623
SL1344_RS03980_	1736	1530	1810	1457	1653	1692
SL1344_RS03985_	843	859	810	836	785	838
SL1344_RS03990_	562	607	622	513	519	539
SL1344_RS03995_	360	410	373	340	324	324
SL1344_RS04000_	323	281	312	410	408	443
SL1344_RS04005_	393	404	468	470	486	557
SL1344_RS04010_	351	354	376	348	301	324
SL1344_RS04015_	26	30	29	26	30	32
SL1344_RS04020_	40	22	20	27	36	36
SL1344_RS04025_	20	21	20	32	33	23
SL1344_RS04030_	20	12	20	16	18	13
SL1344_RS04035_	16	15	16	19	9	11
SL1344_RS04040_	1008	973	1002	1141	980	1259
SL1344_RS04045_	41	36	42	47	56	64
SL1344_RS04050_	931	873	831	888	811	933
SL1344_RS04055_	472	468	458	412	381	391
SL1344_RS04065_	1318	1496	1565	1552	1502	1642
SL1344_RS04070_	875	855	1031	1037	1004	1005
SL1344_RS04085_	3725	3828	4204	3796	3750	4309
SL1344_RS04090_	14	3	10	21	16	16
SL1344_RS04095_	19	12	10	16	14	16
SL1344_RS04100_	24	19	26	27	22	23
SL1344_RS04105_	134	116	148	124	87	105
SL1344_RS04110_	100	97	105	86	71	83
SL1344_RS04115_	40	52	44	47	35	37
SL1344_RS04120_	2181	2142	1903	1719	1955	2055
SL1344_RS04125_	323	316	283	272	221	258
SL1344_RS04130_	322	367	336	254	252	313
SL1344_RS04135_	608	671	627	498	434	501
SL1344_RS04140_	407	413	393	343	297	376
SL1344_RS04145_	315	274	252	264	264	252
SL1344_RS04150_	69	57	79	78	68	98
SL1344_RS04160_	360	373	363	390	380	441
SL1344_RS04165_	55	56	67	75	41	71
SL1344_RS04170_	15	13	18	18	10	11
SL1344_RS04175_	163	190	187	126	127	123
SL1344_RS04180_	148	152	161	169	136	202
SL1344_RS04185_	160	174	179	141	139	162
SL1344_RS04195_	249	256	316	399	360	456
SL1344_RS04200_	1407	1382	1572	1976	2361	2639
SL1344_RS04205_	6632	7772	7438	5617	5139	6081
SL1344_RS04210_	111	128	132	138	146	134
SL1344_RS04220_	199	185	218	225	232	266
SL1344_RS04225_	121	102	130	166	147	158
SL1344_RS04230_	238	252	290	292	287	327
SL1344_RS04235_	365	368	424	556	482	524
SL1344_RS04240_	411	436	472	621	516	658
SL1344_RS04245_	19	21	26	20	24	27
SL1344_RS04250_	5	4	7	5	6	5
SL1344_RS04255_	39	52	53	57	59	66
SL1344_RS04260_	282	266	300	388	377	352
SL1344_RS04265_	89	82	90	72	69	63
SL1344_RS04270_	26	30	25	19	39	19
SL1344_RS04275_	379	369	391	361	362	446
SL1344_RS04280_	332	317	332	340	322	401
SL1344_RS04290_	1052	988	1072	1717	1947	2192
SL1344_RS04295_	845	822	936	1276	1400	1633
SL1344_RS04300_	513	544	466	890	1014	996
SL1344_RS04305_	390	438	361	603	569	708
SL1344_RS04320_	16	11	9	15	14	21
SL1344_RS04325_	21	16	22	27	40	23
SL1344_RS04330_	37	24	29	39	61	39
SL1344_RS04335_	7	4	13	9	7	10
SL1344_RS04340_	93	87	90	98	97	99
SL1344_RS04345_	50	46	39	51	50	56
SL1344_RS04350_	84	70	63	91	57	69
SL1344_RS04355_	140	135	120	156	150	134
SL1344_RS04360_	74	78	75	63	57	56
SL1344_RS04365_	574	542	501	531	538	688
SL1344_RS04370_	1168	1148	1050	828	769	859
SL1344_RS04375_	502	545	575	696	637	650
SL1344_RS04380_	322	337	391	320	279	351
SL1344_RS04385_	232	253	264	212	218	253
SL1344_RS04390_	171	190	243	190	184	199
SL1344_RS04395_	187	182	185	212	223	223
SL1344_RS04400_	50	37	51	63	38	55
SL1344_RS04405_	486	479	523	421	354	380
SL1344_RS04410_	62	58	60	46	22	35
SL1344_RS04415_	1699	1590	1712	2219	1933	2179
SL1344_RS04420_	71	56	99	69	62	65
SL1344_RS04425_	252	220	265	188	160	201
SL1344_RS04430_	251	215	224	236	182	222
SL1344_RS04435_	281	315	320	304	275	356
SL1344_RS04440_	68	70	85	87	106	122
SL1344_RS04450_	45	33	39	41	53	59
SL1344_RS04455_	121	100	95	105	77	108
SL1344_RS04460_	106	101	102	148	99	115
SL1344_RS04465_	156	156	174	205	176	225
SL1344_RS04470_	24	19	16	30	20	25
SL1344_RS04475_	25	16	13	14	11	21
SL1344_RS04480_	128	130	111	97	107	115
SL1344_RS04485_	91	74	76	60	78	69
SL1344_RS04495_	689	668	857	747	690	701
SL1344_RS04500_	1543	1793	1997	1462	1497	1695
SL1344_RS04505_	613	643	666	772	723	695
SL1344_RS04510_	980	937	1033	913	787	963
SL1344_RS04515_	401	348	319	291	295	387
SL1344_RS04520_	654	710	643	590	501	622
SL1344_RS04525_	287	317	326	362	323	385
SL1344_RS04530_	466	511	492	410	400	462
SL1344_RS04535_	540	560	639	516	473	586
SL1344_RS04540_	336	323	343	290	298	306
SL1344_RS04545_	238	248	250	252	215	256
SL1344_RS04550_	203	241	224	215	197	255
SL1344_RS04555_	444	434	429	510	423	495
SL1344_RS04560_	673	712	687	670	605	700
SL1344_RS04565_	1097	1254	1392	1631	1374	1724
SL1344_RS04570_	533	554	423	497	391	591
SL1344_RS04575_	841	910	846	750	623	866
SL1344_RS04580_	4685	4274	4420	6461	5236	5151
SL1344_RS04585_	790	866	758	765	734	816
SL1344_RS04590_	4211	4051	4093	3877	3529	4421
SL1344_RS04600_	77	80	62	71	59	64
SL1344_RS04605_	60	55	53	56	38	44
SL1344_RS04610_	82	56	84	101	73	88
SL1344_RS04615_	175	157	189	196	187	179
SL1344_RS04620_	47	56	38	52	55	52
SL1344_RS04625_	92	87	87	67	57	98
SL1344_RS04630_	814	773	930	1862	1553	1704
SL1344_RS04635_	967	870	843	1594	1434	1462
SL1344_RS04640_	503	462	545	500	426	469
SL1344_RS04645_	1002	1128	1267	971	900	982
SL1344_RS04650_	988	1000	1138	1138	910	1030
SL1344_RS04655_	2834	2718	3013	2928	3023	3391
SL1344_RS04665_	4496	4853	4785	4483	4113	4671
SL1344_RS04675_	1361	1425	1477	1368	1207	1433
SL1344_RS04680_	4397	4402	4806	4155	4039	4722
SL1344_RS04700_	270	277	202	124	114	136
SL1344_RS04705_	197	228	251	209	177	237
SL1344_RS04715_	1689	1551	1605	1846	1896	1992
SL1344_RS04720_	150	164	146	215	201	209
SL1344_RS04725_	173	187	174	240	217	260
SL1344_RS04730_	16144	16944	18602	14568	13610	15989
SL1344_RS04740_	246	247	316	345	318	401
SL1344_RS04745_	133	109	122	85	92	116
SL1344_RS04750_	1546	1471	1486	1427	1430	1526
SL1344_RS04755_	678	599	702	578	520	645
SL1344_RS04760_	154	151	159	154	151	155
SL1344_RS04765_	569	536	626	792	743	777
SL1344_RS04770_	17946	17610	21855	20863	21577	25874
SL1344_RS04780_	91	123	91	90	86	120
SL1344_RS04785_	882	938	1120	1060	1079	1282
SL1344_RS04790_	436	507	530	599	582	647
SL1344_RS04795_	152	142	175	164	149	156
SL1344_RS04800_	93	104	121	94	58	89
SL1344_RS04805_	523	582	535	513	477	577
SL1344_RS04810_	786	886	858	718	645	801
SL1344_RS04815_	105	130	104	134	104	124
SL1344_RS04820_	454	427	400	707	493	820
SL1344_RS04825_	960	970	971	1392	1232	1593
SL1344_RS04830_	1016	1001	1041	1599	1400	1688
SL1344_RS04840_	1832	1937	1843	1827	1678	1858
SL1344_RS04845_	947	899	997	895	754	952
SL1344_RS04850_	1634	1559	1513	1348	1265	1618
SL1344_RS04855_	3144	3403	3691	2799	2895	3166
SL1344_RS04860_	8291	8113	10179	9303	7796	9301
SL1344_RS04865_	4500	4560	5166	4569	4406	5045
SL1344_RS04870_	183	167	150	156	157	167
SL1344_RS04875_	31	27	28	28	25	22
SL1344_RS04880_	52	60	53	74	54	61
SL1344_RS04885_	22	22	20	25	37	32
SL1344_RS04890_	486	478	550	526	512	598
SL1344_RS04895_	996	934	922	904	837	945
SL1344_RS04900_	20	22	19	13	12	16
SL1344_RS04905_	5	7	9	11	4	5
SL1344_RS04910_	35	25	29	21	16	20
SL1344_RS04915_	63	41	57	42	37	35
SL1344_RS04920_	52	62	50	11	21	13
SL1344_RS04925_	36	29	30	7	7	9
SL1344_RS04930_	1061	928	965	1191	1185	1221
SL1344_RS04935_	26	27	27	12	13	14
SL1344_RS04940_	34	25	25	24	20	31
SL1344_RS04945_	65	43	46	36	48	39
SL1344_RS04950_	25	17	29	20	11	14
SL1344_RS04955_	18	12	7	12	5	9
SL1344_RS04960_	64	50	66	76	53	67
SL1344_RS04965_	1274	1435	1345	1143	1086	1216
SL1344_RS04970_	90	109	127	158	122	141
SL1344_RS04975_	161	132	157	177	163	180
SL1344_RS04980_	63	51	91	80	61	68
SL1344_RS04985_	0	0	3	2	9	2
SL1344_RS04990_	8	7	12	7	9	7
SL1344_RS04995_	4	2	3	0	2	0
SL1344_RS05000_	44	30	21	22	30	24
SL1344_RS05005_	216	234	246	232	220	273
SL1344_RS05010_	3	3	1	1	4	0
SL1344_RS05015_	145	173	149	158	154	158
SL1344_RS05020_	94	76	92	148	110	118
SL1344_RS05025_	2	5	0	0	5	3
SL1344_RS05030_	34	28	28	23	28	20
SL1344_RS05035_	13	13	10	16	13	10
SL1344_RS05040_	46	49	43	55	48	46
SL1344_RS05045_	102	77	102	80	67	93
SL1344_RS05050_	10	7	12	5	3	14
SL1344_RS05055_	74	122	76	82	47	75
SL1344_RS05060_	183	179	163	122	122	178
SL1344_RS05065_	16	16	21	10	14	20
SL1344_RS05070_	14	10	9	3	4	8
SL1344_RS05075_	22	30	29	20	28	30
SL1344_RS05080_	16	34	20	17	12	16
SL1344_RS05085_	75	53	52	48	52	57
SL1344_RS05090_	49	43	38	29	31	39
SL1344_RS05095_	29	24	20	13	13	25
SL1344_RS05100_	210	214	223	177	185	226
SL1344_RS05105_	27	21	26	24	25	23
SL1344_RS05110_	516	455	380	452	519	665
SL1344_RS05115_	1335	1432	1471	1340	1325	1504
SL1344_RS05120_	78	83	85	66	70	79
SL1344_RS05125_	54	47	37	44	41	50
SL1344_RS05130_	83	93	83	70	69	90
SL1344_RS05135_	171	179	156	160	152	193
SL1344_RS05140_	20	17	23	43	23	34
SL1344_RS05165_	23	22	17	12	12	22
SL1344_RS05175_	120	110	166	175	122	147
SL1344_RS05190_	3224	3278	3312	2821	2569	3310
SL1344_RS05195_	249	249	329	297	287	348
SL1344_RS05200_	526	509	547	696	597	714
SL1344_RS05205_	178	153	159	175	149	184
SL1344_RS05210_	585	625	693	787	680	856
SL1344_RS05215_	934	972	1085	1169	1198	1426
SL1344_RS05220_	457	514	593	480	488	551
SL1344_RS05225_	759	794	817	672	676	812
SL1344_RS05230_	649	587	595	534	585	567
SL1344_RS05235_	4206	4362	4201	5140	4156	4724
SL1344_RS05240_	950	792	982	1771	1413	1720
SL1344_RS05245_	651	671	818	904	802	1013
SL1344_RS05250_	350	377	417	389	370	463
SL1344_RS05255_	54215	59421	64210	44426	45174	50887
SL1344_RS05260_	477	527	502	766	811	887
SL1344_RS05265_	184	213	211	197	176	204
SL1344_RS05270_	456	549	577	504	411	449
SL1344_RS05275_	90	74	87	106	81	98
SL1344_RS05285_	1285	1415	1619	1079	1138	1292
SL1344_RS05290_	87	67	73	48	38	46
SL1344_RS05295_	1156	1162	950	732	669	979
SL1344_RS05300_	1207	1279	1285	1227	1400	1356
SL1344_RS05305_	329	362	423	377	372	381
SL1344_RS05310_	103	112	96	90	89	96
SL1344_RS05315_	196	204	205	156	160	168
SL1344_RS05320_	87	94	73	45	46	54
SL1344_RS05325_	367	376	378	556	486	487
SL1344_RS05330_	2857	2870	3431	3558	3295	3768
SL1344_RS05335_	556	461	602	865	672	498
SL1344_RS05340_	67	72	92	56	42	53
SL1344_RS05345_	33	28	32	84	70	116
SL1344_RS05350_	2	0	9	9	2	12
SL1344_RS05365_	660	501	548	1123	825	930
SL1344_RS05370_	40	25	28	8	23	17
SL1344_RS05375_	536	574	567	430	419	394
SL1344_RS05380_	133	140	147	140	129	137
SL1344_RS05385_	170	153	145	162	132	137
SL1344_RS05390_	159	162	153	155	117	138
SL1344_RS05395_	60	57	44	59	59	57
SL1344_RS05400_	27	37	43	33	34	43
SL1344_RS05405_	79	80	105	85	84	105
SL1344_RS05410_	85	89	98	87	104	116
SL1344_RS05415_	117	105	133	120	114	117
SL1344_RS05420_	68	52	63	78	56	69
SL1344_RS05425_	68	73	59	64	71	71
SL1344_RS05430_	41	47	42	47	49	46
SL1344_RS05435_	34	35	34	39	34	50
SL1344_RS05440_	61	71	60	60	64	73
SL1344_RS05445_	36	52	55	49	45	52
SL1344_RS05450_	111	100	130	131	101	138
SL1344_RS05455_	13	5	6	18	13	4
SL1344_RS05460_	875	997	826	587	553	726
SL1344_RS05465_	1043	1001	1065	848	781	895
SL1344_RS05470_	234	245	213	291	230	260
SL1344_RS05475_	82	73	78	95	81	65
SL1344_RS05480_	29	29	39	15	29	34
SL1344_RS05485_	47	52	58	42	53	46
SL1344_RS05490_	1613	1740	1852	1495	1398	1616
SL1344_RS05495_	3794	3770	2903	2016	1976	2344
SL1344_RS05500_	1472	1542	1461	906	686	1001
SL1344_RS05505_	344	326	313	495	449	491
SL1344_RS05510_	96	109	122	127	118	138
SL1344_RS05515_	1701	1789	1800	1836	1884	2046
SL1344_RS05525_	2113	2033	2500	2011	2043	2184
SL1344_RS05530_	689	651	711	1016	910	1106
SL1344_RS05540_	624	610	631	675	596	705
SL1344_RS05545_	138	146	143	125	124	130
SL1344_RS05550_	114	106	107	127	114	127
SL1344_RS05555_	97	81	110	75	49	67
SL1344_RS05560_	103	88	105	64	48	66
SL1344_RS05565_	71	58	74	37	32	53
SL1344_RS05570_	367	398	372	271	272	340
SL1344_RS05580_	158	128	183	210	197	188
SL1344_RS05585_	3	3	3	4	5	4
SL1344_RS05590_	688	713	740	645	673	784
SL1344_RS05595_	605	653	656	630	566	656
SL1344_RS05600_	387	391	412	325	335	384
SL1344_RS05605_	283	315	314	371	262	319
SL1344_RS05610_	48	39	60	53	54	40
SL1344_RS05615_	7	5	11	6	8	8
SL1344_RS05620_	24	11	17	11	11	10
SL1344_RS05625_	41	14	22	32	35	24
SL1344_RS05635_	31	30	29	34	33	44
SL1344_RS05650_	825	897	865	1462	1551	1559
SL1344_RS05660_	118	124	134	112	85	127
SL1344_RS05670_	3746	3910	4053	3685	3260	4044
SL1344_RS05675_	44	41	38	55	40	54
SL1344_RS05680_	747	761	598	556	496	621
SL1344_RS05685_	116	149	170	128	107	103
SL1344_RS05690_	463	454	527	661	585	679
SL1344_RS05695_	216	202	242	259	284	309
SL1344_RS05700_	54	50	62	55	58	66
SL1344_RS05705_	17	14	14	17	15	25
SL1344_RS05710_	8	16	16	16	10	8
SL1344_RS05715_	665	657	763	655	609	673
SL1344_RS05730_	1068	1051	1151	1241	1264	1349
SL1344_RS05735_	1120	1173	1259	1113	1063	1121
SL1344_RS05740_	1579	1756	1923	1449	1311	1358
SL1344_RS05745_	238	236	213	251	224	258
SL1344_RS05750_	814	847	865	563	561	693
SL1344_RS05755_	1195	1277	1138	690	721	887
SL1344_RS05760_	1239	1253	1232	756	810	930
SL1344_RS05765_	409	432	410	399	354	416
SL1344_RS05780_	3640	4028	3748	6544	7147	7051
SL1344_RS05785_	2490	2731	2769	5659	5904	6250
SL1344_RS05790_	2400	2470	2503	4423	4665	5335
SL1344_RS05800_	8800	9373	10021	14611	14765	17013
SL1344_RS05810_	8994	9055	9081	15287	16978	18338
SL1344_RS05815_	2245	2522	2356	3901	3918	4702
SL1344_RS05825_	2072	2196	2032	3358	2939	3535
SL1344_RS05845_	3	4	3	4	1	3
SL1344_RS05850_	276	289	301	366	325	377
SL1344_RS05855_	211	207	199	229	199	185
SL1344_RS05860_	104	107	109	93	75	78
SL1344_RS05865_	436	461	516	482	487	488
SL1344_RS05870_	3645	3534	4049	4400	4493	5015
SL1344_RS05875_	7536	7649	8838	7587	7770	9271
SL1344_RS05880_	2189	2003	2683	2549	2452	2772
SL1344_RS05885_	934	936	1049	1098	979	1195
SL1344_RS05890_	1694	1804	1940	1742	1682	2057
SL1344_RS05900_	17769	16407	15625	19563	17739	21643
SL1344_RS05905_	10220	9819	10889	10333	10548	11955
SL1344_RS05910_	337	332	273	340	314	384
SL1344_RS05915_	363	368	375	426	383	432
SL1344_RS05920_	428	418	400	476	404	533
SL1344_RS05925_	499	485	499	517	516	552
SL1344_RS05930_	460	455	550	502	461	543
SL1344_RS05935_	9514	10120	11171	6704	6202	7069
SL1344_RS05940_	70	47	49	66	57	55
SL1344_RS05945_	716	783	681	736	681	811
SL1344_RS05950_	725	752	798	746	619	783
SL1344_RS05955_	773	736	838	703	555	728
SL1344_RS05960_	574	502	558	501	388	473
SL1344_RS05965_	712	789	709	657	623	817
SL1344_RS05970_	2601	2500	2562	2460	2211	2425
SL1344_RS05975_	793	801	830	725	688	869
SL1344_RS05980_	112	108	105	92	70	102
SL1344_RS05985_	1239	1257	1319	1554	1455	1505
SL1344_RS05990_	217	216	141	323	302	255
SL1344_RS05995_	286	284	311	324	282	319
SL1344_RS06000_	1682	1774	1830	1534	1443	1592
SL1344_RS06005_	434	405	467	555	475	570
SL1344_RS06010_	491	538	544	477	463	519
SL1344_RS06015_	659	685	671	598	536	615
SL1344_RS06020_	939	970	957	927	765	949
SL1344_RS06025_	1168	1275	1178	1062	1029	1251
SL1344_RS06030_	1199	1195	1359	1106	904	1206
SL1344_RS06035_	203	227	270	267	283	301
SL1344_RS06045_	263	217	262	315	303	328
SL1344_RS06050_	315	348	341	440	403	464
SL1344_RS06055_	2261	2147	1934	1814	1419	1984
SL1344_RS06070_	1135	1260	1453	1019	891	992
SL1344_RS06085_	885	948	1124	809	821	1005
SL1344_RS06090_	536	594	735	539	532	657
SL1344_RS06095_	1013	1071	1152	1152	997	1242
SL1344_RS06100_	216	197	210	179	171	203
SL1344_RS06105_	146	182	144	152	130	167
SL1344_RS06110_	135	195	205	173	110	172
SL1344_RS06115_	13640	12905	14812	13809	13822	15970
SL1344_RS06120_	330	298	286	561	401	556
SL1344_RS06125_	13	2	27	1	6	4
SL1344_RS06130_	16	10	10	33	20	20
SL1344_RS06135_	411	378	281	689	544	566
SL1344_RS06140_	228	227	217	153	160	216
SL1344_RS06150_	16	16	29	14	11	10
SL1344_RS06155_	0	2	1	1	1	1
SL1344_RS06160_	40	50	45	29	18	26
SL1344_RS06165_	1120	1128	1030	551	456	745
SL1344_RS06170_	33	41	32	38	25	32
SL1344_RS06180_	1056	1112	1198	842	669	940
SL1344_RS06185_	23	25	19	21	10	29
SL1344_RS06190_	30	42	24	35	29	34
SL1344_RS06195_	1164	1082	886	720	577	781
SL1344_RS06200_	71	107	64	72	58	62
SL1344_RS06205_	2637	2330	1988	2823	2941	2750
SL1344_RS06210_	9	9	3	11	22	18
SL1344_RS06215_	160	168	155	131	134	144
SL1344_RS06220_	865	882	989	684	621	696
SL1344_RS06225_	592	633	628	146	95	155
SL1344_RS06230_	1053	918	1077	1294	1780	1399
SL1344_RS06235_	341	331	369	446	580	468
SL1344_RS06240_	91	105	97	114	121	101
SL1344_RS06245_	149	152	139	157	134	152
SL1344_RS06250_	132	120	140	138	145	134
SL1344_RS06255_	123	140	155	115	109	123
SL1344_RS06260_	168	194	189	74	80	77
SL1344_RS06265_	80	83	118	37	25	23
SL1344_RS06270_	107	107	121	83	89	99
SL1344_RS06275_	192	232	232	191	166	182
SL1344_RS06280_	25	15	26	21	13	20
SL1344_RS06285_	201	178	179	204	160	228
SL1344_RS06290_	726	752	655	554	523	581
SL1344_RS06295_	10	11	12	13	8	10
SL1344_RS06300_	351	380	418	371	296	372
SL1344_RS06305_	435	453	461	389	308	430
SL1344_RS06310_	86	81	73	92	116	120
SL1344_RS06315_	437	375	395	372	417	423
SL1344_RS06320_	55	49	47	25	42	36
SL1344_RS06325_	111	165	127	84	63	87
SL1344_RS06330_	1594	1575	1225	716	655	834
SL1344_RS06335_	392	415	381	268	278	311
SL1344_RS06340_	661	793	849	601	554	550
SL1344_RS06345_	258	360	343	289	290	314
SL1344_RS06350_	39	23	62	62	52	45
SL1344_RS06355_	118	121	121	156	117	135
SL1344_RS06360_	74	65	103	72	69	93
SL1344_RS06365_	8	6	9	6	5	9
SL1344_RS06370_	359	365	346	228	219	259
SL1344_RS06375_	392	398	413	281	267	280
SL1344_RS06380_	1097	1100	1018	588	505	654
SL1344_RS06385_	1771	1888	1980	911	736	953
SL1344_RS06390_	5005	4658	5527	4603	3896	5111
SL1344_RS06395_	40	55	49	55	52	66
SL1344_RS06400_	455	415	342	312	293	348
SL1344_RS06405_	627	550	731	628	528	611
SL1344_RS06410_	28213	27860	28820	23130	24431	28032
SL1344_RS06415_	1019	953	1087	1118	1120	1147
SL1344_RS06420_	1452	1583	1624	1579	1673	1724
SL1344_RS06425_	355	354	294	219	218	260
SL1344_RS06430_	273	264	313	224	199	265
SL1344_RS06435_	745	785	822	723	592	774
SL1344_RS06440_	570	531	546	409	365	576
SL1344_RS06445_	913	910	896	698	692	827
SL1344_RS06450_	1567	1570	1562	1380	1204	1402
SL1344_RS06455_	556	529	539	495	452	549
SL1344_RS06465_	76	88	94	60	45	55
SL1344_RS06470_	707	743	840	517	527	601
SL1344_RS06475_	95	102	116	95	82	85
SL1344_RS06480_	69	59	95	53	67	69
SL1344_RS06485_	149	143	151	94	123	122
SL1344_RS06490_	132	137	127	64	68	115
SL1344_RS06495_	121	118	128	68	74	81
SL1344_RS06500_	337	371	370	306	318	309
SL1344_RS06505_	247	259	245	304	341	325
SL1344_RS06510_	1059	1072	1109	826	775	836
SL1344_RS06515_	4157	4284	4056	2163	2030	2365
SL1344_RS06520_	548	488	493	317	339	368
SL1344_RS06525_	456	581	498	283	275	306
SL1344_RS06530_	232	238	185	130	131	150
SL1344_RS06535_	362	373	341	218	204	219
SL1344_RS06540_	144	151	113	83	80	96
SL1344_RS06545_	405	510	464	306	285	297
SL1344_RS06550_	1804	1968	1991	994	915	1097
SL1344_RS06555_	86	80	107	96	85	91
SL1344_RS06565_	54	68	74	97	88	71
SL1344_RS06570_	859	848	771	724	747	891
SL1344_RS06575_	293	309	306	214	237	290
SL1344_RS06580_	928	1063	1150	583	545	615
SL1344_RS06605_	81	77	60	87	92	109
SL1344_RS06615_	18	31	26	17	7	21
SL1344_RS06630_	26840	25137	28153	29185	29913	29856
SL1344_RS06635_	23903	24580	21534	26022	27237	26701
SL1344_RS06640_	26820	26768	30899	31472	33507	33616
SL1344_RS06645_	873	835	949	894	841	1078
SL1344_RS06650_	3898	3744	3780	3238	2796	3864
SL1344_RS06660_	218	256	262	263	242	265
SL1344_RS06665_	306	269	269	194	188	207
SL1344_RS06670_	275	265	269	196	155	206
SL1344_RS06675_	328	335	295	212	203	212
SL1344_RS06685_	359	357	404	274	254	341
SL1344_RS06690_	69	59	44	81	27	16
SL1344_RS06695_	478	461	499	448	394	477
SL1344_RS06700_	386	397	419	285	219	323
SL1344_RS06705_	12743	12670	13158	10681	10402	12750
SL1344_RS06710_	76	75	63	61	64	84
SL1344_RS06715_	13	6	14	7	4	8
SL1344_RS06720_	30	32	36	26	20	39
SL1344_RS06730_	8	8	3	7	8	15
SL1344_RS06735_	26	30	22	23	20	25
SL1344_RS06740_	115	139	114	138	121	170
SL1344_RS06745_	27	40	26	33	30	32
SL1344_RS06750_	386	362	345	331	305	300
SL1344_RS06755_	140	143	118	120	111	135
SL1344_RS06760_	57	35	44	49	34	45
SL1344_RS06765_	35	24	23	26	17	21
SL1344_RS06770_	9	14	14	10	6	12
SL1344_RS06775_	514	484	558	404	355	400
SL1344_RS06780_	1306	1328	1351	1168	1129	1205
SL1344_RS06785_	354	320	308	228	230	322
SL1344_RS06790_	986	1113	1085	1899	1599	1543
SL1344_RS06795_	270	260	323	170	167	199
SL1344_RS06800_	36	39	40	16	17	13
SL1344_RS06805_	169	181	176	90	95	102
SL1344_RS06810_	173	163	162	147	119	129
SL1344_RS06815_	194	210	201	123	135	144
SL1344_RS06820_	166	184	173	123	108	141
SL1344_RS06825_	82	84	66	58	56	55
SL1344_RS06830_	512	450	453	337	332	355
SL1344_RS06835_	498	420	534	458	458	474
SL1344_RS06840_	322181	362201	339020	293648	317587	330197
SL1344_RS06845_	1816	2026	2035	1373	1235	1445
SL1344_RS06850_	281	296	304	142	124	137
SL1344_RS06855_	65	82	108	44	51	50
SL1344_RS06860_	280	256	272	137	96	121
SL1344_RS06865_	190	211	252	98	95	120
SL1344_RS06900_	1567	1661	1619	1130	1040	1171
SL1344_RS06905_	195	178	196	164	149	172
SL1344_RS06925_	15	20	24	18	26	29
SL1344_RS06930_	29	21	31	25	22	35
SL1344_RS06935_	22	28	14	28	16	24
SL1344_RS06940_	31	32	31	30	32	62
SL1344_RS06945_	61	60	45	57	47	62
SL1344_RS06950_	44	34	36	47	34	37
SL1344_RS06955_	148	154	123	92	97	107
SL1344_RS06960_	46	39	35	31	30	25
SL1344_RS06965_	42	36	52	28	21	36
SL1344_RS06970_	56	46	50	44	50	55
SL1344_RS06975_	61	49	48	53	39	46
SL1344_RS06980_	80	100	101	63	66	83
SL1344_RS06990_	5	5	8	13	10	20
SL1344_RS06995_	1	3	2	8	14	22
SL1344_RS07000_	11	14	28	37	31	27
SL1344_RS07005_	11	17	16	44	37	35
SL1344_RS07010_	30	10	17	23	9	20
SL1344_RS07015_	72	72	45	63	48	82
SL1344_RS07020_	13	9	11	9	6	12
SL1344_RS07025_	62	88	77	75	60	75
SL1344_RS07030_	141	119	126	81	115	121
SL1344_RS07035_	47	65	53	43	35	39
SL1344_RS07040_	67	51	55	33	34	44
SL1344_RS07045_	179	153	124	115	90	99
SL1344_RS07055_	9	9	6	9	5	9
SL1344_RS07060_	24	17	19	25	18	27
SL1344_RS07065_	50	35	31	34	34	33
SL1344_RS07070_	84	100	143	94	90	105
SL1344_RS07075_	112	115	201	125	96	102
SL1344_RS07080_	801	853	872	756	812	895
SL1344_RS07085_	652	731	700	455	446	624
SL1344_RS07090_	1386	1512	1586	1368	1059	1275
SL1344_RS07095_	154	154	147	149	127	174
SL1344_RS07100_	124	121	103	74	80	102
SL1344_RS07115_	817	846	766	701	634	637
SL1344_RS07120_	3272	3226	3354	3913	4321	4714
SL1344_RS07125_	291	297	327	300	283	311
SL1344_RS07130_	1054	1073	1190	970	810	996
SL1344_RS07135_	596	601	661	522	489	594
SL1344_RS07140_	130	125	139	160	150	143
SL1344_RS07145_	86	111	85	55	51	56
SL1344_RS07150_	551	582	651	387	406	450
SL1344_RS07155_	543	608	496	392	340	378
SL1344_RS07160_	175	227	230	151	135	156
SL1344_RS07165_	132	125	130	121	105	116
SL1344_RS07170_	21	36	43	34	25	24
SL1344_RS07180_	3075	2895	2444	1466	1296	1506
SL1344_RS07185_	286	297	269	273	235	279
SL1344_RS07190_	307	313	319	210	195	268
SL1344_RS07195_	512	514	495	514	497	508
SL1344_RS07200_	2400	2250	2629	2425	2300	2584
SL1344_RS07205_	573	569	587	620	607	634
SL1344_RS07210_	1683	1953	1653	1141	1102	1329
SL1344_RS07215_	1389	1445	1549	1313	1294	1424
SL1344_RS07220_	388	426	446	379	363	409
SL1344_RS07225_	436	410	409	345	388	421
SL1344_RS07230_	283	302	316	290	264	298
SL1344_RS07235_	313	307	368	313	293	333
SL1344_RS07240_	523	598	751	669	645	678
SL1344_RS07245_	215	210	237	275	205	283
SL1344_RS07250_	302	277	349	405	371	476
SL1344_RS07255_	488	485	477	567	566	560
SL1344_RS07260_	261	220	220	290	283	323
SL1344_RS07265_	74	66	91	136	116	98
SL1344_RS07270_	1107	1158	1101	659	634	839
SL1344_RS07275_	708	736	839	656	695	836
SL1344_RS07285_	1726	1753	1874	1303	1135	1485
SL1344_RS07290_	942	900	1042	748	658	793
SL1344_RS07295_	6127	6400	6465	3763	3965	4404
SL1344_RS07300_	2100	2196	2194	1535	1455	1732
SL1344_RS07305_	134	125	156	134	113	142
SL1344_RS07310_	153	155	142	112	136	140
SL1344_RS07315_	33	33	36	24	24	25
SL1344_RS07320_	236	213	222	256	283	258
SL1344_RS07325_	2	6	4	2	9	11
SL1344_RS07330_	873	761	898	1092	927	1053
SL1344_RS07335_	61	58	55	70	58	55
SL1344_RS07340_	84	109	122	104	87	113
SL1344_RS07345_	1881	1943	2279	1568	1507	1797
SL1344_RS07350_	2431	2376	2254	1490	1513	1688
SL1344_RS07355_	2846	2839	2906	1610	1561	1923
SL1344_RS07365_	186	206	203	156	104	176
SL1344_RS07370_	360	428	367	219	156	242
SL1344_RS07375_	441	436	456	293	317	369
SL1344_RS07380_	122	121	139	83	86	99
[truncated: 3,496 more rows]
