# Supplementary material for: A Small RNA Derived From the 5′ End of the IS200 tnpA Transcript Regulates Multiple Virulence Regulons in Salmonella typhimurium
Source: Mol Microbiol. 2025 Aug 13;124(5):413–32. doi: 10.1111/mmi.70016 (PMC12594629; doi:10.1111/mmi.70016)
Supplement: Supplementary file 1 — Data S1. [file MMI-124-413-s001.zip › 3_Table S2 copy.xlsx]

## Sheet: Early Exponential
	rab.all	rab.win.tnpA	rab.win.WT	diff.btw	diff.win	effect	overlap	we.ep	we.eBH	wi.ep	wi.eBH
aceF_aceF	6.69935	6.65332	6.73993	0.134113	0.10039	1.42044	0.00266839	0.124725	0.299411	0.101	0.244421
SL1344_RS11990_ackA	5.33679	5.11042	5.55388	0.436818	0.0451857	9.69299	4.67861e-05	0.000627291	0.0163742	0.1	0.243021
SL1344_RS08180_acpD	0.324122	0.696697	-0.166385	-0.857124	0.191503	-4.44001	4.67861e-05	0.0105378	0.0641806	0.1	0.243021
acpS_acpS	0.749461	0.740821	0.764279	0.00851277	0.175763	0.0422041	0.483678	0.638009	0.764374	0.7402	0.831126
adrA_adrA	-0.817449	-0.912701	-0.698801	0.184548	0.355347	0.494904	0.29	0.473864	0.632827	0.5719	0.702702
SL1344_RS16630_aer	2.16589	2.90097	1.33809	-1.53815	0.200264	-7.64421	4.67861e-05	0.00185639	0.0277691	0.1	0.243021
SL1344_RS13055_alpha.beta.hydrolase	-0.62566	-1.00663	-0.123184	0.853644	0.309951	2.65012	0.00266662	0.0219504	0.101083	0.1012	0.244693
AmgR_amgR	-3.7545	-3.76184	-3.74818	-0.00132435	0.830478	-0.00242352	0.499001	0.632999	0.760609	0.7482	0.83447
amiC_amiC	2.64157	2.7358	2.49031	-0.252358	0.112416	-2.1716	0.00133588	0.0539475	0.172935	0.102	0.245826
SL1344_RS04710_amino.acid.permease	0.0508216	-0.361171	0.418902	0.778932	0.184335	4.17255	4.67861e-05	0.00707344	0.0517397	0.1	0.243021
SL1344_RS01920_ampH	0.0460198	-0.357003	0.438689	0.828056	0.273317	2.99456	4.67861e-05	0.014814	0.0811403	0.1001	0.243167
SL1344_RS23585_arcA	4.30878	4.24599	4.34532	0.08945	0.06149	1.39398	0.0813334	0.12096	0.275523	0.1962	0.360657
ArcZ_arcZ	-0.759678	-0.954884	-0.466179	0.482589	0.287894	1.58272	0.050633	0.0895379	0.22503	0.1557	0.310511
STnc490a_art200	-8.05567	-8.09475	-7.9747	0.295103	4.40051	0.0531147	0.463691	0.612895	0.749566	0.7584	0.843707
STnc490b_art200	-8.93659	-9.6836	-8.09337	1.48315	4.26763	0.315665	0.344437	0.489024	0.637158	0.6039	0.717742
STnc490c_art200	-7.3044	-8.54864	-5.38162	2.67919	3.95379	0.628141	0.203198	0.402931	0.562622	0.4368	0.593782
STnc490d_art200	-9.08623	-9.61106	-8.54002	0.960683	3.99221	0.198444	0.394667	0.501991	0.649785	0.6122	0.724217
STnc490f_art200	-8.29713	-9.60473	-6.9877	2.37331	3.83111	0.560435	0.220667	0.379505	0.536644	0.4601	0.598392
STnc490g_art200	-8.95292	-9.67946	-7.95284	1.95653	4.65715	0.381199	0.321119	0.504077	0.647423	0.607	0.719471
artM_artM	2.98983	2.98576	2.99559	-0.00315191	0.11233	-0.0280923	0.488	0.679041	0.799118	0.799	0.874762
artP_artP	-0.454789	-0.308846	-0.594424	-0.289627	0.25696	-1.099	0.100667	0.170113	0.326596	0.2369	0.392658
asarfA_asarfA	1.01219	0.859715	1.19739	0.335103	0.272306	1.17361	0.0946036	0.147718	0.322353	0.2035	0.374819
asnB_asnB	1.75782	1.76715	1.74525	-0.0160891	0.111995	-0.131939	0.438	0.57946	0.71457	0.6835	0.783928
SL1344_RS13060_asrA	-3.62583	-4.09149	-2.98047	1.1685	1.06237	1.01513	0.117921	0.179071	0.352494	0.2532	0.422145
SL1344_RS13065_asrB	-2.83588	-2.82033	-2.85068	-0.0714826	0.623756	-0.115533	0.4497	0.611644	0.744645	0.7364	0.825645
SL1344_RS13070_asrC	-1.77518	-1.80265	-1.744	0.0648533	0.419085	0.150546	0.426667	0.591887	0.724665	0.7055	0.800229
asyhbQ_asyhbQ	-0.0884861	-0.0694459	-0.111353	-0.0325153	0.319263	-0.102488	0.460667	0.715622	0.824594	0.793	0.869223
atpC_atpC	5.87744	5.61548	6.12342	0.501269	0.0965185	5.16173	4.67861e-05	0.00244202	0.0344328	0.1	0.243021
SL1344_RS15305_barA	1.99026	1.8509	2.14841	0.300401	0.132692	2.19914	0.00399849	0.0361383	0.134655	0.1044	0.249099
bcsA_bcsA	2.00488	1.46283	2.49115	1.04229	0.122862	8.60856	4.67861e-05	0.00132837	0.0232635	0.1	0.243021
SL1344_RS17950_bigA	0.508092	0.522583	0.48306	-0.0260405	0.1948	-0.115583	0.454364	0.643072	0.767437	0.7424	0.834427
bssR_bssR	-2.08971	-1.86808	-2.25778	-0.376225	0.446836	-0.782193	0.186542	0.290445	0.458645	0.3852	0.539303
bssS_bssS	1.90133	1.84812	2.04447	0.208219	0.219619	0.888248	0.172552	0.245218	0.438356	0.3485	0.528436
cadB_cadB	0.36952	-0.108928	0.797489	0.908173	0.198048	4.57959	4.67861e-05	0.00695584	0.0520968	0.1	0.243021
cbiC_cbiC	-3.77444	-3.90034	-3.60556	0.339009	0.817294	0.395291	0.334	0.49013	0.643564	0.6129	0.728937
cbiD_cbiD	-2.75435	-2.93418	-2.61084	0.331749	0.572095	0.551765	0.268488	0.39791	0.5605	0.5087	0.640743
SL1344_RS11580_ccmA	-4.41996	-3.93864	-5.11304	-1.18216	1.00835	-1.0998	0.098	0.177056	0.33899	0.2457	0.402552
SL1344_RS11575_ccmB	-5.16574	-6.57659	-4.15813	2.64667	1.87879	1.25255	0.0279815	0.136189	0.298441	0.1319	0.28321
cdsA_cdsA	2.9256	2.86468	2.98898	0.0971393	0.180898	0.553231	0.278667	0.448767	0.630995	0.567	0.71335
SL1344_RS02340_cdsH	-0.486907	-0.50057	-0.477565	0.0125565	0.258876	0.0428279	0.483333	0.608269	0.737807	0.7097	0.80551
chaB_chaB	-2.05766	-1.4152	-2.26027	-0.727706	0.639151	-1.03531	0.161892	0.213833	0.395529	0.3374	0.507277
SL1344_RS09610_cheA	6.25137	7.52196	5.08745	-2.43636	0.156046	-15.7149	4.67861e-05	1.12031e-05	0.00426247	0.1	0.243021
SL1344_RS09600_cheM	5.0646	6.32497	3.79166	-2.548	0.118317	-21.581	4.67861e-05	0.000231692	0.0120044	0.1	0.243021
SL1344_RS09595_chemotaxis.protein.methyltransferase	4.27697	5.2956	3.10201	-2.21881	0.141644	-15.7024	4.67861e-05	3.54596e-05	0.00557136	0.1	0.243021
SL1344_RS09585_chemotaxis.regulator	3.87598	4.89782	2.77777	-2.14288	0.123922	-17.2064	4.67861e-05	6.77624e-05	0.0066348	0.1	0.243021
SL1344_RS09590_chemotaxis.response.regulator.protein.glutamate.methylesterase	3.78564	4.89056	2.73425	-2.15548	0.194043	-11.1389	4.67861e-05	0.000323221	0.0138105	0.1	0.243021
SL1344_RS11875_cheV	4.12539	4.83765	3.36272	-1.50633	0.109814	-13.9026	4.67861e-05	0.000351264	0.0131153	0.1	0.243021
SL1344_RS09605_CheW	6.10883	7.38325	4.88603	-2.49046	0.0800043	-31.1789	4.67861e-05	4.49341e-05	0.00589013	0.1	0.243021
SL1344_RS09580_cheZ	5.3441	6.28863	4.3196	-2.02767	0.173074	-11.9008	4.67861e-05	0.000257995	0.0128607	0.1	0.243021
chiP_chiP	-1.31563	-1.49016	-1.12362	0.370106	0.305677	1.1779	0.0992672	0.159334	0.311954	0.2375	0.394323
ChiX_chiX	1.24397	1.02017	1.43756	0.505274	0.433187	1.11156	0.103931	0.142031	0.320605	0.206	0.383631
SL1344_RS02290_clpP	2.97654	3.06137	2.9035	-0.158144	0.0893831	-1.75551	0.0279815	0.0667775	0.191633	0.1285	0.280114
SL1344_RS02295_clpX	5.33822	5.37717	5.26032	-0.101581	0.0578854	-1.5976	0.050633	0.0872152	0.232727	0.1537	0.314953
SL1344_RS09530_cmoA	2.93154	3.29525	2.44678	-0.844024	0.0959097	-8.76894	4.67861e-05	0.00257647	0.0316616	0.1	0.243021
cobS_cobS	-0.776052	-0.92754	-0.649926	0.287852	0.321578	0.846814	0.177215	0.267317	0.44207	0.3579	0.516779
copA_copA	2.33689	2.39755	2.27466	0.197306	0.489593	0.404034	0.441333	0.613547	0.764744	0.9907	0.994549
SL1344_RS20320_corA	2.87112	2.88146	2.8564	-0.0143392	0.244657	-0.054153	0.483333	0.860553	0.92273	0.9688	0.982242
SL1344_RS20860_cpxA	3.31357	3.29636	3.43709	0.133095	0.106009	0.757144	0.290667	0.383153	0.57471	0.6075	0.751609
cpxP_cpxP	1.4291	1.40198	1.46802	0.0468558	0.359678	0.113054	0.46569	0.821108	0.898212	0.9613	0.977563
SL1344_RS20865_cpxR	1.98794	1.86444	2.11637	0.25397	0.134487	1.85308	0.0166669	0.0589945	0.179589	0.1168	0.265429
SL1344_RS17890_crp	4.31299	4.28126	4.34322	0.0631813	0.0503988	1.2136	0.086	0.145665	0.299835	0.2141	0.37225
CrpT_crpT	-3.43348	-3.61907	-3.285	0.361404	0.703591	0.468162	0.3	0.437193	0.596	0.5459	0.672245
csgB_csgB	-5.57389	-5.22713	-5.98564	-0.862899	2.23163	-0.306715	0.315333	0.466598	0.636496	0.5906	0.714046
SL1344_RS05640_csgC	0.976997	1.60813	0.178562	-1.51101	0.300182	-5.14971	4.67861e-05	0.00387594	0.039621	0.1	0.243021
SL1344_RS18810_cspA	6.41906	5.64229	7.09723	1.48811	0.208209	7.06768	4.67861e-05	0.000281842	0.0140465	0.1	0.243021
SL1344_RS09980_cspB	-0.109168	-0.890664	0.554018	1.48871	0.303744	5.00572	4.67861e-05	0.00688906	0.0551385	0.1	0.243021
SL1344_RS06145_cspH	0.453623	-0.326426	0.974281	1.31681	0.319481	4.13872	4.67861e-05	0.00541623	0.0480528	0.1	0.243021
SL1344_RS14635_csrA	4.63474	4.65354	4.57656	-0.079678	0.0894491	-0.877388	0.133911	0.297406	0.502715	0.2841	0.448413
CsrB_csrB	8.72216	8.85494	8.6286	-0.231745	0.0667135	-3.28674	4.67861e-05	0.0317474	0.133584	0.1	0.243021
SL1344_RS15345_csrB	8.54445	8.65559	8.39558	-0.259365	0.0790512	-3.24924	4.67861e-05	0.026945	0.121704	0.1	0.243021
CsrC_csrC	8.1442	8.41461	7.74919	-0.681752	0.154135	-4.57143	4.67861e-05	0.00328215	0.0405481	0.1	0.243021
SL1344_RS17435_csrD	2.62093	2.83644	2.35655	-0.495973	0.109257	-4.60444	4.67861e-05	0.00865877	0.0611916	0.1	0.243021
CyaR_cyaR	0.317568	0.211979	0.417639	0.204006	0.157075	1.26046	0.0919388	0.150458	0.294797	0.2182	0.3715
SL1344_RS12535_cysA	2.37485	1.85444	2.89676	1.13013	0.233503	4.92666	4.67861e-05	0.00341358	0.0385621	0.1	0.243021
SL1344_RS08565_cysB	1.97788	2.0018	1.93588	-0.0758336	0.118342	-0.59147	0.248501	0.364721	0.536861	0.4877	0.620905
SL1344_RS15175_cysC	1.90422	1.23231	2.4392	1.22735	0.268985	4.59123	4.67861e-05	0.0119999	0.0757819	0.1	0.243021
SL1344_RS15185_cysD	2.36387	1.98843	2.87953	0.894293	0.261498	3.58056	4.67861e-05	0.00718018	0.0575816	0.1	0.243021
SL1344_RS19060_cysE	3.09949	3.10495	3.09601	-0.00567781	0.0915527	-0.0580674	0.473018	0.668049	0.78867	0.7704	0.85284
SL1344_RS17945_cysG	2.07255	1.94184	2.20347	0.261833	0.0902645	2.85239	0.00133588	0.0191833	0.0894096	0.1003	0.243437
SL1344_RS15240_cysH	2.1556	1.6909	2.68538	1.08541	0.337884	3.36568	4.67861e-05	0.0164045	0.0907123	0.1	0.243021
SL1344_RS15245_cysI	4.05616	3.34706	4.68625	1.39583	0.204093	6.90604	4.67861e-05	0.00449754	0.0464928	0.1	0.243021
SL1344_RS15250_cysJ	3.96142	3.29204	4.51819	1.27637	0.189184	6.83699	4.67861e-05	0.00257578	0.0348737	0.1	0.243021
SL1344_RS12475_cysK	4.57514	4.31043	4.85839	0.541618	0.102763	5.21872	4.67861e-05	0.00213589	0.0316424	0.1	0.243021
SL1344_RS12530_cysM	1.99088	1.49894	2.41067	0.915783	0.109795	8.44135	4.67861e-05	0.00123074	0.0214096	0.1	0.243021
SL1344_RS15180_cysN	2.75827	2.28887	3.27671	1.01074	0.205968	5.00317	4.67861e-05	0.00620882	0.0528574	0.1	0.243021
SL1344_RS12550_cysP	2.76832	2.27085	3.14557	0.896287	0.168448	5.36978	4.67861e-05	0.00729512	0.0573998	0.1	0.243021
SL1344_RS22605_cysQ	1.60634	1.76094	1.56161	-0.164177	0.2096	-0.626873	0.306667	0.497305	0.665256	0.6254	0.764569
SL1344_RS02725_cysS	3.73941	3.58932	3.90174	0.312484	0.0553746	5.56468	4.67861e-05	0.00336362	0.0360344	0.1	0.243021
SL1344_RS09720_cysT	5.42437	5.75214	5.03149	-0.694918	0.0938651	-7.42826	4.67861e-05	0.000892049	0.020836	0.1	0.243021
SL1344_RS12545_cysU	1.71779	1.06725	2.37253	1.11591	0.383184	3.16945	4.67861e-05	0.00719197	0.0588658	0.1	0.243021
SL1344_RS12540_cysW	2.39531	1.74294	2.96739	1.23133	0.124414	9.76697	4.67861e-05	0.00173037	0.0261149	0.1	0.243021
SL1344_RS12470_cysZ	0.692218	0.655494	0.81745	0.162312	0.333442	0.455959	0.314	0.473184	0.650893	0.6715	0.790161
SL1344_RS16735_cyuA	0.626136	0.579022	0.675414	0.0925496	0.143853	0.608716	0.246502	0.358213	0.515014	0.4629	0.599452
SL1344_RS16740_cyuP	-0.467231	-0.511753	-0.396678	0.0797406	0.288635	0.258989	0.390667	0.635476	0.762592	0.7317	0.825437
SL1344_RS10610_dacD	0.156672	-0.0175274	0.33781	0.385896	0.277314	1.348	0.0646237	0.113908	0.267596	0.1747	0.334085
SL1344_RS17980_dam	3.33601	3.20027	3.55041	0.343457	0.0997256	3.26849	4.67861e-05	0.0218865	0.103568	0.1	0.243021
DapZ_dapZ	0.622177	0.855744	0.496407	-0.324876	0.33605	-0.99263	0.139241	0.192552	0.376563	0.2747	0.455497
ddl_ddl	3.05877	3.00685	3.15388	0.149249	0.101271	1.40081	0.0600001	0.120721	0.279978	0.1682	0.326327
SL1344_RS09505_dihydroneopterin.triphosphate.diphosphatase	3.5359	3.94191	2.99058	-0.946125	0.0856664	-10.8091	4.67861e-05	0.00221308	0.0307098	0.1	0.243021
dinG_dinG	2.6136	2.55419	2.65904	0.10316	0.0838869	1.17381	0.0992672	0.158712	0.313984	0.2357	0.394108
SL1344_RS05725_dinI	2.6816	2.7253	2.60519	-0.114824	0.0968095	-1.10682	0.132	0.188163	0.357211	0.2796	0.444984
SL1344_RS04685_dmsA	-1.34723	-1.3584	-1.33636	0.024007	0.288799	0.0788269	0.471019	0.557625	0.696973	0.6701	0.772446
SL1344_RS04690_dmsB	-3.88819	-3.792	-4.04495	-0.135368	1.06234	-0.117809	0.459027	0.705659	0.818106	0.803	0.88135
SL1344_RS04695_dmsC	-2.92063	-2.83909	-3.05258	-0.246719	0.584325	-0.383082	0.334667	0.498396	0.648878	0.6092	0.725552
SL1344_RS06610_DNA.RNA.non.specific.endonuclease	0.319024	0.257065	0.432391	0.180708	0.214359	0.800863	0.196667	0.312391	0.486168	0.42	0.568109
dnaA_dnaA	3.64889	3.64164	3.65804	0.0190849	0.0636111	0.283398	0.382667	0.556644	0.696621	0.675	0.775448
SL1344_RS00060_dnaK	7.45608	7.60007	7.43832	-0.160289	0.114683	-0.734193	0.333333	0.397542	0.59817	0.7	0.829599
dpiA_dpiA	-1.55176	-1.59614	-1.50624	0.0847709	0.311305	0.239641	0.380667	0.496048	0.642025	0.6063	0.719192
dpiA_dpiA.1	-1.36491	-1.3966	-1.31799	0.0802433	0.314489	0.242318	0.393738	0.526568	0.670812	0.6344	0.744684
dpiB_dpiB	-1.39217	-1.31039	-1.48751	-0.182411	0.297539	-0.574517	0.259333	0.388218	0.544342	0.4909	0.624534
DsrA_dsrA	-4.42612	-4.71175	-3.79406	0.968661	1.29641	0.695727	0.238508	0.368112	0.542215	0.4917	0.635275
SL1344_RS09330_DUF1441.domain.containing.protein	-4.38164	-3.73366	-5.41032	-1.68007	0.921547	-1.70742	0.0226518	0.071132	0.192098	0.1247	0.27358
SL1344_RS06460_DUF1496.domain.containing.protein	2.33807	3.02934	1.60754	-1.42253	0.192821	-7.49307	4.67861e-05	0.00211102	0.0297233	0.1	0.243021
SL1344_RS16295_DUF2623.domain.containing.protein	1.7609	2.54415	1.13201	-1.3621	0.215723	-6.20577	4.67861e-05	0.00179716	0.028346	0.1	0.243021
emrB_emrB	2.36086	2.24524	2.49146	0.306071	0.189161	1.64197	0.00466454	0.0640392	0.194736	0.1069	0.252187
emrD_emrD	1.97974	2.27828	1.76163	-0.530493	0.218288	-2.51844	4.67861e-05	0.0233878	0.107755	0.1	0.243021
emtA_emtA	1.19738	1.32795	0.949606	-0.371294	0.171302	-2.11266	0.00932761	0.0538634	0.16864	0.1084	0.253989
SL1344_RS03015_entB	0.787346	0.744213	0.831035	0.0403362	0.27841	0.140116	0.443038	0.730112	0.836123	0.8332	0.896846
entE_entE	1.38011	1.29511	1.46462	0.174622	0.160088	1.06426	0.111333	0.183115	0.349292	0.2658	0.426711
entF_entF	1.98737	1.94546	2.04822	0.154346	0.21949	0.698074	0.218	0.296906	0.490752	0.4353	0.596162
SL1344_RS18065_envZ	2.74238	2.49959	2.90789	0.406456	0.0845005	4.66529	4.67861e-05	0.00809285	0.0563684	0.1	0.243021
eutA_eutA	-2.89107	-2.94205	-2.86391	0.0686353	0.585644	0.0937186	0.456362	0.604148	0.736169	0.7166	0.811174
SL1344_RS12680_eutS	-6.34964	-6.07416	-6.76692	-0.759609	2.02922	-0.302812	0.328	0.450862	0.617584	0.5845	0.702294
fabG_fabG	4.63556	4.64799	4.57012	-0.0793959	0.108776	-0.709009	0.271153	0.346737	0.54679	0.5496	0.700826
fadA_fadA	-1.6271	-1.41062	-1.8073	-0.413437	0.358822	-1.10038	0.121919	0.186992	0.346437	0.2661	0.422453
SL1344_RS09080_fadD	2.56098	2.87159	2.06566	-0.808582	0.196261	-4.19022	4.67861e-05	0.0184129	0.0961341	0.1	0.243021
fadE_fadE	0.779467	0.915847	0.607986	-0.310046	0.147156	-2.04182	0.013991	0.0477729	0.151317	0.1154	0.262168
fadI_fadI	-2.60641	-2.68071	-2.51887	0.155158	0.451809	0.327267	0.352432	0.494962	0.640097	0.5963	0.713395
SL1344_RS13945_Fels.2.prophage.protein	-3.89131	-2.83885	-4.15181	-1.31435	1.47344	-0.727941	0.262	0.390508	0.577872	0.5407	0.694232
feoA_feoA	1.12598	0.691506	1.69355	0.98522	0.174876	5.59739	4.67861e-05	0.00380218	0.0395207	0.1	0.243021
ffs_ffs	3.35088	3.12956	3.50122	0.443475	0.287294	1.54425	0.00732907	0.067945	0.207103	0.1068	0.252558
fimA_fimA	-1.88829	-1.95156	-1.7607	0.175403	0.421814	0.372769	0.347333	0.536667	0.680632	0.6457	0.757815
fimF_fimF	-1.97032	-2.00904	-1.92116	0.109722	0.447024	0.230404	0.396	0.588402	0.722097	0.706	0.799081
SL1344_RS02785_fimZ	-2.71399	-2.20608	-3.10179	-0.815343	1.01086	-0.747175	0.216667	0.32846	0.518543	0.4302	0.594905
fis_fis	4.3397	4.21857	4.56041	0.33701	0.176162	1.70477	0.00666736	0.0857126	0.23822	0.1053	0.250452
fixB_fixB	-0.766073	-0.91072	-0.526078	0.385307	0.39333	0.920474	0.16	0.230441	0.410768	0.3191	0.490311
flgD_flgD	4.18835	4.73152	3.62794	-1.11925	0.121874	-9.31177	4.67861e-05	0.00149658	0.0262101	0.1	0.243021
flgF_flgF	4.59508	5.1697	4.1056	-1.05311	0.0679035	-14.9979	4.67861e-05	0.000993561	0.022082	0.1	0.243021
flgI_flgI	3.45895	3.85808	2.95159	-0.890749	0.200503	-4.38073	4.67861e-05	0.00773217	0.060505	0.1	0.243021
SL1344_RS05830_flgK	5.48249	6.23717	4.6961	-1.52041	0.0695727	-21.9542	4.67861e-05	2.27709e-05	0.00453389	0.1	0.243021
flgL_flgL	5.22223	5.92601	4.52391	-1.40079	0.0538332	-26.198	4.67861e-05	0.000109265	0.00790915	0.1	0.243021
SL1344_RS05775_flgM	4.06204	4.76476	3.37721	-1.39688	0.140937	-10.026	4.67861e-05	0.00147184	0.026335	0.1	0.243021
SL1344_RS05770_flgN	4.58827	5.26083	3.91011	-1.34147	0.138971	-9.61821	4.67861e-05	0.000271905	0.0127527	0.1	0.243021
SL1344_RS09570_flhA	4.39624	5.29894	3.52391	-1.75076	0.14807	-11.6518	4.67861e-05	0.000428853	0.0154319	0.1	0.243021
SL1344_RS09575_flhB	4.01162	5.01369	3.07476	-1.91729	0.115611	-16.3968	4.67861e-05	0.000226597	0.0109778	0.1	0.243021
SL1344_RS09625_flhC	3.98425	4.71195	3.1108	-1.62727	0.132592	-12.2077	4.67861e-05	0.000266321	0.0117736	0.1	0.243021
SL1344_RS09630_flhD	2.3805	2.72477	1.92933	-0.794385	0.108693	-7.30748	4.67861e-05	0.00402937	0.0394958	0.1	0.243021
SL1344_RS09565_flhE	2.30156	3.10319	1.45334	-1.58236	0.19611	-8.01343	4.67861e-05	0.000743449	0.0182923	0.1	0.243021
SL1344_RS09785_fliA	5.54584	6.48252	4.63167	-1.91081	0.170556	-11.3443	4.67861e-05	0.0003298	0.0143606	0.1	0.243021
SL1344_RS09800_fliC	7.49069	9.68958	6.10445	-3.5838	0.0663134	-47.5519	4.67861e-05	0.00755556	0.0617673	0.1	0.243021
SL1344_RS09845_fliE	2.08099	2.51135	1.74483	-0.799127	0.239056	-3.32175	4.67861e-05	0.0122284	0.0766839	0.1	0.243021
fliI_fliI	3.86129	4.13268	3.69047	-0.40445	0.125679	-3.09408	4.67861e-05	0.0158229	0.087855	0.1	0.243021
fliJ_fliJ	2.60918	2.892	2.31081	-0.5969	0.135832	-4.37001	4.67861e-05	0.00517935	0.0474223	0.1	0.243021
fliL_fliL	3.49615	3.90648	3.19832	-0.707594	0.131425	-5.43463	4.67861e-05	0.00859877	0.0638755	0.1	0.243021
fliQ_fliQ	1.94546	2.15718	1.72497	-0.414199	0.185881	-2.2382	0.00466454	0.031111	0.127055	0.1023	0.246246
SL1344_RS09815_fliT	4.75548	5.18961	4.33026	-0.870651	0.0918973	-9.56667	4.67861e-05	0.00217489	0.0317897	0.1	0.243021
SL1344_RS09775_fliY	3.5198	4.42363	2.60549	-1.81206	0.0917148	-19.8438	4.67861e-05	0.000100675	0.00729991	0.1	0.243021
SL1344_RS09780_fliZ	4.37402	5.36591	3.27593	-2.10218	0.0824716	-25.5088	4.67861e-05	2.8193e-05	0.00463467	0.1	0.243021
SL1344_RS14340_fljA	3.14767	-0.990674	3.20501	4.18287	0.585608	1.02493	0.154564	0.184051	0.37981	0.2846	0.465746
flk_flk	1.08472	0.809162	1.35373	0.567096	0.17482	3.24404	4.67861e-05	0.0146638	0.0802442	0.1	0.243021
SL1344_RS08285_fnr	4.22392	4.34554	4.11442	-0.288475	0.120556	-2.51809	4.67861e-05	0.0176248	0.0939508	0.1	0.243021
FnrS_fnrS	-1.41746	-1.30196	-1.55847	-0.279044	0.422009	-0.634419	0.226	0.339916	0.517688	0.4416	0.588511
SL1344_RS04735_focA	1.90523	1.48822	2.31587	0.828296	0.16292	5.02362	4.67861e-05	0.00382346	0.0403004	0.1	0.243021
folA_folA	1.64134	1.44274	1.8492	0.429557	0.159962	2.73041	4.67861e-05	0.026595	0.114356	0.1	0.243021
frsA_frsA	2.30248	2.20046	2.40897	0.208521	0.0804808	2.50539	0.00533064	0.0248402	0.103128	0.103	0.247021
SL1344_RS09665_ftnB	-1.60545	-1.046	-2.48855	-1.44373	0.449817	-3.14663	4.67861e-05	0.0258392	0.107502	0.1	0.243021
SL1344_RS06895_fumD	-0.0750554	-0.201238	0.0372251	0.250206	0.242404	0.989616	0.126	0.204225	0.372719	0.2868	0.443654
SL1344_RS03500_fur	4.71003	4.74007	4.65142	-0.0954866	0.124173	-0.810075	0.172552	0.253237	0.452347	0.338	0.523156
gapA_gapA	3.13541	3.07333	3.35968	0.279657	0.192641	1.51081	0.0393072	0.0718174	0.210682	0.1399	0.29424
GcvB_gcvB	7.46262	7.17152	7.62966	0.445384	0.051021	7.45087	4.67861e-05	0.0124746	0.0796229	0.1	0.243021
gcvT_gcvT	2.54036	2.98121	2.07702	-0.903676	0.113498	-7.94031	4.67861e-05	0.00116637	0.0214078	0.1	0.243021
gidB_gidB	1.66582	1.48531	1.90043	0.414728	0.11445	3.59128	4.67861e-05	0.0110381	0.0665546	0.1001	0.243157
gldA_gldA	-0.346518	-0.294299	-0.408128	-0.125405	0.251443	-0.454941	0.308	0.468194	0.621625	0.5824	0.702624
gldA_gldA.1	1.17158	1.19561	1.13061	-0.101123	0.228124	-0.406279	0.326667	0.518772	0.677983	0.6593	0.772436
GlmY_glmY	3.15134	2.69995	3.46365	0.763861	0.134616	5.53439	4.67861e-05	0.0095875	0.0671653	0.1	0.243021
GlmZ_glmZ	5.30845	5.28272	5.44849	0.165719	0.140441	1.0381	0.166667	0.200221	0.39733	0.3096	0.499934
glnQ_glnQ	3.61968	3.39282	3.83034	0.44968	0.0800239	5.71184	4.67861e-05	0.00302946	0.0355315	0.1	0.243021
SL1344_RS13690_gluconolactonase	-0.594518	-1.90457	0.240027	2.12324	0.47436	4.46599	4.67861e-05	0.0151952	0.0837555	0.1	0.243021
SL1344_RS09560_glycoside.hydrolase.family.105.protein	1.70699	2.39727	0.908973	-1.49128	0.143102	-10.4705	4.67861e-05	0.000477279	0.0143736	0.1	0.243021
gntK_gntK	-0.999353	-1.11359	-0.896142	0.218713	0.301969	0.675088	0.234667	0.358956	0.521603	0.4584	0.60052
SL1344_RS18265_gntR	1.94904	1.88738	1.98634	0.104918	0.126233	0.786023	0.199333	0.296689	0.47109	0.3989	0.545654
gpmA_gpmA	5.64213	5.64401	5.63912	-0.001159	0.138189	-0.0102142	0.495333	0.896463	0.943963	0.9514	0.97179
GraL_graL	2.84243	2.82103	3.09349	0.266369	0.162305	0.646544	0.332667	0.486555	0.668868	0.697	0.827276
groES_groES	6.02595	6.12786	6.00973	-0.120816	0.105163	-1.13701	0.111333	0.179197	0.37175	0.2366	0.411408
SL1344_RS14595_gshA	3.44494	3.40831	3.53489	0.117461	0.0759179	1.41254	0.0740001	0.124694	0.281762	0.2036	0.365157
SL1344_RS16010_gshB	2.90053	2.86437	2.93011	0.0674542	0.0718517	0.89656	0.159893	0.239602	0.403328	0.3299	0.481182
SL1344_RS05170_gtgD	-3.09035	-2.51051	-3.51668	-0.991487	0.846257	-1.11665	0.105333	0.16479	0.333946	0.2321	0.39977
SL1344_RS05180_gtgE	0.251721	0.41945	-0.0873865	-0.512043	0.29065	-1.68536	0.0280002	0.073246	0.208015	0.1295	0.28109
SL1344_RS05185_gtgF	-4.57377	-4.67133	-4.50375	0.157002	1.00345	0.144343	0.442	0.571809	0.710257	0.6871	0.786217
SL1344_RS11665_gyrA	5.92076	5.79096	6.01492	0.231546	0.0733036	3.20458	4.67861e-05	0.00800534	0.0618224	0.1	0.243021
SL1344_RS13995_head.completion.stabilization.protein	-4.92784	-5.96188	-3.58709	2.36602	2.37579	0.943612	0.159333	0.222806	0.410715	0.3031	0.48153
helD_helD	1.79328	1.8224	1.73332	-0.0803912	0.122285	-0.595245	0.273333	0.424207	0.585548	0.531	0.668739
hemG_hemG	1.05394	1.13233	0.976551	-0.155382	0.116654	-1.28361	0.0792805	0.142217	0.282529	0.2165	0.368471
hflB_hflB	6.40201	6.36363	6.4548	0.0935978	0.0464983	2.01823	0.00067292	0.0659188	0.200464	0.1002	0.243305
SL1344_RS22390_hfq	4.98792	4.97756	5.00477	0.0255261	0.121363	0.238118	0.35443	0.739058	0.845908	0.7159	0.822917
SL1344_RS02410_hha	2.22854	1.93291	2.57935	0.640498	0.12063	5.30972	4.67861e-05	0.0029827	0.0350212	0.1	0.243021
SL1344_RS02415_Hha.toxicity.attenuator	2.16294	1.86062	2.68278	0.815179	0.194027	3.89787	4.67861e-05	0.0181579	0.0953438	0.1	0.243021
SL1344_RS14890_hilA	0.462165	1.84477	-1.06888	-2.94634	0.320253	-9.25563	4.67861e-05	0.000927276	0.0206261	0.1	0.243021
SL1344_RS14845_hilC	2.00129	2.75853	1.22962	-1.53444	0.213841	-7.26608	4.67861e-05	0.00324964	0.0385486	0.1	0.243021
SL1344_RS14885_hilD	2.37719	2.9173	1.76562	-1.22162	0.210002	-5.90264	4.67861e-05	0.00115343	0.0237825	0.1	0.243021
SL1344_RS23135_hilE	-1.26336	-1.21839	-1.3103	-0.0921539	0.274091	-0.311298	0.362	0.475029	0.624207	0.5775	0.697152
SL1344_RS21865_HlyD.family.type.I.secretion.periplasmic.adaptor.subunit	-0.983469	-0.0566884	-2.05422	-1.97782	0.358244	-5.52163	4.67861e-05	0.0027934	0.0339068	0.1	0.243021
SL1344_RS08745_hns	6.95949	6.96819	6.94951	0.0430018	0.101527	0.377631	0.438667	0.500449	0.680762	0.9685	0.981069
hscB_hscB	2.64757	2.53067	2.73734	0.211029	0.0984373	2.11321	0.00599677	0.0488773	0.159819	0.1085	0.253987
SL1344_RS08210_hslJ	0.880074	0.910488	0.85593	-0.0533421	0.151184	-0.337164	0.356429	0.497518	0.646443	0.6096	0.725581
SL1344_RS21405_hupA	7.06269	7.0715	7.02894	-0.0357354	0.0879146	-0.3055	0.336442	0.882073	0.936151	0.712	0.836446
SL1344_RS21410_hupB	4.30694	4.27961	4.46948	0.177237	0.0939731	1.20046	0.127915	0.159372	0.343048	0.2678	0.443193
hycD_hycD	-2.76411	-2.67899	-2.97429	-0.300493	0.917706	-0.312287	0.36509	0.567448	0.718905	0.731	0.82389
hycE_hycE	-1.47406	-1.55193	-1.38711	0.139737	0.367981	0.370459	0.338441	0.509898	0.656601	0.6145	0.730377
SL1344_RS06065_hypothetical.protein	0.844359	1.62582	-0.0484974	-1.67296	0.238844	-7.08116	4.67861e-05	0.00293838	0.0332513	0.1	0.243021
SL1344_RS07940_hypothetical.protein	3.55198	4.26889	2.84485	-1.43264	0.146668	-9.81186	4.67861e-05	0.00189697	0.030125	0.1	0.243021
SL1344_RS09195_hypothetical.protein	-1.09427	-0.143685	-2.11965	-1.95933	0.428207	-4.58944	4.67861e-05	0.00434927	0.042395	0.1	0.243021
SL1344_RS09675_hypothetical.protein	2.2294	3.4149	0.914725	-2.53584	0.205339	-12.4805	4.67861e-05	0.000361019	0.0134953	0.1	0.243021
SL1344_RS09745_hypothetical.protein	2.26807	2.55897	1.92382	-0.730341	0.22823	-3.34015	4.67861e-05	0.00826053	0.0614331	0.1	0.243021
SL1344_RS22135_hypothetical.protein	-2.27846	-1.3997	-3.60997	-2.27754	0.635364	-3.57632	4.67861e-05	0.0170725	0.0835004	0.1	0.243021
iacP_iacP	0.303018	0.490665	0.126704	-0.360413	0.219633	-1.60941	0.0433046	0.0815275	0.21508	0.146	0.301391
SL1344_RS14895_iagB	0.490594	1.35889	-0.79569	-2.2184	0.332701	-6.73792	4.67861e-05	0.00143581	0.0243305	0.1	0.243021
lamB_iamB	-1.45685	-1.28693	-1.66433	-0.377692	0.295821	-1.19087	0.0972685	0.155608	0.303634	0.228	0.38191
idnK_idnK	-2.24959	-2.13434	-2.3605	-0.213708	0.460578	-0.447478	0.315123	0.459529	0.613556	0.5786	0.698038
SL1344_RS22990_idnT	-2.23425	-2.21517	-2.2684	0.00815153	0.586635	0.0119449	0.49567	0.683086	0.799817	0.7907	0.868891
SL1344_RS06655_ihfA	4.84456	4.91406	4.76	-0.154833	0.0386539	-3.99986	4.67861e-05	0.00907617	0.059906	0.1	0.243021
SL1344_RS04775_ihfB	3.68299	3.74049	3.62905	-0.113926	0.0743767	-1.51164	0.0366668	0.0886955	0.228213	0.1428	0.297328
lldD_ildD	-0.137679	0.0672618	-0.326642	-0.398871	0.218967	-1.76812	0.0186669	0.0629711	0.180379	0.1247	0.274512
ilvM_ilvM	-0.0499924	0.0573521	-0.274627	-0.297921	0.271991	-1.04267	0.141905	0.210746	0.386252	0.3034	0.470171
SL1344_RS14990_invA	0.682472	2.08083	-0.936557	-3.01858	0.204182	-14.859	4.67861e-05	0.000234203	0.010022	0.1	0.243021
SL1344_RS14980_invC	-0.126216	1.02565	-1.43625	-2.44281	0.249646	-9.7916	4.67861e-05	0.000815466	0.0170763	0.1	0.243021
SL1344_RS14995_invE	0.132477	1.56918	-1.92047	-3.50272	0.304575	-11.4522	4.67861e-05	0.00130549	0.0210525	0.1	0.243021
SL1344_RS15005_invF	0.526055	2.23066	-1.75865	-4.02853	0.39468	-10.2607	4.67861e-05	0.00406576	0.0417155	0.1	0.243021
SL1344_RS15000_invG	0.481356	2.25451	-1.6252	-3.87492	0.23449	-16.4775	4.67861e-05	0.000416905	0.0120414	0.1	0.243021
InvR_invR	2.49124	3.25417	1.55781	-1.70719	0.220993	-7.97073	4.67861e-05	0.0049996	0.0481478	0.1	0.243021
SL1344_RS14355_iroB	-0.683541	0.325388	-1.54874	-1.80757	0.389868	-4.56734	4.67861e-05	0.00482561	0.0454461	0.1	0.243021
SL1344_RS24725_IS91.family.transposase	0.791772	1.69458	-0.418879	-2.14237	0.239066	-9.02618	4.67861e-05	0.000603919	0.0164235	0.1	0.243021
IsrA_isrA	-4.95358	-5.73226	-4.50187	1.20937	1.43473	0.775238	0.172	0.261243	0.43979	0.3454	0.499425
IsrB_isrB	-2.38801	-2.77153	-2.0199	0.746345	0.415157	1.72553	0.0313335	0.0716518	0.188842	0.1396	0.289587
IsrC_isrC	-2.05686	-2.07686	-2.03199	0.0333381	0.413482	0.0807443	0.464667	0.588955	0.723044	0.6921	0.790937
IsrD_isrD	-9.08692	-9.63315	-8.5219	0.979153	4.01395	0.223638	0.39	0.501828	0.649347	0.6189	0.730247
IsrE_isrE	-0.173774	-0.751934	0.285605	1.03998	0.196107	5.20142	4.67861e-05	0.00407964	0.0380492	0.1	0.243021
IsrF_isrF	-0.976304	-0.601573	-1.45273	-0.860662	0.304637	-2.75268	0.00067292	0.0213393	0.0967975	0.1009	0.244282
IsrG_isrG	-1.83043	-1.73088	-1.92435	-0.18215	0.438557	-0.38628	0.339107	0.509759	0.659753	0.6224	0.738594
IsrH.1_isrH	-4.39421	-3.74468	-4.71761	-0.884666	1.08893	-0.72078	0.229181	0.373069	0.536299	0.465	0.613615
IsrH.2_isrH2	-4.40514	-3.74425	-4.71444	-0.862547	1.07119	-0.712172	0.239174	0.392536	0.556193	0.4872	0.63502
IsrI_isrI	-2.57412	-2.60351	-2.54269	0.0523374	0.550091	0.0999089	0.453031	0.616981	0.746421	0.7177	0.812144
IsrJ_isrJ	-0.379051	-0.44318	-0.287537	0.143075	0.234689	0.57506	0.264	0.404317	0.563874	0.5091	0.644334
IsrK_isrK	0.894809	0.783757	1.03735	0.261287	0.155303	1.61533	0.0313335	0.083079	0.213538	0.1381	0.288088
IsrL_isrL	-2.04074	-2.03468	-2.05216	0.00214851	0.434839	0.00311786	0.498334	0.620235	0.751207	0.742	0.83192
IsrM_isrM	-4.27943	-4.5769	-4.02031	0.566923	0.972366	0.553098	0.272485	0.4135	0.57488	0.5216	0.655921
IsrN_isrN	-7.27533	-6.89688	-8.00016	-1.12646	2.96562	-0.318506	0.344437	0.471612	0.63373	0.6089	0.729125
IsrO_isrO	-0.645557	-0.649294	-0.643579	-0.00159014	0.324948	-0.00378014	0.497668	0.668391	0.786778	0.7712	0.851703
IsrP_isrP	-1.57394	-1.51735	-1.65515	-0.135903	0.357226	-0.364883	0.348667	0.489391	0.639101	0.6035	0.72052
IsrQ_isrQ	-4.93976	-4.94799	-4.92785	-0.0108704	1.20001	-0.0099189	0.494	0.608451	0.741698	0.7222	0.815963
IstR.1_istR1	-1.69659	-1.98017	-1.25719	0.70686	0.389373	1.71798	0.0353099	0.0760843	0.204283	0.1426	0.295031
IstR.2_istR2	-1.4945	-1.7858	-1.13361	0.643862	0.362172	1.66579	0.0299802	0.0752517	0.202725	0.1385	0.291179
ksgA_ksgA	3.12501	2.99947	3.2289	0.233171	0.102896	2.24877	0.00266839	0.0312319	0.125781	0.1019	0.245555
SL1344_RS08205_ldhA	2.05522	2.33724	1.75019	-0.632801	0.173589	-3.74587	4.67861e-05	0.00866681	0.0611073	0.1	0.243021
SL1344_RS00585_leuO	-3.43537	-3.57521	-3.27671	0.474118	0.96372	0.485874	0.306	0.466912	0.627999	0.6188	0.730573
SL1344_RS21750_lexA	4.21034	4.19184	4.23006	0.0220587	0.124033	0.190497	0.398	0.734246	0.840793	0.8212	0.888978
ligA_ligA	3.62289	3.37459	3.83086	0.453369	0.0821955	5.47312	4.67861e-05	0.00373557	0.0389167	0.1	0.243021
livF_livF	-0.970161	-0.721055	-1.22167	-0.482707	0.326111	-1.4438	0.0499668	0.0988929	0.23984	0.1591	0.31614
lolA_lolA	2.25526	2.31046	2.20862	-0.119274	0.164501	-0.721195	0.209194	0.302573	0.492928	0.405	0.565658
lolB_lolB	0.690919	0.739626	0.63296	-0.0616191	0.265165	-0.229672	0.408667	0.689237	0.805866	0.8074	0.87694
lplA_lplA	1.58603	1.56301	1.61106	0.0603773	0.149111	0.377101	0.33511	0.497465	0.651647	0.637	0.747504
SL1344_RS06600_lpxR	-0.384177	0.685957	-1.98444	-2.68053	0.300368	-8.94071	4.67861e-05	0.00267493	0.0304792	0.1	0.243021
SL1344_RS11955_lrhA	1.51203	1.13166	1.85047	0.73881	0.162198	4.49753	4.67861e-05	0.00460841	0.0439048	0.1	0.243021
SL1344_RS04660_lrp	3.91774	4.10213	3.7102	-0.397985	0.0632115	-6.28533	4.67861e-05	0.00252901	0.0316853	0.1	0.243021
SL1344_RS09120_L.serine.ammonia.lyase	4.32249	4.7419	3.89618	-0.849088	0.0629849	-13.5361	4.67861e-05	0.00025976	0.0110636	0.1	0.243021
SL1344_RS20930_lsrR	0.473715	0.2065	0.654822	0.439076	0.181002	2.37369	0.00400115	0.0365319	0.132053	0.1049	0.249692
SL1344_RS14590_luxS	3.91564	3.85513	3.96398	0.11551	0.0661479	1.74472	0.0113262	0.0811952	0.218446	0.1122	0.258701
SL1344_RS09795_lysine.N.methylase	2.93923	3.50986	2.24583	-1.25505	0.184938	-6.79206	4.67861e-05	0.00120255	0.0236704	0.1	0.243021
malF_malF	-2.23266	-2.29738	-2.15929	0.213095	0.62475	0.321444	0.367755	0.555859	0.703265	0.6987	0.796408
malG_malG	-2.17422	-2.15597	-2.20176	-0.0847421	0.550403	-0.144104	0.434667	0.620378	0.753132	0.752	0.836653
SL1344_RS18135_malT	2.67024	2.07451	3.20144	1.13507	0.10157	11.2654	4.67861e-05	0.00170849	0.0260452	0.1	0.243021
SL1344_RS07280_malY.	-0.554925	-0.682847	-0.450861	0.223035	0.256522	0.81784	0.185876	0.288511	0.457333	0.3871	0.539484
mdoD_mdoD	3.00033	3.21	2.81425	-0.39605	0.0694378	-5.65498	4.67861e-05	0.00317989	0.034406	0.1	0.243021
mdoG_mdoG	4.35135	4.32461	4.37809	0.0578598	0.0644252	0.889924	0.159333	0.246401	0.426429	0.3391	0.499906
SL1344_RS09375_membrane.protein	2.59139	3.12323	1.96884	-1.16166	0.104941	-10.9592	4.67861e-05	0.000487246	0.0140794	0.1	0.243021
SL1344_RS21870_membrane.protein	3.45423	3.68761	3.24222	-0.443515	0.0721007	-6.14041	4.67861e-05	0.00281042	0.0334013	0.1	0.243021
SL1344_RS11835_menC	1.47813	1.41656	1.55071	0.154604	0.178035	0.889597	0.128667	0.24057	0.428166	0.3004	0.453803
SL1344_RS21470_metA	-0.810965	-0.81578	-0.805043	0.00853023	0.261604	0.0273906	0.488341	0.577562	0.713228	0.6852	0.785449
SL1344_RS21065_metB	1.61537	1.54849	1.6879	0.136402	0.117315	1.12816	0.104	0.164898	0.320219	0.2436	0.400967
SL1344_RS16345_metC	0.164635	0.399403	-0.0322863	-0.429554	0.185475	-2.26891	0.00932761	0.0352809	0.128237	0.1066	0.251743
SL1344_RS20385_metE	1.11403	1.163	1.0704	-0.0698964	0.289873	-0.245891	0.372418	0.674809	0.797619	0.7605	0.848279
SL1344_RS21095_metF	0.187063	0.28795	-0.0731216	-0.327931	0.311088	-0.964493	0.166	0.234227	0.423479	0.3319	0.50197
metG_metG	3.74143	3.57907	3.95295	0.368168	0.0636756	5.66137	4.67861e-05	0.00425258	0.040649	0.1	0.243021
SL1344_RS21500_metH	2.20327	2.25582	2.15899	-0.0908398	0.111649	-0.773115	0.200533	0.307544	0.478611	0.4051	0.557496
SL1344_RS18435_methyl.accepting.chemotaxis.citrate.transducer	3.21571	4.25217	2.08011	-2.17142	0.0826119	-26.5037	4.67861e-05	0.000136908	0.00783426	0.1	0.243021
SL1344_RS08105_methyl.accepting.chemotaxis.protein	1.72457	2.69441	0.646935	-2.03519	0.142869	-14.2562	4.67861e-05	0.00029721	0.01096	0.1	0.243021
SL1344_RS16230_methyl.accepting.chemotaxis.protein	2.16549	3.00058	1.10045	-1.901	0.154751	-12.3642	4.67861e-05	0.00223373	0.0314948	0.1	0.243021
SL1344_RS16300_methyl.accepting.chemotaxis.protein	4.49134	5.24381	3.80006	-1.42579	0.113735	-12.4942	4.67861e-05	0.000142518	0.00928814	0.1	0.243021
SL1344_RS16625_methyl.accepting.chemotaxis.protein	5.20291	6.13374	4.38305	-1.74515	0.0720538	-23.2334	4.67861e-05	0.000735113	0.0199314	0.1	0.243021
SL1344_RS21060_metJ	2.99377	3.06413	2.9281	-0.180568	0.218173	-0.860409	0.13	0.231944	0.431516	0.2719	0.448291
SL1344_RS21070_metL	2.98251	2.90948	3.15087	0.228825	0.103547	1.98506	0.017322	0.0654584	0.19355	0.1221	0.271392
metQ_metQ	3.29167	3.31332	3.2624	-0.0972483	0.146322	-0.67351	0.248501	0.318307	0.512805	0.5084	0.654254
SL1344_RS20380_metR	-0.548188	-0.578777	-0.514159	0.0857607	0.278943	0.268509	0.390667	0.560601	0.701282	0.6831	0.782017
MgrR_mgrR	2.20393	1.70601	2.44027	0.7407	0.258136	2.92201	4.67861e-05	0.0461884	0.164482	0.1	0.243021
MicA_micA	-2.13286	-1.85708	-2.65185	-0.794987	0.525171	-1.4085	0.0500001	0.119078	0.274278	0.1611	0.315882
MicC_micC	-2.5678	-2.40048	-2.66681	-0.29114	0.721653	-0.386676	0.341106	0.549052	0.698638	0.6829	0.78837
MicF_micF	1.54244	1.0324	2.15005	1.12583	0.235045	4.81343	4.67861e-05	0.00767784	0.0594596	0.1	0.243021
SL1344_RS07395_mlc	1.24154	1.09341	1.38507	0.290707	0.124261	2.30402	0.00533064	0.0322472	0.120299	0.1055	0.250401
moaA_moaA	0.840424	0.867395	0.811787	-0.0528663	0.163824	-0.293446	0.378667	0.559951	0.700308	0.666	0.771416
moaD_moaD	-0.550229	-0.633766	-0.489396	0.144354	0.26703	0.493059	0.307129	0.470908	0.625413	0.5884	0.709948
moaE_moaE	0.155401	0.141583	0.17469	0.0397429	0.19458	0.188267	0.409727	0.558947	0.69618	0.6743	0.775771
mobA_mobA	0.113591	0.122487	0.102871	-0.0202138	0.187583	-0.106785	0.449333	0.556505	0.694664	0.6552	0.761978
SL1344_RS24715_mobA	4.09564	5.27009	2.80329	-2.49273	0.119804	-20.8474	4.67861e-05	4.27925e-05	0.00559459	0.1	0.243021
SL1344_RS24720_mobC	1.86608	2.93048	0.318498	-2.60275	0.237277	-10.6001	4.67861e-05	0.00304121	0.0370935	0.1	0.243021
SL1344_RS03955_modA	2.85246	3.63649	2.04824	-1.58747	0.104869	-15.0435	4.67861e-05	0.000204978	0.0101469	0.1	0.243021
modB_modB	2.66156	3.45871	1.93918	-1.49351	0.135046	-10.9039	4.67861e-05	0.000669588	0.0173747	0.1	0.243021
SL1344_RS03965_modC	3.16205	3.87229	2.45883	-1.40452	0.110874	-12.6834	4.67861e-05	0.00043757	0.0143751	0.1	0.243021
SL1344_RS09620_motA	5.00776	6.39393	3.63421	-2.70048	0.198281	-13.6895	4.67861e-05	2.26116e-05	0.00527975	0.1	0.243021
motB_motB	5.16069	6.38634	3.91528	-2.4342	0.133152	-18.3246	4.67861e-05	1.61096e-05	0.00445393	0.1	0.243021
SL1344_RS09450_msbB	2.59263	2.98944	2.12388	-0.867938	0.0890511	-9.73684	4.67861e-05	0.00133257	0.0219093	0.1	0.243021
Msr_Msr	-0.786432	-1.21925	-0.384028	0.861817	0.325496	2.63415	4.67861e-05	0.0215131	0.100085	0.1001	0.243161
mtlR_mtlR	1.50783	1.53826	1.47752	-0.0206293	0.200316	-0.098619	0.458361	0.718769	0.826932	0.8447	0.901688
mukB_mukB	5.18159	5.19399	5.16943	-0.00101349	0.104279	-0.00814254	0.49567	0.794591	0.881372	0.9157	0.950947
murD_murD	3.84606	3.71627	4.00397	0.26903	0.141979	1.89326	0.0120004	0.043984	0.157711	0.1115	0.259201
SL1344_RS00625_murE	3.08953	2.89726	3.17899	0.280413	0.254795	1.16754	0.0973334	0.134163	0.31021	0.1991	0.374481
SL1344_RS09280_N.acetyltransferase	-0.103958	0.744164	-1.09144	-1.82544	0.305127	-6.01054	4.67861e-05	0.00475853	0.0422039	0.1	0.243021
napB_napB	-1.70883	-1.52536	-1.96911	-0.444464	0.371892	-1.12314	0.110667	0.174656	0.332812	0.2546	0.41107
SL1344_RS08805_narG	-0.996702	-0.544658	-1.50205	-0.966321	0.301913	-3.18592	4.67861e-05	0.0142887	0.0774625	0.1002	0.243305
SL1344_RS08800_narH	-1.67	-1.41028	-2.22684	-0.819305	0.509075	-1.54703	0.0266668	0.109327	0.262965	0.1326	0.281656
SL1344_RS08790_narI	-2.62477	-2.24443	-3.03634	-0.786476	0.456653	-1.6255	0.032645	0.0729331	0.194202	0.1365	0.287829
SL1344_RS08795_narJ	-3.52052	-3.11061	-4.08932	-0.989124	0.623723	-1.48656	0.0393072	0.0949769	0.225384	0.1581	0.310107
SL1344_RS08810_narK	-2.39895	-1.74479	-3.0066	-1.24769	0.452873	-2.6711	0.000673369	0.0215114	0.0966382	0.102	0.245711
SL1344_RS08820_narL	0.298539	0.65327	-0.0851156	-0.744747	0.180974	-4.10323	4.67861e-05	0.00725731	0.053181	0.1	0.243021
nepI_nepI	1.16288	1.17484	1.14233	-0.0423493	0.153075	-0.245723	0.392	0.563112	0.703111	0.677	0.779298
nhaA_nhaA	2.25095	2.27194	2.202	-0.0721773	0.140894	-0.491728	0.2998	0.441875	0.616665	0.5979	0.72312
nirD_nirD	-1.52824	-1.51361	-1.54932	0.00441883	0.437247	0.0109317	0.495333	0.682597	0.799495	0.7778	0.858494
nlpD_nlpD	5.57537	5.63419	5.46895	-0.20865	0.112025	-2.03632	4.67861e-05	0.0356271	0.141074	0.1	0.243021
nrdI_nrdI	-1.11989	-1.24399	-0.880653	0.344971	0.395156	0.817863	0.195333	0.298278	0.476108	0.4019	0.561361
SL1344_RS21955_nrfB	-0.00636266	0.77052	-0.897808	-1.68914	0.229715	-7.29995	4.67861e-05	0.00124447	0.022467	0.1	0.243021
SL1344_RS21960_nrfC	0.174867	0.824665	-0.753518	-1.57673	0.248268	-6.26914	4.67861e-05	0.0023678	0.0295743	0.1	0.243021
SL1344_RS21975_nrfG	-2.23554	-2.40513	-1.88449	0.45605	0.666332	0.595383	0.271333	0.444997	0.613432	0.5508	0.690494
nudC_nudC	0.335922	0.283718	0.399184	0.11432	0.193721	0.568371	0.268667	0.405386	0.566661	0.5155	0.647517
nusA_nusA	5.58397	5.45788	5.71636	0.311106	0.109109	3.0929	4.67861e-05	0.0119159	0.0766413	0.1	0.243021
nusB_nusB	4.2219	3.94989	4.37151	0.384892	0.158745	2.49082	4.67861e-05	0.0199147	0.101262	0.1	0.243021
nusG_nusG	5.94715	5.93498	5.96449	0.0299178	0.0507684	0.569962	0.28	0.432805	0.611706	0.5557	0.701217
obgE_obgE	3.29535	3.18531	3.51175	0.318174	0.240484	1.23199	0.0953334	0.163325	0.351146	0.1886	0.364384
ompL_ompL	-4.84106	-5.08469	-4.64098	0.416032	1.06702	0.372209	0.327115	0.471947	0.621448	0.5821	0.699009
SL1344_RS18070_ompR	2.23726	2.03849	2.35865	0.313558	0.115446	2.59412	0.00133677	0.0299566	0.120715	0.1022	0.246033
ompX_ompX	7.49579	7.25879	7.65836	0.389417	0.0825539	4.79179	4.67861e-05	0.00244139	0.0345272	0.1	0.243021
OmrA_omrA	-1.45803	-2.23862	-0.899843	1.33729	0.409714	3.18826	4.67861e-05	0.0185284	0.0891584	0.1	0.243021
OmrB_omrB	-1.92912	-2.39247	-1.64423	0.746777	0.423798	1.69259	0.0260002	0.083032	0.215517	0.1323	0.282611
oppB_oppB	-0.192872	-0.328608	-0.0296064	0.276745	0.307156	0.893638	0.171219	0.247715	0.426377	0.3366	0.504345
SL1344_RS14860_orgA	2.05296	3.02084	1.00476	-2.07364	0.221278	-9.45727	4.67861e-05	0.000328059	0.0135024	0.1	0.243021
OxyS_oxyS	-1.1456	-1.17212	-1.11776	0.108035	0.444028	0.223611	0.401732	0.623198	0.755746	0.7515	0.836325
pabB_pabB	2.01688	2.41019	1.50157	-0.894291	0.143686	-6.11734	4.67861e-05	0.00395203	0.0395593	0.1	0.243021
pagP_pagP	2.66859	2.35132	3.00661	0.671269	0.13791	4.92119	4.67861e-05	0.0134237	0.0808523	0.1	0.243021
SL1344_RS10525_pduA	-6.13856	-5.51816	-7.21453	-1.72752	2.07347	-0.722673	0.157229	0.270801	0.446943	0.3434	0.493689
pduC_pduC	-3.9304	-3.84706	-4.05546	-0.230994	0.795784	-0.26519	0.374417	0.511867	0.659312	0.6309	0.740552
pduD_pduD	-4.77082	-4.69762	-4.8674	-0.184427	1.23196	-0.131145	0.43571	0.571749	0.716484	0.7116	0.808179
pduE_pduE	-5.0841	-5.31555	-4.89401	0.332738	1.5626	0.201022	0.403731	0.620407	0.750329	0.7196	0.813198
pdxK_pdxK	-0.316226	-0.116835	-0.39245	-0.247841	0.264084	-0.856347	0.196	0.28997	0.464123	0.4045	0.561914
SL1344_RS06590_pfkB	1.73213	1.67225	1.76346	0.100486	0.17178	0.533306	0.299333	0.433491	0.608666	0.5804	0.712049
SL1344_RS13960_phage.virion.morphogenesis.protein	-4.72032	-5.07809	-3.94773	1.61834	3.18086	0.476914	0.248501	0.408163	0.595791	0.481	0.647823
SL1344_RS02035_phoB	2.2669	2.21916	2.3187	0.0894774	0.119451	0.712652	0.219187	0.342103	0.514698	0.4334	0.587126
SL1344_RS11645_phoE	7.39892	6.94901	7.88798	0.925074	0.0612751	15.0984	4.67861e-05	6.32363e-05	0.00705671	0.1	0.243021
SL1344_RS05535_phoH	-0.209758	0.126034	-0.50561	-0.652608	0.270508	-2.38822	0.00133677	0.031665	0.124559	0.1029	0.247027
SL1344_RS06080_phoP	3.97985	3.91676	4.05608	0.143827	0.0664816	2.20667	0.00133677	0.0499656	0.163916	0.1017	0.245274
SL1344_RS06075_phoQ	4.02176	3.90399	4.15702	0.261464	0.0668285	3.91996	4.67861e-05	0.0136067	0.0781863	0.1	0.243021
phoR_phoR	1.54197	1.64642	1.47803	-0.163726	0.126916	-1.21727	0.103265	0.154775	0.312712	0.2378	0.398079
SL1344_RS13700_phospho.2.dehydro.3.deoxyheptonate.aldolase.Tyr.sensitive	1.0805	0.633641	1.42175	0.788294	0.142881	5.47944	4.67861e-05	0.00501528	0.0424217	0.1	0.243021
SL1344_RS10625_phsA	-1.64677	-1.58747	-1.70736	-0.12574	0.335488	-0.33806	0.348667	0.492948	0.637824	0.6037	0.714797
SL1344_RS10620_phsB	-3.53993	-3.9532	-3.35088	0.603864	0.923512	0.57678	0.242667	0.363291	0.544469	0.4867	0.629251
SL1344_RS10615_phsC	-2.33154	-2.2214	-2.40499	-0.219441	0.550573	-0.360431	0.352667	0.529149	0.676199	0.6582	0.763657
potG_potG	0.346416	0.585551	0.223831	-0.367377	0.302789	-1.16316	0.0946667	0.136618	0.302017	0.2148	0.384205
SL1344_RS09215_prc	5.7296	6.07094	5.29345	-0.77811	0.0672499	-11.3995	4.67861e-05	0.00203273	0.0311571	0.1	0.243021
SL1344_RS14880_prgH	1.09713	2.69293	-1.01379	-3.71289	0.208255	-17.9036	4.67861e-05	0.00076078	0.0172723	0.1	0.243021
SL1344_RS14875_prgI	0.066118	1.55624	-2.18192	-3.7512	0.432206	-8.55796	4.67861e-05	0.00449643	0.0433409	0.1	0.243021
SL1344_RS14870_prgJ	0.822571	2.29563	-1.00517	-3.29991	0.213358	-15.3849	4.67861e-05	0.00117415	0.0210707	0.1	0.243021
SL1344_RS14865_prgK	2.00999	3.17109	0.695642	-2.48497	0.179259	-13.9545	4.67861e-05	0.000282095	0.0118656	0.1	0.243021
SL1344_RS09220_proQ	5.56585	5.86502	5.26027	-0.614607	0.0565747	-10.7865	4.67861e-05	0.000228959	0.0113951	0.1	0.243021
SL1344_RS09255_prpA.pphA	-2.03215	-1.5714	-2.58	-1.01391	0.366247	-2.73103	0.00266839	0.0237554	0.101285	0.1015	0.245051
psiB_psiB	-2.49909	-2.78873	-2.2352	0.541206	0.433375	1.18609	0.0932712	0.155692	0.301589	0.2325	0.387379
psiB_psiB.1	-3.17686	-3.16868	-3.18394	-0.00344785	0.562835	-0.00706708	0.497002	0.557428	0.695513	0.6665	0.770485
pssA_pssA	3.88944	3.77034	3.99505	0.223766	0.0550658	4.07754	4.67861e-05	0.00838194	0.0578987	0.1	0.243021
SL1344_RS11995_pta	6.10589	5.91371	6.25093	0.344759	0.0942202	3.58664	4.67861e-05	0.0278412	0.123703	0.1	0.243021
SL1344_RS15255_ptpS	1.91413	1.26721	2.52218	1.26413	0.116483	10.8258	4.67861e-05	0.000503012	0.0145281	0.1	0.243021
SL1344_RS02910_PTS.mannose.fructose.sorbose.transporter.subunit.IIB	-5.76217	-5.61111	-6.1281	-0.483947	2.49323	-0.130727	0.423718	0.596606	0.743783	0.8062	0.880901
SL1344_RS07105_purR	2.81846	2.62749	2.97621	0.345638	0.0949233	3.63131	4.67861e-05	0.0132641	0.0752813	0.1	0.243021
putA_putA	1.9698	1.98866	1.95146	-0.0389663	0.100471	-0.364623	0.347768	0.492279	0.63979	0.5955	0.714351
SL1344_RS23405_putative.inner.membrane.protein	1.16955	1.52563	0.8015	-0.718395	0.150439	-4.72254	4.67861e-05	0.00438758	0.041366	0.1	0.243021
SL1344_RS09445_pyruvate.kinase.II	2.87918	3.33225	2.36986	-0.959211	0.09142	-10.3977	4.67861e-05	0.000653497	0.0163403	0.1	0.243021
SL1344_RS16430_qseB	-1.97139	-2.0758	-1.88646	0.185652	0.361095	0.485266	0.286667	0.417984	0.570677	0.5241	0.649833
SL1344_RS16435_qseC	-0.620682	-0.741886	-0.457278	0.276418	0.23733	1.12796	0.11459	0.184733	0.339542	0.2701	0.426225
SL1344_RS23490_radA	2.51697	2.34762	2.66193	0.31819	0.0943561	3.3618	4.67861e-05	0.0150285	0.0797655	0.1	0.243021
RaoN_raoN	-2.30464	-2.52128	-1.98102	0.521181	0.439687	1.11523	0.114667	0.182637	0.340347	0.2674	0.425727
SL1344_RS12895_ratA	1.1968	1.18408	1.2039	0.013612	0.13398	0.106126	0.459333	0.594174	0.727073	0.6966	0.795063
rcsA_rcsA	-0.354688	-0.275715	-0.459847	-0.191108	0.257397	-0.673757	0.197202	0.312095	0.484822	0.422	0.56692
SL1344_RS11655_rcsB	3.38488	3.31817	3.46987	0.176547	0.119347	1.4533	0.0360001	0.0851895	0.229754	0.1374	0.2908
SL1344_RS11660_rcsC	2.21537	1.95815	2.35818	0.397397	0.182259	2.21617	0.0020023	0.0290393	0.12194	0.1011	0.244566
SL1344_RS11650_rcsD	3.37469	3.14629	3.62893	0.486917	0.0691336	7.11315	4.67861e-05	0.00185799	0.0265371	0.1	0.243021
rcsF_rcsF	1.82713	1.65724	1.94564	0.274837	0.135714	1.9414	0.0219855	0.0556372	0.172722	0.1214	0.271671
RdlD_rdlD	-0.724601	-0.997341	-0.578594	0.409424	0.361659	1.07523	0.116589	0.189488	0.364236	0.2721	0.436356
RdlE_rdlE	-2.60048	-3.15575	-2.11277	1.0889	0.603727	1.78754	0.0206531	0.062006	0.181717	0.1186	0.266233
SL1344_RS14650_recA	4.3299	4.54758	4.22376	-0.335275	0.181043	-2.1224	4.67861e-05	0.0324441	0.133485	0.1	0.243021
SL1344_RS13835_recN	2.57354	2.63218	2.51525	-0.119198	0.0870654	-1.3066	0.0673334	0.128564	0.277281	0.1972	0.35331
SL1344_RS06620_rfc	1.62927	1.42797	1.83681	0.429246	0.160615	2.696	4.67861e-05	0.0206552	0.0982354	0.1	0.243021
SL1344_RS22270_rflM	2.86998	3.44529	2.31942	-1.16467	0.179126	-6.55758	4.67861e-05	0.0016988	0.027991	0.1	0.243021
rhtB_rhtB	-1.84367	-1.73831	-1.94592	-0.214605	0.346225	-0.563325	0.262667	0.368555	0.525143	0.4757	0.608903
rimM_rimM	6.53447	6.42601	6.6232	0.210127	0.0983934	2.2027	4.67861e-05	0.0318934	0.132908	0.1	0.243021
rimO_rimO	3.39399	3.32523	3.49414	0.175019	0.0877433	1.9197	0.00600077	0.0611422	0.185356	0.1081	0.25399
SL1344_RS03220_rlpA	2.10295	2.09005	2.11941	0.0327796	0.0953207	0.316243	0.357333	0.496957	0.645152	0.6095	0.722823
SL1344_RS05840_rne	5.40059	5.36266	5.46237	0.0868931	0.0835946	1.08821	0.124584	0.167915	0.350686	0.2454	0.427708
rnpB_rnpB	11.2425	11.1566	11.395	0.235243	0.0250574	7.95381	4.67861e-05	0.0141961	0.0854848	0.1	0.243021
RnpB_RnpB	11.2415	11.1566	11.3947	0.235383	0.0256818	7.85293	4.67861e-05	0.0141847	0.0854535	0.1	0.243021
SL1344_RS15130_rpoS	4.82482	4.96689	4.61258	-0.360169	0.0901763	-4.12384	4.67861e-05	0.0175216	0.0938098	0.1	0.243021
rprA_rprA	-2.35544	-2.67525	-2.19681	0.493502	0.565419	0.811353	0.177333	0.281987	0.460906	0.3816	0.530844
rpsN_rpsN	6.97037	6.86045	7.09694	0.257497	0.0859773	3.15961	4.67861e-05	0.0123812	0.0787122	0.1	0.243021
rpsV_rpsV	1.80587	2.45898	1.2782	-1.14522	0.197588	-5.72498	4.67861e-05	0.0026836	0.0340936	0.1	0.243021
RseX_rseX	-6.67197	-6.30921	-7.89963	-1.38562	3.22825	-0.358251	0.330446	0.467967	0.638598	0.6509	0.767784
rsmD_rsmD	1.00699	0.739612	1.23962	0.587241	0.273157	2.14344	0.00133677	0.0314125	0.127401	0.1007	0.244003
SL1344_RS09240_rsmF.yebU	2.62203	2.95506	2.27701	-0.682292	0.104435	-6.63535	4.67861e-05	0.00181336	0.0268595	0.1	0.243021
SL1344_RS22150_rtsA	0.452903	1.79261	-1.06232	-2.94156	0.437519	-6.89993	4.67861e-05	0.00258257	0.0319971	0.1	0.243021
SL1344_RS22145_rtsB	-1.24429	0.0899424	-3.49906	-3.58988	0.489968	-7.17937	4.67861e-05	0.00414763	0.0377749	0.1	0.243021
rumA_rumA	2.81698	2.77507	2.88655	0.115056	0.125822	0.882053	0.163225	0.249811	0.438116	0.3418	0.507938
SL1344_RS09480_ruvA	1.93817	2.34356	1.44022	-0.904045	0.10767	-8.49324	4.67861e-05	0.00151827	0.0230841	0.1	0.243021
SL1344_RS09475_ruvB	2.72061	3.13234	2.25972	-0.857758	0.106956	-7.93824	4.67861e-05	0.0010211	0.0206001	0.1	0.243021
RybA_rybA	2.46923	2.57221	2.35473	-0.258633	0.140389	-1.8337	0.00600077	0.0505729	0.167057	0.1036	0.24791
RybB_rybB	-0.683901	-0.910665	-0.211473	0.657306	0.334291	1.81434	0.0313126	0.0681507	0.1954	0.1335	0.285754
RybD_rybD	0.740039	1.07712	0.26297	-0.818509	0.220867	-3.66483	4.67861e-05	0.00977797	0.0642841	0.1	0.243021
RydB_rydB	-3.19636	-3.21028	-3.18189	0.0329584	0.651744	0.0445326	0.481679	0.60624	0.738887	0.7164	0.811068
RydC_rydC	0.248646	0.470632	-0.0730358	-0.532901	0.206877	-2.50747	0.00333249	0.0309856	0.120624	0.1027	0.246666
RyeF_ryeF	0.453566	1.13314	-0.30732	-1.4392	0.171475	-8.38132	4.67861e-05	0.00118468	0.0208544	0.1	0.243021
RyfA_ryfA	1.96888	1.98177	1.96151	-0.0382854	0.157904	-0.228999	0.395333	0.587254	0.730426	0.7236	0.818509
RyfD_ryfD	3.13543	3.02894	3.25497	0.223584	0.0987968	2.2468	0.00533064	0.0328093	0.128657	0.1022	0.246113
RyhB_ryhB	-0.510615	-0.878871	0.311752	1.13512	0.520742	1.92943	0.00933382	0.0679419	0.204709	0.112	0.259476
RyjB_ryjB	-2.5699	-2.57529	-2.56334	0.0305274	0.52735	0.0537068	0.475683	0.59788	0.729972	0.7074	0.802329
Sar_sar	-0.567566	-0.942827	-0.26906	0.680238	0.269225	2.46959	0.00133588	0.0344426	0.12821	0.1015	0.245049
SL1344_RS10635_sbcB	1.76237	1.50321	1.93097	0.386953	0.196643	1.89243	0.0266668	0.0513336	0.169063	0.119	0.269352
SL1344_RS01925_sbmA	0.213343	0.122498	0.32427	0.187097	0.246257	0.731079	0.221186	0.335252	0.511931	0.4409	0.593378
SL1344_RS10605_sbmC	0.854327	0.764342	1.02027	0.263169	0.187088	1.32929	0.0700001	0.140758	0.304125	0.1949	0.352072
SL1344_RS20885_sbp	0.942164	0.435868	1.26942	0.842837	0.217242	3.87301	4.67861e-05	0.0179284	0.0910647	0.1	0.243021
sdhC_sdhC	1.71898	1.95441	1.4059	-0.579057	0.181385	-3.25819	4.67861e-05	0.0185222	0.094648	0.1	0.243021
SL1344_RS09755_sdiA	2.31646	3.38803	1.14522	-2.21795	0.177636	-12.4407	4.67861e-05	0.000295005	0.0116191	0.1	0.243021
SdsR_sdsR	-1.25164	-1.58722	-0.937378	0.711306	0.451337	1.52223	0.0253166	0.0857714	0.228114	0.1273	0.278468
sgbH_sgbH	-4.5465	-4.07385	-5.04445	-0.890435	1.74394	-0.478001	0.255333	0.416435	0.593472	0.4985	0.646558
SgrS_sgrS	2.60872	2.66097	2.42964	-0.229894	0.201539	-1.21492	0.118	0.130792	0.300281	0.24	0.416348
SibA_sibA	0.569696	0.0986981	0.834707	0.73978	0.295026	2.44657	0.000673369	0.0485596	0.165499	0.1001	0.243162
SibC_sibC	2.91496	2.85742	2.93277	0.0758956	0.144153	0.44118	0.348667	0.561763	0.719771	0.7321	0.840295
SibD_sibD	2.40134	2.23532	2.5379	0.356086	0.268831	1.31429	0.0546667	0.111037	0.276055	0.1502	0.312053
SL1344_RS14940_sicA	0.104308	1.71031	-2.08884	-3.80089	0.299777	-12.7603	4.67861e-05	0.00176452	0.0254082	0.1	0.243021
sifA_sifA	-0.0124603	-0.120249	0.134585	0.20398	0.313318	0.610097	0.261825	0.418543	0.591374	0.5215	0.666894
sifB_sifB	-2.58043	-2.77714	-2.3905	0.391283	0.470507	0.785589	0.186667	0.276056	0.436212	0.3715	0.516409
SL1344_RS05355_sigE	0.800489	2.33766	-1.01831	-3.36639	0.186194	-18.1453	4.67861e-05	0.000388788	0.0117404	0.1	0.243021
SL1344_RS21850_siiA	-2.03072	-1.07283	-3.4178	-2.35267	0.461688	-5.09969	4.67861e-05	0.00431073	0.0396498	0.1	0.243021
SL1344_RS21855_siiB	-1.00696	-0.173721	-2.27367	-2.09987	0.352077	-5.98709	4.67861e-05	0.00544263	0.0443912	0.1	0.243021
SL1344_RS21875_siiF	2.29228	2.27095	2.34547	0.0575612	0.184131	0.220931	0.398667	0.828116	0.902339	0.7987	0.885041
SL1344_RS01560_sinR	0.809039	0.994834	0.494025	-0.49258	0.198531	-2.40743	0.00333249	0.0376865	0.137916	0.1025	0.24643
SL1344_RS14920_sipA	1.13454	2.11793	-0.0028381	-2.14653	0.201972	-10.848	4.67861e-05	0.000392117	0.0136369	0.1	0.243021
SL1344_RS14935_sipB	1.48883	3.14524	-0.557601	-3.71265	0.252037	-14.7229	4.67861e-05	0.000865723	0.0189046	0.1	0.243021
SL1344_RS14930_sipC	2.32739	3.92712	0.538688	-3.38491	0.123011	-27.626	4.67861e-05	6.29469e-05	0.00557849	0.1	0.243021
SL1344_RS14925_sipD	-0.0852663	1.06623	-1.76978	-2.8427	0.430817	-6.44226	4.67861e-05	0.00233797	0.030177	0.1	0.243021
SL1344_RS09740_sirA	3.18813	3.49472	2.90241	-0.606158	0.0860809	-6.99239	4.67861e-05	0.00260203	0.0322437	0.1	0.243021
SL1344_RS10425_sirohydrochlorin.cobaltochelatase	-3.26959	-3.6185	-2.816	0.784404	0.639068	1.14148	0.105929	0.170837	0.325523	0.2535	0.410809
SL1344_RS09840_SL1896	-2.37465	-2.07506	-2.80894	-0.767374	0.604606	-1.27799	0.0526317	0.144213	0.308777	0.1614	0.315209
SL1344_RS07175_slyA	2.91328	2.93267	2.88446	-0.0238928	0.130303	-0.173346	0.437708	0.763272	0.858326	0.8468	0.908262
SL1344_RS07110_sodB	3.621	3.66074	3.5472	-0.10845	0.238143	-0.418842	0.372418	0.548522	0.717561	0.7969	0.883552
SL1344_RS10630_sopA	-0.718	0.308878	-2.1914	-2.53777	0.405458	-6.27896	4.67861e-05	0.00347245	0.0357091	0.1	0.243021
sopB_sopB	0.75194	2.41972	-1.34042	-3.79766	0.280755	-13.5531	4.67861e-05	0.000261169	0.0105701	0.1	0.243021
SL1344_RS15235_sopD	-0.827916	-0.81807	-0.840682	-0.0300386	0.297231	-0.0851703	0.461333	0.607189	0.73918	0.707	0.80529
SL1344_RS13925_sopE	0.434436	2.47459	-2.42851	-4.93357	0.361997	-13.6819	4.67861e-05	0.001544	0.0238734	0.1	0.243021
SL1344_RS09265_sopE2	-0.715698	1.29986	-3.64932	-4.95937	0.432248	-11.4321	4.67861e-05	0.00189165	0.0253184	0.1	0.243021
spaK_spaK	-1.0966	-0.0558095	-2.80406	-2.78725	0.497203	-5.58455	4.67861e-05	0.00768377	0.0536475	0.1	0.243021
spaM_spaM	-0.562425	0.397357	-2.33901	-2.72373	0.418581	-6.3845	4.67861e-05	0.00791566	0.0578045	0.1	0.243021
spaN_spaN	-0.220007	0.844194	-1.61894	-2.52514	0.318283	-7.91179	4.67861e-05	0.00098792	0.0199452	0.1	0.243021
SL1344_RS14965_spaO	-0.47875	0.642431	-2.15741	-2.79996	0.332739	-8.4564	4.67861e-05	0.00253033	0.0293302	0.1	0.243021
SL1344_RS14960_spaP	-0.6379	0.507624	-2.41961	-2.92886	0.386126	-7.61694	4.67861e-05	0.00498283	0.0430455	0.1	0.243021
SL1344_RS14955_spaQ	-1.13388	0.0684317	-2.77117	-2.81085	0.375017	-7.50804	4.67861e-05	0.00220507	0.0270676	0.1	0.243021
SL1344_RS14950_spaR	-1.31819	0.027909	-2.65296	-2.62606	0.428077	-6.11535	4.67861e-05	0.00247719	0.0303995	0.1	0.243021
SL1344_RS14945_spaS	-1.00402	-0.115832	-2.43593	-2.33954	0.389853	-5.88768	4.67861e-05	0.00927778	0.0607153	0.1	0.243021
Spf_spf	7.873	7.85293	7.93459	0.0907942	0.18865	0.596608	0.225849	0.332576	0.539372	0.4	0.598503
SL1344_RS14840_spi4.transcriptional.regulator	-0.212759	0.828219	-1.54641	-2.38718	0.244207	-9.69311	4.67861e-05	0.00108119	0.0193945	0.1	0.243021
spiC_spiC	-5.45119	-5.47881	-5.4057	-0.00360728	1.55539	-0.00276245	0.498	0.617744	0.749833	0.7298	0.821423
spr_spr	4.88532	4.66239	5.09445	0.443811	0.0609439	7.27575	4.67861e-05	0.00107021	0.0215954	0.1	0.243021
SraA_sraA	-5.37302	-5.46437	-5.27286	0.2015	1.1336	0.156996	0.422	0.527971	0.671701	0.6443	0.753163
SraB_sraB	0.82439	0.779358	0.853854	0.0672904	0.234836	0.256122	0.402667	0.67865	0.797984	0.7692	0.855456
SraC_sraC	3.41278	4.01765	2.51163	-1.51757	0.219345	-6.83244	4.67861e-05	0.00136306	0.0256237	0.1	0.243021
SraF_sraF	1.87429	1.82689	2.3099	0.490278	0.361652	1.0934	0.184544	0.198684	0.394871	0.3406	0.529605
SraG_sraG	-1.88691	-1.94906	-1.83064	0.15407	0.466804	0.293272	0.364	0.532158	0.681159	0.678	0.778107
SraL_sraL	-2.65175	-2.36719	-2.83071	-0.440659	0.551356	-0.749559	0.207333	0.33467	0.501909	0.4421	0.586993
SL1344_RS07945_srfB	3.94124	4.64579	3.22234	-1.41262	0.149044	-9.38023	4.67861e-05	0.000480284	0.0162231	0.1	0.243021
SL1344_RS07950_srfC	3.54702	4.27519	2.84238	-1.43997	0.126649	-11.3923	4.67861e-05	0.00111782	0.0231496	0.1	0.243021
srlA_srlA	-4.28609	-3.95719	-4.74257	-0.758388	0.847291	-0.799679	0.163225	0.264377	0.428203	0.3515	0.500148
srlE_srlE	-3.15427	-3.18732	-3.12672	0.0463253	0.594513	0.0726289	0.465333	0.590365	0.72414	0.6944	0.793542
srlR_srlR	0.457025	0.464265	0.44517	-0.0122067	0.191264	-0.0613995	0.473333	0.62014	0.74963	0.7281	0.820783
SroA_sroA	-0.785236	-1.00622	-0.689625	0.308639	0.288462	0.962352	0.164	0.239411	0.411457	0.3416	0.500879
SroC_sroC	4.40081	4.4559	4.19886	-0.250742	0.291183	-0.80344	0.226516	0.291045	0.497801	0.4327	0.606802
SroD_sroD	0.416432	0.758594	-0.141822	-0.922626	0.34603	-2.74601	4.67861e-05	0.0672169	0.204595	0.1	0.243021
SroG_sroG	3.36959	3.29581	3.56691	0.275702	0.378924	0.430569	0.334	0.808699	0.894537	0.7012	0.830291
SL1344_RS06985_ssaG	-5.34066	-5.57547	-4.9981	0.449945	1.8077	0.224785	0.392	0.654932	0.775767	0.7417	0.830683
SL1344_RS07050_ssaR	-2.11695	-2.33483	-1.88645	0.452727	0.399386	1.05436	0.107262	0.185052	0.336225	0.2715	0.419814
SL1344_RS05160_sseI	-1.72705	-1.64071	-1.82204	-0.176546	0.341982	-0.485826	0.294667	0.416767	0.569757	0.5247	0.651424
sspA_sspA	4.41652	4.33402	4.45812	0.114115	0.0635093	1.62675	0.0532979	0.0869247	0.228933	0.1503	0.30841
SL1344_RS06915_ssrA	-0.72909	-0.823871	-0.637773	0.187659	0.287014	0.602421	0.251333	0.396275	0.558911	0.5058	0.640311
SsrA_ssrA	10.7913	10.8348	10.7449	-0.0272975	0.131899	-0.337001	0.343771	0.607599	0.763021	0.7231	0.833925
SL1344_RS06910_ssrB	-1.75116	-1.71938	-1.76988	0.0265052	0.558897	0.0386656	0.484	0.678176	0.80049	0.8021	0.876711
ssrS_ssrS	8.40474	8.23274	8.81574	0.572853	0.187467	2.5817	4.67861e-05	0.0236296	0.11339	0.1	0.243021
SsrS_ssrS	8.41121	8.23133	8.81572	0.573153	0.188129	2.58535	4.67861e-05	0.0237428	0.113687	0.1	0.243021
SL1344_RS16670_sstT	2.27334	2.25526	2.2982	0.0280826	0.11528	0.239914	0.389074	0.6259	0.755054	0.7224	0.816608
SL1344_RS01735_stbB	-5.92064	-5.04636	-7.26272	-2.19143	2.02096	-0.996155	0.0806667	0.183706	0.35488	0.2072	0.364963
SL1344_RS05145_stfT	-1.64674	-1.31112	-1.98808	-0.693678	0.36554	-1.78338	0.0233335	0.0631241	0.181429	0.1257	0.27558
STnc3140_STnc3140..sopD.	0.088839	-1.06952	0.916064	1.89533	0.403642	4.59356	4.67861e-05	0.00593243	0.0500404	0.1	0.243021
STnc3200_STnc3200	-5.86659	-6.2881	-5.55169	0.869717	2.11838	0.298751	0.312667	0.453017	0.623335	0.5905	0.709058
SL1344_RS15350_syd	2.06911	1.82048	2.18932	0.352806	0.137007	2.29684	0.00599677	0.041771	0.148451	0.1028	0.246878
SymR_symR	-1.82255	-1.82295	-1.8225	0.00468627	0.398022	0.01096	0.497002	0.605727	0.737484	0.7191	0.811373
SL1344_RS13990_tail.protein	-6.45485	-7.30541	-5.56011	2.62243	3.3945	0.69659	0.204	0.304448	0.48886	0.427	0.576911
tatE_tatE	1.36493	1.45861	1.16067	-0.306843	0.255661	-1.24394	0.0333113	0.17735	0.366287	0.1366	0.289334
tcuB_tcuB	-2.51669	-2.4591	-2.56962	-0.0952197	0.478036	-0.175629	0.408667	0.557729	0.695265	0.6593	0.764149
SL1344_RS16770_tdcA	-1.43001	-1.67781	-1.24393	0.504059	0.811141	0.665529	0.211193	0.321852	0.521256	0.4325	0.598156
SL1344_RS16765_tdcB	0.212771	0.72383	-0.624079	-1.34898	0.271457	-4.97165	4.67861e-05	0.00745054	0.0539952	0.1	0.243021
SL1344_RS16760_tdcC	1.13086	1.88688	0.273383	-1.61608	0.161161	-10.0194	4.67861e-05	0.0010213	0.0192572	0.1	0.243021
SL1344_RS05150_tfaT	-2.00916	-1.6183	-2.25061	-0.582303	0.453637	-1.22364	0.101333	0.159041	0.318528	0.2433	0.405632
Tff_tff	5.45322	5.45239	5.45471	0.00481523	0.176169	0.0258498	0.488	0.895706	0.94411	0.9544	0.974069
thiP_thiP	1.74083	1.57562	1.89464	0.33619	0.1617	2.05744	0.00399849	0.0553235	0.175922	0.103	0.24722
thiQ_thiQ	0.630043	0.225573	0.875467	0.62294	0.24907	2.37741	0.000673369	0.0305693	0.123109	0.102	0.245808
SL1344_RS06625_thrS	5.73635	5.56859	5.89705	0.310334	0.0678419	4.5917	4.67861e-05	0.00353053	0.0398428	0.1	0.243021
SL1344_RS04595_tnpA1	-2.33646	-1.4124	-5.07144	-3.67584	1.36175	-2.5715	4.67861e-05	0.0496868	0.167974	0.1	0.243021
SL1344_RS06060_tnpA2	-2.92167	-2.06234	-4.55453	-2.47626	0.930508	-2.60534	0.00067292	0.0385074	0.139058	0.1001	0.243166
SL1344_RS09075_tnpA3	-3.80962	-2.65807	-4.31959	-1.50455	1.48912	-0.991987	0.137908	0.192436	0.374939	0.2734	0.452406
SL1344_RS09790_tnpA4	-6.29367	-5.81229	-6.75445	-0.988501	2.28075	-0.347049	0.291805	0.46201	0.625656	0.5801	0.702996
SL1344_RS12685_tnpA5	-5.31714	-5.07865	-5.51406	-0.437493	1.22182	-0.323747	0.360667	0.501767	0.647564	0.6151	0.726407
SL1344_RS17020_tnpA6	-2.22121	-1.93681	-2.94163	-1.00988	0.690402	-1.30682	0.0513334	0.132793	0.299515	0.1667	0.32273
SL1344_RS17955_tnpA7	-2.63449	-2.28591	-2.95603	-0.694758	0.570293	-1.20886	0.088	0.149015	0.305704	0.2214	0.379762
tolA_tolA	1.93277	1.91524	1.95788	0.0452836	0.175906	0.24576	0.406	0.686101	0.803388	0.7907	0.868256
SL1344_RS16475_tolC	3.91256	3.79091	4.00389	0.212923	0.066706	3.224	4.67861e-05	0.0133065	0.0760025	0.1	0.243021
SL1344_RS21860_TolC.family.protein	-1.01908	-0.342011	-1.84115	-1.57777	0.447384	-3.56325	4.67861e-05	0.00830247	0.0601485	0.1	0.243021
tqsA_tqsA	-0.818138	-0.873855	-0.767304	0.119205	0.278631	0.403796	0.320667	0.493643	0.641267	0.6008	0.715562
SL1344_RS14145_transcriptional.regulator	-5.61406	-4.88583	-6.24995	-1.84289	2.43339	-0.80844	0.17	0.267292	0.453498	0.3661	0.517549
trkD_trkD	2.66618	2.45015	2.88712	0.435966	0.108419	3.97617	4.67861e-05	0.00686059	0.0538567	0.1	0.243021
SL1344_RS06175_tRNA.arg	-2.97568	-1.87767	-4.50135	-2.63706	0.756435	-3.48622	4.67861e-05	0.0137303	0.0740215	0.1	0.243021
SL1344_RS13600_tRNA.rRNA.methyltransferase	3.18515	2.75935	3.55916	0.791303	0.0979163	8.00778	4.67861e-05	0.00156236	0.0248868	0.1	0.243021
truA_truA	1.58834	1.32609	1.86354	0.537415	0.138921	3.86288	4.67861e-05	0.00883404	0.0603043	0.1	0.243021
SL1344_RS23260_tsr	6.49536	7.23602	5.78416	-1.44106	0.0584437	-24.5645	4.67861e-05	2.08658e-05	0.00436631	0.1	0.243021
SL1344_RS06870_ttrA	-1.46233	-1.56072	-1.3753	0.184041	0.465943	0.366513	0.341772	0.536573	0.688554	0.6585	0.770216
SL1344_RS06880_ttrB	-4.72678	-4.59159	-4.79042	-0.136518	1.35614	-0.0872546	0.458361	0.67088	0.791235	0.7701	0.8556
SL1344_RS06875_ttrC	-4.57345	-4.53336	-4.62036	-0.0268389	1.15371	-0.0230614	0.491006	0.617987	0.750296	0.7378	0.826649
SL1344_RS06890_ttrR	-0.915195	-0.96578	-0.842582	0.103561	0.352035	0.272429	0.377082	0.625188	0.753365	0.7162	0.813688
SL1344_RS06885_ttrS	0.33179	0.198992	0.429414	0.229154	0.18052	1.21153	0.0966667	0.158183	0.313548	0.2343	0.392694
tyrA_tyrA	1.35025	1.13983	1.60775	0.464193	0.149778	3.02549	0.00067292	0.015248	0.0811413	0.1002	0.243297
ubiB_ubiB	3.54868	3.46442	3.63576	0.17865	0.0753228	2.34023	0.00466454	0.0303721	0.121529	0.1022	0.246093
ubiF_ubiF	1.28512	1.38514	1.18342	-0.202144	0.121621	-1.63301	0.0373335	0.0805162	0.206767	0.1426	0.294116
SL1344_RS21190_udhA	2.96887	3.23957	2.66726	-0.585093	0.0920528	-6.38859	4.67861e-05	0.00320406	0.0360227	0.1	0.243021
SL1344_RS03635_UDP.galactopyranose.mutase	-4.13314	-2.69919	-5.14568	-2.38377	1.63256	-1.41203	0.038641	0.100056	0.25086	0.1375	0.292673
ugpC_ugpC	-1.0043	-0.934278	-1.09559	-0.166221	0.275138	-0.575527	0.257162	0.378589	0.536554	0.4858	0.618511
ulaD_ulaD	-2.80557	-2.63912	-2.99158	-0.353592	0.601743	-0.578822	0.258494	0.399617	0.565687	0.5078	0.642768
ushA_ushA	1.86442	1.91208	1.81464	-0.0980933	0.0926571	-0.985756	0.135243	0.21904	0.373346	0.3142	0.463965
SL1344_RS09735_uvrC	3.36147	3.63328	3.11629	-0.523188	0.0882558	-5.86332	4.67861e-05	0.00210382	0.0295213	0.1	0.243021
SL1344_RS11530_virulence.protein.MsgA	-7.52889	-6.56932	-8.5569	-1.81817	3.79366	-0.423815	0.28	0.469519	0.620436	0.5465	0.67556
wecC_wecC	3.16104	2.95978	3.32975	0.373796	0.0822635	4.47342	4.67861e-05	0.00522705	0.0463394	0.1	0.243021
SL1344_RS10695_wzzB	2.65656	2.12388	3.18983	1.07536	0.156566	6.93082	4.67861e-05	0.00187976	0.0289536	0.1	0.243021
SL1344_RS02345_ybaO	0.902392	0.879109	0.919983	0.0431793	0.153235	0.25151	0.388408	0.554057	0.693887	0.6611	0.765924
SL1344_RS03185_ybeM	-1.88725	-1.102	-2.60725	-1.51428	0.713715	-2.10868	0.000673369	0.050173	0.165856	0.101	0.244408
SL1344_RS04285_ybiK	1.60646	1.6323	1.59186	-0.0329331	0.123033	-0.235922	0.395736	0.581027	0.718198	0.6907	0.794395
SL1344_RS08990_ycgO	3.18584	3.93502	2.49178	-1.42476	0.12424	-11.3635	4.67861e-05	0.000290642	0.0123603	0.1	0.243021
SL1344_RS08975_ycgR	3.0778	3.66673	2.4195	-1.25657	0.0954132	-13.1656	4.67861e-05	0.000238665	0.0107118	0.1	0.243021
SL1344_RS08585_yciK	1.31348	1.42071	1.16167	-0.25522	0.180711	-1.35754	0.0652899	0.112288	0.265016	0.1777	0.340046
SL1344_RS08495_yciW	1.01786	1.02043	1.01174	0.00352933	0.186466	0.015075	0.493671	0.702494	0.813419	0.8018	0.876315
SL1344_RS07545_ydeD	-1.16124	-1.16743	-1.1573	0.00642917	0.303585	0.0206344	0.491672	0.587933	0.722281	0.697	0.794763
SL1344_RS06680_ydiV	-0.545039	-0.874312	-0.353613	0.511134	0.297511	1.61025	0.0426668	0.0858381	0.223389	0.1445	0.299163
SL1344_RS06595_ydiY	3.07307	2.80574	3.22057	0.407339	0.105449	3.47444	4.67861e-05	0.0245124	0.110816	0.1	0.243021
SL1344_RS06585_ydiZ	-2.80052	-2.77965	-2.82601	-0.0780156	0.563217	-0.120267	0.439707	0.583849	0.719824	0.7024	0.797801
SL1344_RS06560_ydjN	5.729	5.37099	6.062	0.689197	0.0765611	9.03677	4.67861e-05	0.00185676	0.0294859	0.1	0.243021
SL1344_RS09415_yebG	0.216908	0.783914	-0.609827	-1.40199	0.243525	-5.77197	4.67861e-05	0.00850559	0.0587769	0.1	0.243021
SL1344_RS09225_yebR	3.71856	4.23465	3.1996	-1.04113	0.0692819	-15.0293	4.67861e-05	0.00026248	0.010919	0.1	0.243021
SL1344_RS09230_yebS	1.64738	2.01567	1.11496	-0.906059	0.211713	-4.24156	4.67861e-05	0.015228	0.0848214	0.1	0.243021
SL1344_RS09760_yecC	1.48136	2.0782	0.798515	-1.27484	0.180394	-7.08257	4.67861e-05	0.00132024	0.0235686	0.1	0.243021
SL1344_RS09750_yecF	3.78656	4.11151	3.4185	-0.706861	0.0948178	-7.54384	4.67861e-05	0.00419689	0.0437245	0.1	0.243021
SL1344_RS09765_yecS	0.43908	0.981403	-0.0693156	-1.07047	0.296413	-3.61383	4.67861e-05	0.00787162	0.0594336	0.1	0.243021
SL1344_RS09825_yedD	1.83519	1.70239	1.97473	0.296652	0.152354	1.97638	0.00333249	0.0532849	0.171483	0.1037	0.247874
SL1344_RS09830_yedE	0.523488	0.105986	0.940747	0.831545	0.173652	4.70765	4.67861e-05	0.0050299	0.0436241	0.1	0.243021
SL1344_RS09835_yedF	-0.111834	-0.546351	0.35453	0.917862	0.303793	3.06858	4.67861e-05	0.0145069	0.0806037	0.1	0.243021
SL1344_RS09770_yedO	1.52871	2.13257	0.873812	-1.27991	0.211983	-6.1452	4.67861e-05	0.0026988	0.0339181	0.1	0.243021
SL1344_RS10925_yegD	1.10567	0.448425	1.73271	1.2868	0.160964	7.96738	4.67861e-05	0.00109731	0.0215276	0.1	0.243021
SL1344_RS13585_yfiK	-2.53691	-2.50971	-2.56656	-0.0534448	0.481721	-0.108297	0.4497	0.56352	0.700851	0.6709	0.773113
SL1344_RS17960_yhfL	1.18726	1.4575	0.504356	-0.933516	0.231317	-3.37793	4.67861e-05	0.0308801	0.127955	0.1	0.243021
SL1344_RS18605_yhjH	4.00601	4.79532	3.20042	-1.51719	0.189557	-8.08753	4.67861e-05	0.000210227	0.0121576	0.1	0.243021
SL1344_RS18650_yhjQ	1.41005	0.787399	1.9238	1.13769	0.119281	9.48967	4.67861e-05	0.00106926	0.0194487	0.1	0.243021
SL1344_RS23255_yjiY	2.06786	1.52208	2.59563	1.11893	0.198855	5.60595	4.67861e-05	0.00166455	0.0276897	0.1	0.243021
SL1344_RS05645_ymdA	1.04044	1.66012	0.249281	-1.34042	0.267435	-4.97168	4.67861e-05	0.00317871	0.0365023	0.1	0.243021
SL1344_RS05655_ymdC	2.15252	2.45172	1.77606	-0.68966	0.144954	-4.75956	4.67861e-05	0.00399948	0.0405907	0.1	0.243021
yopJ_yopJ	0.396321	0.884195	0.00528909	-0.860521	0.210181	-3.99597	4.67861e-05	0.00795117	0.0575954	0.1	0.243021
SL1344_RS15335_yqcB	1.71291	1.47321	1.78603	0.301329	0.169248	1.49055	0.0552965	0.115799	0.276728	0.1646	0.320431
SL1344_RS15340_yqcC..next.to.csrB.	0.771136	0.528658	0.835854	0.287201	0.251809	0.98941	0.177881	0.235696	0.424711	0.3538	0.519227
YrlA_yrlA	-3.93665	-3.97804	-3.88013	0.0828392	0.750592	0.101157	0.456	0.564908	0.701886	0.6744	0.776069
YrlB_yrlB	-3.82436	-3.64554	-4.01818	-0.369894	0.648493	-0.53021	0.265333	0.398355	0.55213	0.5045	0.633156
zntA_zntA	2.33874	2.44886	2.1117	-0.319864	0.13605	-2.12711	0.00733396	0.0495795	0.16423	0.1083	0.254074
zntB_zntB	0.881809	1.05635	0.560933	-0.474141	0.195387	-2.23575	0.00933382	0.0448299	0.152799	0.1087	0.254621
zraP_zraP	-2.68918	-2.8741	-2.52751	0.352439	0.558032	0.576649	0.240506	0.372257	0.538174	0.4838	0.621159
crRNA1_	-0.256644	-0.367182	-0.131409	0.201555	0.30346	0.627202	0.246502	0.396532	0.567399	0.513	0.655518
crRNA2_	1.15671	0.977528	1.33278	0.377471	0.180712	2.06093	0.00333249	0.0496646	0.162554	0.1056	0.250536
ECS021_	-2.57966	-2.71256	-2.4282	0.270809	0.758063	0.346212	0.342667	0.557186	0.703745	0.6456	0.761303
ECS173_	-1.89184	-1.96876	-1.8089	0.159045	0.363036	0.415133	0.309333	0.450294	0.602839	0.5586	0.68205
Ffs_	3.35492	3.14079	3.50699	0.43678	0.286235	1.59077	0.00400115	0.0666606	0.204837	0.1044	0.249214
fimA.trailer_	-3.88891	-3.94369	-3.81851	0.104856	0.667909	0.139242	0.431712	0.510449	0.655927	0.6221	0.733343
GO.10702_	-1.40354	-1.32348	-1.66281	-0.295134	0.517473	-0.468672	0.342438	0.604077	0.746703	0.7112	0.824409
GO.10704_	3.06874	3.00095	3.25955	0.23295	0.134206	1.45705	0.0712859	0.11177	0.273599	0.1742	0.339429
Ig1085_	-1.88519	-1.93012	-1.83679	0.046786	0.587373	0.0776403	0.464357	0.70662	0.818833	0.8273	0.890984
Ig1140_	-1.68801	-1.30255	-2.08737	-0.813408	0.461633	-1.7412	0.0166669	0.071352	0.200664	0.1165	0.264878
Ig2335_	1.04878	0.787391	1.18346	0.38457	0.182738	2.01073	0.0133337	0.058925	0.179652	0.1128	0.259611
IS042_	-3.60312	-4.0418	-3.30994	0.743712	0.700664	1.0274	0.114667	0.209518	0.371343	0.2916	0.440258
lysC.leader_	-1.60621	-1.59081	-1.64188	-0.0122473	0.461208	-0.0249293	0.491006	0.680495	0.798641	0.7978	0.872809
mreB.leader_	1.55564	1.54924	1.56467	-0.00553574	0.168983	-0.0323814	0.487675	0.688631	0.804994	0.8153	0.883889
pRNA_	-4.90009	-4.45671	-5.36091	-0.568494	1.80944	-0.302343	0.362	0.622971	0.755417	0.7236	0.818098
RprA_	-2.3721	-2.69061	-2.20836	0.479213	0.560213	0.794271	0.182545	0.280202	0.459324	0.3836	0.534824
rpsL.leader_	4.25066	4.23374	4.28936	0.0783456	0.134597	0.615925	0.240506	0.346227	0.542711	0.4638	0.635063
rpsP.leader_	4.40479	4.3929	4.53017	0.136917	0.10263	0.710181	0.326667	0.416595	0.60994	0.6815	0.814997
rrf_	-6.53867	-6.62099	-6.46376	0.143096	1.93585	0.0661553	0.469021	0.558917	0.700162	0.6704	0.774884
rrf_.1	-5.65776	-5.95217	-5.33972	0.638326	1.40706	0.419358	0.313791	0.462375	0.612648	0.5666	0.688032
rrf_.2	-4.69839	-5.0533	-4.24619	0.796592	1.06814	0.696221	0.222	0.358851	0.517312	0.4552	0.596814
rrf_.3	-5.62112	-6.44097	-5.27598	1.10531	1.74779	0.555469	0.255333	0.382785	0.555968	0.5091	0.645959
rrf_.4	-3.99917	-5.21965	-3.08452	2.23309	1.92432	1.18885	0.0160003	0.187114	0.372132	0.1171	0.265702
rrf_.5	-7.03647	-8.55494	-6.00779	2.46487	2.75942	0.806737	0.138667	0.237529	0.408475	0.3018	0.455012
rrf_.6	-8.91689	-9.58172	-8.0162	2.04039	4.58473	0.385254	0.33511	0.500202	0.645514	0.6146	0.726204
rrf_.7	-7.96176	-9.48656	-5.99102	3.1052	4.02132	0.701786	0.178	0.32967	0.489751	0.3754	0.532628
RUF_107c.1_	0.774439	0.606341	0.955852	0.379449	0.224628	1.67897	0.0113262	0.0818075	0.223205	0.111	0.257193
RUF_107c.10_	0.417202	0.423798	0.408583	-0.0191267	0.184803	-0.099766	0.459027	0.595045	0.729465	0.7143	0.807823
RUF_107c.102_	-2.97849	-2.76687	-3.11583	-0.479456	0.927369	-0.492221	0.29447	0.419101	0.597953	0.5757	0.699863
RUF_107c.105_	0.868939	0.921797	0.71028	-0.207281	0.384707	-0.439555	0.357095	0.652491	0.788411	0.754	0.858913
RUF_107c.107_	-1.34625	-1.7433	-1.08689	0.674195	0.435668	1.49013	0.0499668	0.0877461	0.228552	0.1502	0.305789
RUF_107c.108_	1.42284	1.28933	1.65442	0.431819	0.28405	1.54113	0.0186669	0.0861524	0.234994	0.1204	0.270295
RUF_107c.111_	2.19893	2.06153	2.30703	0.243497	0.122844	1.91474	0.0160003	0.0512227	0.164436	0.1168	0.265172
RUF_107c.112_	1.04984	0.942632	1.29057	0.328808	0.172699	1.72199	0.0373335	0.078237	0.212334	0.1431	0.296462
RUF_107c.18_	-3.71592	-3.48612	-3.94446	-0.476766	0.732863	-0.609408	0.247333	0.373783	0.530995	0.4684	0.605951
RUF_107c.19_	0.385308	0.2534	0.507875	0.22841	0.243052	0.890168	0.178	0.260292	0.440309	0.3476	0.513617
RUF_107c.2_	-0.150911	-0.495438	0.165646	0.682001	0.256287	2.58667	0.000673369	0.0221342	0.100617	0.1006	0.243874
RUF_107c.23_	0.368047	0.493373	0.220589	-0.266581	0.241784	-1.06143	0.133911	0.192756	0.367128	0.2729	0.442191
RUF_107c.24_	-0.891379	-0.873527	-0.943898	-0.0528581	0.342606	-0.128367	0.445703	0.675283	0.793927	0.7668	0.853623
RUF_107c.26_	-4.17404	-4.33013	-4.03623	0.304382	0.759628	0.38881	0.335333	0.452657	0.603854	0.5634	0.683092
RUF_107c.30_	-5.95679	-5.73373	-6.21431	-0.493126	1.54517	-0.271701	0.364667	0.490879	0.642561	0.6066	0.721806
RUF_107c.38_	-1.20791	-1.21261	-1.19877	0.0095659	0.338114	0.0263675	0.489333	0.624672	0.753933	0.7275	0.822548
RUF_107c.47_	0.283057	0.180824	0.407429	0.26086	0.303074	0.927868	0.11	0.235419	0.427017	0.2661	0.42303
RUF_107c.50_	-0.848938	-0.891638	-0.792012	0.102158	0.275309	0.344896	0.353098	0.51246	0.656874	0.6133	0.727761
RUF_107c.51_	-0.616411	-0.75727	-0.498326	0.267456	0.263733	0.961307	0.129247	0.214977	0.376301	0.2944	0.44668
RUF_107c.53_	1.11756	1.7007	0.71113	-0.916572	0.276971	-3.20241	4.67861e-05	0.013504	0.0799853	0.1	0.243021
RUF_107c.56_	0.835578	0.511979	1.14439	0.635137	0.144779	4.32334	4.67861e-05	0.006024	0.0477096	0.1	0.243021
RUF_107c.57_	-1.02448	-1.03972	-1.00941	0.0104168	0.437931	0.0198375	0.487675	0.720904	0.828243	0.8029	0.876156
RUF_107c.58_	1.96194	1.88357	2.06174	0.19517	0.158309	1.27058	0.0419721	0.143559	0.315044	0.1455	0.298543
RUF_107c.59_	0.922534	0.631479	1.06666	0.487232	0.333245	1.53719	0.0193336	0.0763085	0.217597	0.1223	0.272379
RUF_107c.63_	-0.547726	-0.839595	-0.259939	0.618371	0.333104	1.81502	0.01066	0.0552247	0.174194	0.1113	0.258099
RUF_107c.69_	-0.525013	-0.452297	-0.637836	-0.185009	0.292973	-0.62601	0.252498	0.392537	0.557653	0.506	0.639914
RUF_107c.70_	0.012755	-0.374994	0.291909	0.661205	0.231726	2.82144	0.00200097	0.0219107	0.0986411	0.1011	0.244554
RUF_107c.72_	-0.81471	-1.11648	-0.599239	0.506672	0.290789	1.65208	0.0299802	0.0770329	0.207101	0.1403	0.293625
RUF_107c.77_	-0.0958112	-0.35525	0.19664	0.581438	0.29996	2.04713	0.0020023	0.0628246	0.190534	0.1025	0.246456
RUF_107c.8_	-1.85164	-2.73587	-1.32923	1.39774	0.432669	3.16644	4.67861e-05	0.0207929	0.0954187	0.1001	0.24316
RUF_107c.81_	-3.43879	-3.59988	-3.32117	0.248678	0.712028	0.323004	0.362667	0.543582	0.687134	0.6575	0.76544
RUF_107c.82_	2.39659	2.10245	2.5882	0.491612	0.144409	3.38134	4.67861e-05	0.0215971	0.10254	0.1	0.243021
RUF_107c.83_	-4.008	-3.73775	-4.50967	-0.789631	0.875536	-0.804673	0.187209	0.286895	0.456542	0.4001	0.546548
RUF_107c.86_	-0.778418	-0.708006	-0.844753	-0.183642	0.409267	-0.451885	0.313125	0.493153	0.651926	0.6276	0.742604
RUF_107c.89_	1.39289	1.3849	1.40404	0.0517464	0.213471	0.24925	0.405063	0.608834	0.749362	0.7903	0.865465
RUF_107c.90_	-2.74239	-3.295	-2.42305	0.910672	0.794422	1.0946	0.112592	0.174625	0.35057	0.2409	0.405618
RUF_107c.92_	-1.31024	-1.35895	-1.24998	0.101585	0.399546	0.233769	0.398401	0.60955	0.739265	0.7132	0.806125
RUF_107c.94_	-3.08002	-3.26208	-2.92475	0.332415	0.603744	0.515883	0.280667	0.427782	0.580276	0.5328	0.659061
RUF_107c.95_	3.11751	3.06243	3.15655	0.090828	0.0802927	1.04013	0.13	0.19142	0.360031	0.2683	0.43276
RUF_107c.96_	-0.392326	-0.500978	-0.239818	0.302309	0.348478	0.886502	0.114667	0.244658	0.436525	0.2758	0.428089
RUF_111_	-0.890772	-0.936952	-0.852519	0.0804862	0.261951	0.285622	0.375333	0.512192	0.652873	0.6143	0.726354
RUF_121_	-0.729723	-0.482351	-1.15381	-0.667538	0.292626	-2.21093	0.00600077	0.0448349	0.149914	0.1065	0.251488
RUF_125_	2.2729	3.31476	1.01486	-2.30389	0.161421	-14.3509	4.67861e-05	0.00130998	0.0239036	0.1	0.243021
RUF_167_	-0.159772	-0.724966	0.161231	0.873978	0.265125	3.18765	4.67861e-05	0.0191052	0.0922297	0.1001	0.24316
RUF_178_	-4.92745	-5.45377	-4.43988	1.03621	1.4672	0.678586	0.230667	0.350903	0.524397	0.4548	0.601459
RUF_219c_	-0.437916	0.645633	-1.73738	-2.39509	0.37303	-6.3464	4.67861e-05	0.00166956	0.026117	0.1	0.243021
RUF_220c_	-0.41858	-0.0263061	-0.754735	-0.7145	0.251247	-2.73165	0.00200097	0.0205243	0.0949159	0.1018	0.245333
RUF_226_	-3.01066	-3.10857	-2.86438	0.234164	0.639799	0.3374	0.347768	0.538791	0.681119	0.6474	0.756102
RUF_247c_	1.21622	1.1201	1.36322	0.240112	0.150701	1.56181	0.0306668	0.0923816	0.231944	0.1439	0.296819
RUF_257c_	0.787572	0.660773	0.951109	0.286536	0.242334	1.12817	0.104	0.163501	0.337181	0.2365	0.408343
RUF_279_	2.47996	2.04865	2.9118	0.845241	0.149687	5.62555	4.67861e-05	0.00181763	0.0285226	0.1	0.243021
RUF_290_	1.88974	1.89345	1.88518	-0.00606625	0.114731	-0.0483565	0.481333	0.622853	0.751033	0.7363	0.824043
RUF_321c_	-8.42573	-7.65958	-9.39922	-1.61713	3.69103	-0.369761	0.297135	0.442545	0.594921	0.5362	0.661215
RUF_328c_	-5.32241	-5.70542	-5.01296	0.727554	1.46517	0.454873	0.271819	0.412309	0.578597	0.5396	0.665947
RUF_341c.10_	-0.926514	-1.06289	-0.41795	0.611237	0.419423	1.20612	0.124	0.176991	0.356503	0.2791	0.446769
RUF_341c.11_	-0.468461	-0.590749	-0.31958	0.268961	0.220363	1.14689	0.105929	0.176384	0.333248	0.2557	0.412498
RUF_341c.2_	-2.45875	-2.74654	-2.26282	0.468915	0.488902	0.916263	0.165333	0.243468	0.410583	0.3367	0.488904
SL1344_RS00005_	4.3636	4.6134	4.17241	-0.43609	0.187971	-2.44485	4.67861e-05	0.0266591	0.119814	0.1	0.243021
SL1344_RS00010_	2.67546	2.74856	2.57798	-0.184333	0.152688	-1.19311	0.111333	0.150767	0.324815	0.2221	0.394286
SL1344_RS00015_	2.07689	2.16381	2.01282	-0.152881	0.105061	-1.41198	0.0592939	0.117359	0.263514	0.1729	0.326843
SL1344_RS00020_	3.07754	3.11163	3.04	-0.0670376	0.210518	-0.273328	0.40573	0.631799	0.775058	0.8882	0.933517
SL1344_RS00025_	1.63016	1.63149	1.6277	0.00351892	0.125701	0.0240594	0.484667	0.626042	0.752926	0.7342	0.823127
SL1344_RS00030_	1.44113	1.36827	1.55057	0.195489	0.168112	1.13487	0.0946036	0.170937	0.344387	0.2232	0.385038
SL1344_RS00035_	5.49324	5.48915	5.50519	0.0163607	0.0754018	0.199199	0.409061	0.6198	0.764471	0.807	0.886841
SL1344_RS00040_	2.13067	1.98778	2.36579	0.370193	0.128717	2.74925	0.000673369	0.0287254	0.118984	0.1001	0.243159
SL1344_RS00045_	3.73134	3.23814	4.15198	0.934461	0.122322	7.76007	4.67861e-05	0.00146045	0.0255403	0.1	0.243021
SL1344_RS00050_	-2.92162	-2.88224	-3.0021	-0.0371654	0.724249	-0.0393526	0.482667	0.701631	0.812913	0.7906	0.869619
SL1344_RS00055_	-2.68282	-2.72026	-2.63658	0.134575	0.666036	0.209717	0.408	0.612559	0.744736	0.735	0.82371
SL1344_RS00065_	4.2847	4.34417	4.23079	-0.13557	0.114716	-1.19812	0.0519654	0.138563	0.314336	0.1539	0.313372
SL1344_RS00070_	-0.522127	-0.708258	-0.322579	0.399655	0.275882	1.38836	0.0546303	0.100317	0.241688	0.1605	0.315314
SL1344_RS00075_	-4.23206	-4.73288	-3.75261	0.963553	0.924635	0.995645	0.147333	0.220627	0.385918	0.3068	0.463788
SL1344_RS00080_	-3.37424	-3.36494	-3.39894	-0.101623	0.781875	-0.117351	0.448	0.621943	0.754385	0.7382	0.828547
SL1344_RS00085_	-5.53117	-5.43952	-5.65127	-0.441818	2.37659	-0.148499	0.401333	0.575307	0.726623	0.7713	0.850124
SL1344_RS00090_	0.107351	0.154195	0.0547518	-0.100157	0.187784	-0.506266	0.282667	0.442156	0.59286	0.5507	0.672984
SL1344_RS00095_	-1.03228	-0.858013	-1.24654	-0.384797	0.281561	-1.32023	0.0659561	0.125325	0.271075	0.1897	0.344614
SL1344_RS00100_	-2.37864	-2.20486	-2.60681	-0.420444	0.514602	-0.760987	0.195203	0.29852	0.471679	0.3974	0.544234
SL1344_RS00105_	-2.38036	-2.39431	-2.37012	0.0129449	0.491954	0.027368	0.484667	0.607111	0.737477	0.7195	0.810944
SL1344_RS00110_	-3.5735	-3.46227	-3.71192	-0.284796	0.860656	-0.312586	0.349101	0.518585	0.669965	0.651	0.755845
SL1344_RS00115_	-1.53883	-1.52114	-1.55467	-0.0826922	0.552922	-0.144975	0.441706	0.691141	0.806939	0.831	0.893446
SL1344_RS00120_	-2.14122	-2.05516	-2.2871	-0.215759	0.492182	-0.392889	0.34044	0.540089	0.687457	0.6463	0.761447
SL1344_RS00125_	-3.30226	-3.33553	-3.2759	0.0629303	0.600179	0.106123	0.4497	0.55518	0.693921	0.6642	0.76737
SL1344_RS00130_	-3.53538	-3.4867	-3.63162	-0.138079	0.742617	-0.169292	0.425333	0.587388	0.722779	0.6981	0.79806
SL1344_RS00135_	-2.66421	-2.77752	-2.51437	0.245751	0.562065	0.398509	0.327115	0.505703	0.652897	0.5998	0.719963
SL1344_RS00140_	-1.09597	-1.22812	-0.941559	0.291522	0.305933	0.910851	0.152565	0.238777	0.401643	0.3261	0.479298
SL1344_RS00145_	-1.17375	-1.2139	-1.14399	0.0917683	0.432494	0.206139	0.413724	0.620073	0.753222	0.757	0.840574
SL1344_RS00150_	-4.8754	-4.87594	-4.87282	0.00518496	0.970728	0.00452099	0.496667	0.540945	0.683098	0.6493	0.75886
SL1344_RS00155_	-2.40007	-2.44092	-2.36919	-0.00233001	0.714452	-0.00350533	0.498667	0.720593	0.828223	0.8339	0.896313
SL1344_RS00160_	-4.32483	-4.78779	-3.8478	1.00323	1.01139	0.937737	0.139241	0.222726	0.388956	0.3053	0.4601
SL1344_RS00165_	-1.36047	-1.52363	-1.16848	0.321632	0.428518	0.694759	0.233844	0.359899	0.532938	0.4564	0.607008
SL1344_RS00170_	-0.447351	-0.484038	-0.407827	0.077718	0.209192	0.337988	0.349333	0.485257	0.631952	0.5894	0.705791
SL1344_RS00175_	-5.90457	-5.54483	-6.23589	-0.746536	1.71464	-0.412099	0.311792	0.480447	0.63332	0.5962	0.714458
SL1344_RS00180_	-0.532027	-0.523455	-0.544182	0.00849311	0.312698	0.0239667	0.492338	0.677438	0.795592	0.7913	0.866814
SL1344_RS00185_	-0.918515	-0.998119	-0.794046	0.186252	0.324269	0.509111	0.288	0.470521	0.62578	0.5734	0.703291
SL1344_RS00190_	-1.82127	-2.00135	-1.65747	0.345847	0.384001	0.830371	0.17988	0.279342	0.443036	0.3703	0.522162
SL1344_RS00195_	0.330479	0.254482	0.4207	0.171876	0.205107	0.797391	0.194667	0.294115	0.464714	0.3969	0.549135
SL1344_RS00205_	1.95369	2.10287	1.75577	-0.353342	0.142206	-2.44524	0.00200097	0.0244849	0.107916	0.1005	0.243714
SL1344_RS00210_	-0.166918	-0.232522	-0.120257	0.116855	0.21518	0.507097	0.28	0.437337	0.594062	0.5426	0.670177
SL1344_RS00215_	-4.09431	-4.14711	-4.05606	0.059928	1.08782	0.0538449	0.479014	0.676665	0.796921	0.7967	0.871389
SL1344_RS00220_	8.36605	8.18928	8.45681	0.255186	0.127315	2.23893	4.67861e-05	0.0183737	0.0984988	0.1	0.243021
SL1344_RS00225_	-0.396458	-0.329453	-0.469554	-0.139524	0.224775	-0.578568	0.253165	0.390671	0.55001	0.488	0.624568
SL1344_RS00230_	3.05215	3.01607	3.0975	0.0387162	0.138206	0.259312	0.404397	0.721754	0.830041	0.8186	0.888799
SL1344_RS00235_	4.99743	5.00452	4.98025	-0.0251683	0.101189	-0.159347	0.409333	0.800665	0.887696	0.8383	0.908157
SL1344_RS00240_	2.92309	2.83917	3.06768	0.236785	0.127162	1.88263	0.00266839	0.0804504	0.226043	0.1018	0.24548
SL1344_RS00245_	2.2363	2.19513	2.28114	0.118559	0.164605	0.72955	0.192667	0.288532	0.478692	0.4099	0.564504
SL1344_RS00250_	3.39899	3.30282	3.4746	0.165428	0.080241	1.98654	0.0213193	0.0481902	0.158351	0.1174	0.266589
SL1344_RS00255_	1.53443	1.54474	1.52483	-0.0329929	0.242603	-0.140296	0.421333	0.741189	0.843854	0.7949	0.872046
SL1344_RS00260_	1.71707	1.91322	1.4865	-0.445603	0.146705	-3.04439	4.67861e-05	0.0213036	0.10012	0.1	0.243021
SL1344_RS00270_	-1.05403	-1.10321	-0.966505	0.129128	0.330576	0.368751	0.351333	0.556892	0.696679	0.6599	0.768945
SL1344_RS00275_	-4.26625	-4.17084	-4.34108	-0.216602	1.14517	-0.165169	0.427049	0.642065	0.767892	0.7667	0.848898
SL1344_RS00280_	-4.70166	-5.34464	-4.28816	1.16809	1.5405	0.689926	0.198534	0.299459	0.485581	0.3984	0.552607
SL1344_RS00285_	-7.47536	-7.72002	-7.19651	0.502877	3.04019	0.123221	0.422667	0.571929	0.714045	0.6991	0.795363
SL1344_RS00290_	-2.68247	-2.55962	-2.85486	-0.291374	0.507999	-0.534555	0.275816	0.407317	0.564581	0.5176	0.645771
SL1344_RS00295_	-3.59301	-3.56967	-3.62163	-0.0323735	0.799651	-0.0379633	0.483678	0.63593	0.763359	0.7454	0.833249
SL1344_RS00300_	-5.00673	-5.09526	-4.95291	0.0941554	1.24369	0.0670853	0.468667	0.595212	0.728737	0.7086	0.8038
SL1344_RS00305_	-3.14751	-2.99456	-3.32908	-0.531707	0.998058	-0.495999	0.291139	0.419939	0.59704	0.5848	0.712082
SL1344_RS00310_	-2.30552	-2.00046	-2.54287	-0.525891	0.458444	-1.0439	0.126667	0.197482	0.357706	0.2816	0.440741
SL1344_RS00315_	-2.94617	-2.33153	-3.66987	-1.35845	0.57587	-2.31194	0.00399849	0.0312652	0.11957	0.1024	0.246376
SL1344_RS00320_	-2.03284	-1.68477	-2.27871	-0.563232	0.477304	-1.15144	0.108594	0.173391	0.3358	0.2588	0.422329
SL1344_RS00325_	2.20271	2.23906	2.17505	-0.0956082	0.185338	-0.493636	0.274484	0.397797	0.583161	0.5475	0.684612
SL1344_RS00330_	-3.9944	-4.2002	-3.75734	0.421614	0.734413	0.534618	0.279813	0.413844	0.56457	0.5203	0.647069
SL1344_RS00335_	0.863802	0.858601	0.866883	0.03094	0.220029	0.13643	0.445333	0.674589	0.795766	0.8097	0.880375
SL1344_RS00340_	2.22775	2.16199	2.33718	0.169108	0.114902	1.41327	0.0592939	0.114491	0.263536	0.185	0.342537
SL1344_RS00345_	-0.671442	-1.09025	-0.24497	0.852892	0.269518	3.0952	0.00067292	0.0156615	0.081365	0.1002	0.243304
SL1344_RS00350_	-3.21809	-2.90364	-3.56448	-0.684789	0.581171	-1.10612	0.114	0.177687	0.330466	0.2537	0.408692
SL1344_RS00355_	-2.71048	-2.36004	-2.90987	-0.512886	0.540483	-0.861351	0.18521	0.287161	0.453471	0.384	0.539238
SL1344_RS00360_	-1.8401	-1.61009	-2.03314	-0.430015	0.372233	-1.0615	0.111259	0.180474	0.337823	0.2587	0.415616
SL1344_RS00365_	-1.83732	-1.6765	-2.02799	-0.346022	0.344371	-0.959422	0.147235	0.223043	0.380896	0.3118	0.462664
SL1344_RS00370_	-1.14807	-1.12694	-1.19148	-0.0113639	0.39628	-0.0301048	0.487675	0.673311	0.792742	0.7778	0.859643
SL1344_RS00375_	-3.97469	-3.95195	-3.98782	-0.0129001	1.23171	-0.0111793	0.495333	0.716243	0.825515	0.8333	0.896778
SL1344_RS00380_	-6.226	-6.24007	-6.21471	0.0221733	2.47866	0.00705355	0.497002	0.633717	0.768364	0.7906	0.871047
SL1344_RS00385_	-2.37023	-2.4869	-2.20317	0.227537	0.572125	0.368834	0.347102	0.589119	0.724839	0.6894	0.793028
SL1344_RS00390_	-2.96374	-2.85014	-3.40198	-0.480525	0.826369	-0.485625	0.339773	0.55212	0.704888	0.6895	0.807325
SL1344_RS00395_	-2.74745	-2.67858	-2.80511	-0.145974	0.528592	-0.262084	0.381746	0.555445	0.694083	0.6591	0.763906
SL1344_RS00400_	-3.73622	-3.77091	-3.70281	0.0516465	0.734137	0.0699331	0.467688	0.566694	0.703557	0.6783	0.777522
SL1344_RS00405_	-0.522779	-0.64936	-0.367727	0.255182	0.305592	0.791529	0.195333	0.31147	0.484939	0.4076	0.564798
SL1344_RS00410_	-2.43435	-2.39838	-2.46164	-0.0699766	0.576771	-0.106932	0.453333	0.645817	0.771286	0.7408	0.831359
SL1344_RS00415_	-0.326048	-0.536566	-0.111652	0.427665	0.219319	1.90273	0.0179883	0.0543084	0.16506	0.1204	0.268682
SL1344_RS00420_	-2.05812	-1.95332	-2.14957	-0.197999	0.38523	-0.49174	0.282667	0.429388	0.583048	0.5369	0.66247
SL1344_RS00425_	-5.71364	-5.91732	-5.41676	0.251913	2.60957	0.0764877	0.444667	0.677434	0.800929	0.784	0.866796
SL1344_RS00430_	0.0577314	-0.0742349	0.288727	0.34289	0.221955	1.40781	0.0700001	0.112862	0.25812	0.1899	0.34878
SL1344_RS00435_	-2.56643	-2.87171	-2.3686	0.494532	0.494876	0.928896	0.148568	0.24187	0.402861	0.3295	0.480898
SL1344_RS00440_	-0.535635	-0.516707	-0.560959	-0.0777188	0.332667	-0.204355	0.404397	0.558912	0.709131	0.7054	0.800111
SL1344_RS00450_	2.41542	2.31918	2.54418	0.244394	0.147966	1.62971	0.0133248	0.079562	0.220437	0.1169	0.264885
SL1344_RS00455_	2.42043	2.2514	2.59044	0.321145	0.187686	1.69227	0.0253335	0.0667949	0.200448	0.125	0.277794
SL1344_RS00465_	3.22127	3.0208	3.35126	0.323702	0.105113	3.03162	4.67861e-05	0.0193402	0.0954252	0.1	0.243021
SL1344_RS00470_	4.11478	3.97164	4.27941	0.31481	0.0652994	4.7746	4.67861e-05	0.00505206	0.0456508	0.1	0.243021
SL1344_RS00475_	4.02186	3.98696	4.1013	0.111419	0.0621757	1.72989	0.0420001	0.088997	0.228553	0.1491	0.303176
SL1344_RS00480_	1.46846	1.3727	1.65217	0.249141	0.179805	1.25578	0.106596	0.143144	0.307958	0.2185	0.387065
SL1344_RS00485_	2.73834	2.45687	2.94774	0.492239	0.094314	5.25824	4.67861e-05	0.00594797	0.0479491	0.1	0.243021
SL1344_RS00490_	3.71693	3.51164	3.88373	0.384385	0.0837926	4.67424	4.67861e-05	0.00423487	0.0420318	0.1	0.243021
SL1344_RS00495_	1.48251	1.44708	1.55572	0.118254	0.202972	0.525227	0.307795	0.474895	0.643638	0.609	0.738966
SL1344_RS00500_	-1.34459	-1.56679	-1.20444	0.35182	0.362187	0.933213	0.153231	0.234213	0.404063	0.3256	0.484093
SL1344_RS00505_	-4.00394	-4.63561	-3.55942	0.956471	1.35401	0.674653	0.233844	0.353957	0.537273	0.4598	0.61746
SL1344_RS00510_	-3.26024	-3.15395	-3.36685	-0.211167	0.566899	-0.361645	0.342438	0.477495	0.623944	0.5867	0.703748
SL1344_RS00515_	-2.8267	-2.80242	-2.8764	-0.12782	0.695015	-0.156044	0.435043	0.617654	0.753616	0.7459	0.834605
SL1344_RS00520_	-3.58689	-3.35898	-3.78443	-0.40523	0.686789	-0.549741	0.266667	0.410955	0.564693	0.5151	0.642857
SL1344_RS00525_	0.0837934	-0.0101604	0.147939	0.176953	0.252598	0.672687	0.199333	0.313383	0.491681	0.4186	0.562492
SL1344_RS00530_	1.32243	1.2514	1.47629	0.198129	0.22773	0.862238	0.179333	0.260541	0.449345	0.3457	0.524684
SL1344_RS00545_	0.828026	0.79462	0.88395	0.0755122	0.359434	0.219413	0.383078	0.743803	0.846738	0.7608	0.852069
SL1344_RS00550_	0.0787185	-0.039053	0.158642	0.195734	0.210011	0.873412	0.166667	0.258809	0.427797	0.3457	0.501076
SL1344_RS00555_	2.53937	2.59293	2.35722	-0.229111	0.194106	-1.23777	0.101266	0.12515	0.291497	0.224	0.397008
SL1344_RS00560_	-1.06998	-0.961839	-1.23077	-0.267859	0.347837	-0.700944	0.215856	0.328632	0.500895	0.4341	0.580595
SL1344_RS00565_	-0.386483	-0.326781	-0.458385	-0.116976	0.395655	-0.30107	0.364667	0.631455	0.76462	0.7446	0.836902
SL1344_RS00570_	-0.442614	-0.450679	-0.437828	0.00148883	0.37304	0.00310523	0.498667	0.746877	0.84743	0.8628	0.916736
SL1344_RS00575_	-0.622285	-0.682563	-0.566693	0.120292	0.274568	0.417481	0.320453	0.489082	0.638404	0.5979	0.714347
SL1344_RS00580_	-0.53688	-0.740397	-0.41854	0.323056	0.340253	0.886048	0.163333	0.246366	0.431027	0.3378	0.501825
SL1344_RS00590_	0.112532	0.105052	0.118827	0.00628621	0.205248	0.0325585	0.484667	0.590501	0.725131	0.6881	0.790941
SL1344_RS00595_	0.265279	0.44248	0.0465036	-0.397382	0.169322	-2.2818	0.00533064	0.0357531	0.127696	0.1049	0.24926
SL1344_RS00600_	2.36985	2.23544	2.47687	0.271602	0.149209	1.82718	0.00800057	0.0525053	0.170561	0.1062	0.251454
SL1344_RS00605_	4.20726	4.13875	4.32945	0.189394	0.062946	2.87573	4.67861e-05	0.0298208	0.121609	0.1003	0.243443
SL1344_RS00610_	4.26246	4.22273	4.36162	0.136333	0.063916	1.87219	0.0186545	0.0750348	0.211739	0.1167	0.264141
SL1344_RS00615_	3.42466	3.36824	3.47926	0.121944	0.113779	1.10961	0.0832779	0.172818	0.35525	0.1988	0.363485
SL1344_RS00620_	5.42562	5.41393	5.44463	0.0224172	0.0771746	0.184346	0.404397	0.811247	0.893176	0.8437	0.910953
SL1344_RS00630_	3.39363	3.27322	3.53666	0.25759	0.109671	2.32461	0.00333472	0.0306525	0.125328	0.1022	0.246109
SL1344_RS00635_	3.42207	3.29886	3.55437	0.249766	0.111668	2.19934	0.00266662	0.0323671	0.129429	0.1024	0.246389
SL1344_RS00645_	3.62688	3.53421	3.75104	0.212739	0.0747695	2.81388	0.000673369	0.0204197	0.0964771	0.1003	0.243435
SL1344_RS00650_	3.31837	3.14932	3.45611	0.310159	0.09706	3.17914	4.67861e-05	0.0113164	0.0715345	0.1	0.243021
SL1344_RS00655_	3.67231	3.60212	3.77473	0.174142	0.093506	1.84062	0.0113262	0.0672762	0.199618	0.1106	0.257462
SL1344_RS00665_	2.76334	2.69966	2.8742	0.158273	0.127688	1.18669	0.111259	0.153349	0.324541	0.2306	0.404526
SL1344_RS00670_	3.87829	3.75711	3.92789	0.154954	0.107526	1.34762	0.0773334	0.118137	0.282232	0.1922	0.362192
SL1344_RS00675_	4.19793	4.18619	4.2251	0.0416344	0.0906595	0.403346	0.299333	0.419096	0.607346	0.5932	0.720033
SL1344_RS00680_	6.03044	5.96613	6.04872	0.0989552	0.10827	0.966011	0.165223	0.178212	0.368412	0.2948	0.482927
SL1344_RS00685_	2.99707	2.93792	3.08822	0.123389	0.124709	0.928321	0.166667	0.235706	0.423099	0.3148	0.493564
SL1344_RS00690_	5.15359	4.99637	5.29148	0.287526	0.0678148	4.23066	4.67861e-05	0.00396212	0.0421451	0.1	0.243021
SL1344_RS00695_	-0.361418	-0.413247	-0.272957	0.0959159	0.382062	0.233666	0.397069	0.723831	0.830392	0.7656	0.856143
SL1344_RS00700_	1.83547	1.77704	1.89771	0.120477	0.115114	1.01668	0.13	0.205847	0.368286	0.2905	0.447159
SL1344_RS00705_	1.59843	1.58404	1.61089	0.0277216	0.139189	0.195137	0.420667	0.618997	0.749907	0.7182	0.813532
SL1344_RS00710_	1.94632	1.91601	1.98451	0.0728983	0.111216	0.604222	0.250667	0.384336	0.546531	0.5008	0.631493
SL1344_RS00715_	1.87815	1.81878	1.92851	0.137577	0.161023	0.848918	0.151333	0.248231	0.436267	0.3274	0.480221
SL1344_RS00720_	3.68999	3.78229	3.65422	-0.120336	0.0801678	-1.34436	0.0912725	0.122681	0.281248	0.2132	0.37972
SL1344_RS00725_	-2.91624	-2.82376	-3.02116	-0.213387	0.556893	-0.350474	0.348434	0.50145	0.650708	0.6192	0.73157
SL1344_RS00730_	-4.13121	-3.85917	-4.41629	-0.546835	0.837083	-0.611074	0.246	0.378667	0.536764	0.4723	0.611076
SL1344_RS00735_	-5.79609	-6.1893	-5.58371	0.613523	2.41563	0.202959	0.387075	0.520731	0.684112	0.7072	0.80648
SL1344_RS00740_	1.27991	1.17572	1.41615	0.257748	0.168523	1.42889	0.0552965	0.100472	0.246407	0.1628	0.319995
SL1344_RS00745_	0.581007	0.435622	0.738919	0.303377	0.150537	1.93334	0.0140003	0.0521198	0.159049	0.1205	0.268331
SL1344_RS00750_	1.4401	1.46694	1.41291	-0.0556009	0.129369	-0.421364	0.332445	0.489866	0.639475	0.6002	0.718272
SL1344_RS00755_	-0.787404	-0.823884	-0.746732	0.0823036	0.226362	0.332794	0.355763	0.475893	0.621581	0.5835	0.701389
SL1344_RS00760_	-1.96889	-1.97827	-1.95561	0.0117703	0.355846	0.0287079	0.488341	0.568345	0.705882	0.6728	0.776453
SL1344_RS00765_	1.19539	1.12992	1.27226	0.150683	0.156451	0.913308	0.155896	0.230709	0.404177	0.3183	0.475201
SL1344_RS00770_	5.22979	5.04332	5.36942	0.321618	0.054676	5.85082	4.67861e-05	0.00278603	0.0336272	0.1	0.243021
SL1344_RS00775_	6.8323	6.74392	6.92463	0.1832	0.0519353	3.32359	4.67861e-05	0.0352957	0.141162	0.1	0.243021
SL1344_RS00785_	6.79899	6.81182	6.72858	-0.0754896	0.0445307	-1.12431	0.159893	0.187068	0.376824	0.3211	0.498366
SL1344_RS00790_	-0.875846	-0.924732	-0.816498	0.0992464	0.315247	0.285726	0.373085	0.571289	0.709627	0.6783	0.782659
SL1344_RS00795_	-2.88872	-2.87497	-2.89428	0.0179089	0.692436	0.0243123	0.487009	0.65138	0.776274	0.7671	0.850147
SL1344_RS00800_	-1.14412	-1.18785	-1.07388	0.0999942	0.349481	0.260276	0.391739	0.609048	0.741475	0.7056	0.807229
SL1344_RS00805_	3.48322	3.5136	3.431	-0.0833956	0.172268	-0.441565	0.299333	0.413777	0.608218	0.6217	0.750407
SL1344_RS00810_	1.96974	2.00094	1.7631	-0.220422	0.216038	-0.571651	0.334	0.585238	0.741618	0.7006	0.829353
SL1344_RS00815_	1.58147	1.64902	1.52501	-0.145702	0.202043	-0.700376	0.213333	0.318589	0.505296	0.4378	0.598139
SL1344_RS00820_	-1.88377	-1.90033	-1.87153	0.00734887	0.484907	0.0134122	0.492667	0.666296	0.786065	0.7674	0.850174
SL1344_RS00825_	-1.32631	-1.25842	-1.43608	-0.19752	0.43997	-0.420679	0.322	0.494788	0.655014	0.6243	0.74323
SL1344_RS00830_	0.352628	0.337597	0.370419	0.0308779	0.158218	0.180852	0.419333	0.537392	0.67872	0.6523	0.75878
SL1344_RS00835_	2.41408	2.37276	2.46742	0.0983889	0.108141	0.846405	0.182545	0.264	0.437534	0.3685	0.523386
SL1344_RS00840_	3.99563	3.94079	4.05467	0.111345	0.0569203	1.83543	0.0266491	0.0593473	0.177286	0.1268	0.277622
SL1344_RS00845_	3.10036	3.06113	3.14135	0.0859678	0.087104	0.973616	0.145903	0.217991	0.390973	0.3106	0.470089
SL1344_RS00850_	0.376855	0.284011	0.450258	0.150275	0.215857	0.642991	0.225849	0.358068	0.528244	0.4635	0.608873
SL1344_RS00855_	1.51072	1.59397	1.40734	-0.138984	0.40889	-0.284776	0.43038	0.739047	0.847366	0.961	0.97749
SL1344_RS00860_	1.658	1.84239	1.40527	-0.435817	0.114489	-3.72268	4.67861e-05	0.0115459	0.0675376	0.1	0.243021
SL1344_RS00865_	3.31098	3.3108	3.31113	-0.00874727	0.0986546	-0.0875661	0.47	0.700158	0.81486	0.8231	0.889744
SL1344_RS00870_	5.27576	5.14851	5.43093	0.284378	0.0833004	3.54279	4.67861e-05	0.0199667	0.101001	0.1	0.243021
SL1344_RS00875_	0.34826	0.356748	0.340395	-0.0220177	0.17102	-0.130999	0.444	0.574492	0.710531	0.6852	0.783581
SL1344_RS00880_	0.768746	0.724246	0.848788	0.143592	0.223366	0.631112	0.234	0.350099	0.534148	0.4651	0.606639
SL1344_RS00885_	-1.60586	-1.80167	-1.3942	0.415782	0.349995	1.13461	0.102667	0.163361	0.317441	0.2375	0.394186
SL1344_RS00890_	-2.10253	-2.41764	-1.85058	0.573941	0.398219	1.33091	0.0632912	0.117434	0.259711	0.1789	0.331512
SL1344_RS00895_	-4.45203	-4.57255	-4.3373	0.218803	0.832732	0.246564	0.389333	0.492149	0.636037	0.5992	0.712784
SL1344_RS00900_	-2.93801	-2.92176	-2.97481	0.0412427	0.761187	0.053401	0.481333	0.672953	0.791791	0.8	0.872683
SL1344_RS00905_	-3.01169	-3.23788	-2.84837	0.406582	0.580406	0.667424	0.225183	0.341626	0.503254	0.4423	0.578756
SL1344_RS00910_	1.2881	1.22678	1.34138	0.112351	0.118779	0.919696	0.156562	0.251854	0.409429	0.344	0.491058
SL1344_RS00915_	2.50145	2.4765	2.52049	0.0497495	0.108331	0.434991	0.316	0.490072	0.646321	0.6139	0.730152
SL1344_RS00920_	2.18133	2.10275	2.2685	0.186612	0.127284	1.43294	0.0406668	0.102037	0.249276	0.1459	0.299114
SL1344_RS00925_	1.6552	1.60939	1.72436	0.136848	0.188625	0.75026	0.19	0.289759	0.480989	0.4003	0.553143
SL1344_RS00930_	2.64238	2.46917	2.73003	0.261156	0.129938	1.84082	0.0113262	0.067838	0.200725	0.1114	0.258276
SL1344_RS00935_	4.56669	4.46119	4.65355	0.198894	0.0659595	2.99866	4.67861e-05	0.0130172	0.0768761	0.1	0.243021
SL1344_RS00940_	1.75558	1.65061	1.88101	0.227336	0.11298	1.95061	0.0186545	0.0530286	0.162802	0.1213	0.269281
SL1344_RS00945_	5.85384	6.08343	5.60539	-0.478186	0.0628292	-7.65884	4.67861e-05	0.00219078	0.0310644	0.1	0.243021
SL1344_RS00950_	0.783628	0.661302	0.918935	0.252954	0.177464	1.40271	0.0719521	0.115591	0.262905	0.1844	0.344309
SL1344_RS00955_	0.577862	0.519743	0.664734	0.144335	0.171196	0.773907	0.197333	0.318171	0.484857	0.4147	0.563774
SL1344_RS00960_	2.53946	2.51556	2.56643	0.0497709	0.0737181	0.640205	0.238	0.35318	0.509595	0.4494	0.586108
SL1344_RS00965_	3.78095	3.75583	3.8186	0.0674115	0.0751522	0.856344	0.164667	0.25341	0.433419	0.3574	0.514505
SL1344_RS00970_	4.99173	4.89706	5.29824	0.389766	0.0878552	2.24552	4.67861e-05	0.0640259	0.20059	0.1	0.243021
SL1344_RS00975_	2.27303	2.24945	2.37862	0.12682	0.234627	0.557853	0.309333	0.442276	0.629791	0.6495	0.780855
SL1344_RS00980_	2.39535	2.28691	2.6476	0.350481	0.236314	1.36403	0.0719521	0.138634	0.315834	0.172	0.339443
SL1344_RS00985_	3.43689	3.26194	3.6806	0.428655	0.128002	3.41872	4.67861e-05	0.015473	0.0865407	0.1	0.243021
SL1344_RS00990_	-2.60172	-2.84906	-2.39316	0.461988	0.46509	0.93065	0.148568	0.227342	0.385815	0.3079	0.459852
SL1344_RS00995_	-1.4128	-1.56266	-1.28187	0.312797	0.433586	0.679819	0.227182	0.334115	0.510039	0.4527	0.600647
SL1344_RS01000_	-3.44882	-3.36741	-3.49661	-0.169034	0.750003	-0.222986	0.41	0.578745	0.716039	0.696	0.794098
SL1344_RS01005_	-3.30751	-3.34331	-3.24047	0.114439	0.738927	0.136982	0.44	0.635431	0.761813	0.7455	0.834321
SL1344_RS01010_	-3.03403	-2.68377	-3.53708	-0.842499	0.613526	-1.31947	0.0579614	0.131957	0.282057	0.1926	0.346897
SL1344_RS01015_	-3.3915	-2.97138	-3.85228	-0.89765	0.902968	-0.951655	0.15	0.215226	0.388644	0.3044	0.468997
SL1344_RS01020_	-0.102892	-0.0984739	-0.107703	-0.0130284	0.18807	-0.0682471	0.471686	0.549936	0.68942	0.6561	0.763225
SL1344_RS01025_	3.20465	3.2195	3.1813	-0.0234162	0.13591	-0.167936	0.433045	0.773017	0.866113	0.8795	0.928357
SL1344_RS01030_	0.822039	0.839056	0.80701	-0.0322976	0.133131	-0.221723	0.407062	0.497589	0.642885	0.611	0.722516
SL1344_RS01035_	3.99443	3.99396	3.99624	-0.000956013	0.0941575	-0.00472006	0.49567	0.549297	0.717727	0.8209	0.894438
SL1344_RS01040_	0.96907	0.934717	1.00248	0.0688726	0.145115	0.436914	0.320667	0.470825	0.620447	0.573	0.694293
SL1344_RS01045_	1.50621	1.50431	1.50759	0.00247056	0.115455	0.021635	0.486667	0.554801	0.692564	0.6618	0.765584
SL1344_RS01050_	2.79663	2.89173	2.74212	-0.15837	0.117118	-1.34829	0.0479681	0.148231	0.323362	0.1477	0.301087
SL1344_RS01055_	0.133942	-0.00506317	0.263335	0.26636	0.235953	1.0762	0.116667	0.181028	0.348099	0.2501	0.413485
SL1344_RS01060_	3	2.84881	3.15261	0.315494	0.114256	2.69111	4.67861e-05	0.0230598	0.105943	0.1	0.243021
SL1344_RS01065_	-1.30749	-1.24306	-1.40199	-0.173236	0.342004	-0.485176	0.290667	0.433321	0.592912	0.5411	0.666147
SL1344_RS01070_	2.12978	2.24465	2.02661	-0.221455	0.113776	-1.95553	0.0099938	0.0528638	0.165443	0.1136	0.260669
SL1344_RS01075_	0.968227	0.933999	1.00401	0.0657596	0.14643	0.44227	0.321333	0.465895	0.618091	0.5746	0.695675
SL1344_RS01080_	3.80436	3.80392	3.8049	-0.0108745	0.0834908	-0.123737	0.447035	0.68653	0.802858	0.8141	0.881283
SL1344_RS01085_	1.91083	1.82191	2.10511	0.262316	0.148262	1.60788	0.0592939	0.0923395	0.238166	0.1581	0.317736
SL1344_RS01090_	3.66296	3.56808	3.75542	0.178876	0.152388	1.1884	0.080613	0.146593	0.325853	0.1827	0.355152
SL1344_RS01095_	7.91359	7.9163	7.90972	-0.00890103	0.0736368	-0.0992919	0.447035	0.88259	0.936456	0.9052	0.946205
SL1344_RS01100_	8.30189	8.23881	8.34212	0.106625	0.0386956	2.62843	4.67861e-05	0.0448392	0.161931	0.1	0.243021
SL1344_RS01105_	3.97758	3.98034	3.97033	-0.00721906	0.0883515	-0.0641079	0.468354	0.765003	0.860346	0.8338	0.903322
SL1344_RS01110_	5.92502	5.92675	5.92325	-0.0214265	0.0828564	-0.275798	0.398	0.627892	0.771292	0.8465	0.907663
SL1344_RS01115_	3.21548	3.15726	3.28541	0.159072	0.121086	1.26214	0.0572952	0.111759	0.269891	0.1612	0.317973
SL1344_RS01120_	2.9929	2.96387	3.03221	0.0483534	0.204874	0.194655	0.437333	0.864027	0.92473	0.9424	0.967141
SL1344_RS01130_	4.82871	4.79899	4.89946	0.111395	0.100971	1.08307	0.109927	0.193559	0.386633	0.2169	0.389124
SL1344_RS01135_	5.61084	5.59733	5.64457	0.0489505	0.0581584	0.76394	0.212	0.294803	0.490595	0.4018	0.565469
SL1344_RS01140_	5.69178	5.75998	5.64801	-0.104407	0.0587404	-1.6836	0.0400001	0.0743718	0.213747	0.1309	0.285827
SL1344_RS01145_	5.70878	5.72928	5.68234	-0.0239382	0.109998	-0.242787	0.402398	0.835187	0.907662	0.8542	0.91608
SL1344_RS01150_	3.31751	3.29752	3.34109	0.0562154	0.0899686	0.567035	0.250667	0.377188	0.555142	0.5228	0.654367
SL1344_RS01155_	4.71022	4.71778	4.70066	-0.0336613	0.103291	-0.314091	0.379747	0.622221	0.764862	0.7867	0.869297
SL1344_RS01160_	4.69038	4.7076	4.65456	-0.0511659	0.115594	-0.261543	0.367089	0.899909	0.946008	0.7906	0.88107
SL1344_RS01165_	2.72507	2.58676	2.82384	0.240468	0.107562	2.21944	0.00333249	0.038074	0.138789	0.1054	0.250258
SL1344_RS01170_	4.31585	4.24786	4.38984	0.123562	0.15342	0.749238	0.213857	0.305548	0.507569	0.3851	0.564413
SL1344_RS01175_	3.53681	3.48744	3.64982	0.16253	0.0849598	1.75424	0.023318	0.0796439	0.218973	0.1211	0.26963
SL1344_RS01180_	0.818821	0.906911	0.745475	-0.158723	0.171722	-0.867903	0.176667	0.262088	0.432484	0.3617	0.514962
SL1344_RS01185_	1.38694	1.31365	1.43633	0.126209	0.13853	0.864833	0.169887	0.266362	0.438226	0.3617	0.513262
SL1344_RS01190_	-0.0625005	-0.0943747	-0.0242903	0.0679495	0.192078	0.335073	0.358	0.493231	0.639251	0.5997	0.714369
SL1344_RS01195_	1.6036	1.41894	1.68998	0.272561	0.15719	1.61519	0.0266491	0.0965781	0.244179	0.1325	0.283145
SL1344_RS01200_	1.97309	2.05469	1.88955	-0.16569	0.105521	-1.52671	0.0479681	0.0890091	0.220459	0.1549	0.308409
SL1344_RS01205_	1.73937	1.81877	1.55761	-0.252632	0.175941	-1.26974	0.086	0.140078	0.309543	0.2045	0.370994
SL1344_RS01210_	0.660724	0.639727	0.685856	0.0447943	0.145207	0.282976	0.366667	0.498553	0.643231	0.6045	0.717808
SL1344_RS01215_	0.462539	0.428167	0.505064	0.0829687	0.175737	0.439675	0.310667	0.461357	0.613294	0.5774	0.695633
SL1344_RS01220_	1.37306	1.38715	1.35354	-0.0351667	0.12977	-0.245162	0.387742	0.548448	0.689445	0.6558	0.762816
SL1344_RS01225_	4.84085	4.81746	4.88922	0.0768422	0.0584802	1.20239	0.0813334	0.153302	0.327679	0.1987	0.361081
SL1344_RS01230_	2.39902	2.30533	2.51127	0.231325	0.140243	1.64489	0.0226518	0.0713358	0.204103	0.1236	0.273849
SL1344_RS01245_	1.50033	1.55263	1.44399	-0.107966	0.104483	-1.01249	0.135909	0.208362	0.359543	0.2899	0.439109
SL1344_RS01250_	2.23273	2.15271	2.3623	0.169807	0.180355	0.918597	0.166	0.231477	0.420538	0.3033	0.484214
SL1344_RS01255_	0.267762	0.193608	0.337868	0.14247	0.172848	0.799629	0.192	0.292605	0.453976	0.389	0.534305
SL1344_RS01260_	-0.0877682	-0.437895	0.331158	0.755194	0.668779	1.11478	0.0719521	0.169728	0.358434	0.1756	0.346192
SL1344_RS01265_	4.84545	4.81546	4.95771	0.127722	0.127056	1.08592	0.148667	0.155986	0.338051	0.2718	0.457965
SL1344_RS01270_	3.9589	4.003	3.91429	-0.0662937	0.153811	-0.434292	0.313333	0.530151	0.698875	0.6181	0.757935
SL1344_RS01275_	1.41744	1.0582	1.54233	0.517506	0.414307	1.38607	0.0393334	0.0892478	0.241598	0.138	0.293202
SL1344_RS01285_	-0.266399	-0.259505	-0.279504	0.0330984	0.338635	0.0947765	0.456667	0.696409	0.810755	0.8373	0.896792
SL1344_RS01290_	0.878171	0.849933	0.9125	0.0316669	0.216058	0.135994	0.449333	0.687789	0.804666	0.7999	0.872832
SL1344_RS01295_	-1.1206	-1.11656	-1.13073	0.00921113	0.375451	0.0207559	0.491333	0.682752	0.799434	0.7901	0.866181
SL1344_RS01300_	-1.22028	-1.24124	-1.20793	0.0304666	0.410902	0.0628369	0.472667	0.664891	0.785697	0.7764	0.856026
SL1344_RS01305_	1.26439	1.12201	1.40039	0.280943	0.164313	1.71617	0.0266668	0.0721741	0.199811	0.1288	0.279462
SL1344_RS01310_	0.0289976	-0.0195854	0.0748222	0.0902462	0.18035	0.473975	0.297135	0.41752	0.57248	0.5275	0.654559
SL1344_RS01315_	5.00545	5.14983	4.81914	-0.322101	0.0768476	-4.26909	4.67861e-05	0.00415142	0.0430598	0.1	0.243021
SL1344_RS01320_	-0.122049	-0.229902	-0.0241713	0.21069	0.217861	0.928269	0.144	0.231922	0.397436	0.3245	0.476949
SL1344_RS01325_	-0.232371	-0.2083	-0.252539	-0.0033101	0.34124	-0.0098295	0.496	0.715605	0.824771	0.8207	0.888405
SL1344_RS01330_	0.974454	0.827977	1.18985	0.358635	0.173781	1.96388	0.0133337	0.0538698	0.169071	0.1151	0.26303
SL1344_RS01335_	1.92473	1.87485	1.99127	0.0890196	0.173474	0.492406	0.286	0.48698	0.65141	0.5964	0.724383
SL1344_RS01340_	1.41066	1.34991	1.4611	0.0947644	0.160842	0.544993	0.28048	0.451623	0.61625	0.5621	0.695834
SL1344_RS01345_	-2.26063	-2.20507	-2.31589	-0.109091	0.405812	-0.239506	0.382	0.510112	0.653571	0.6166	0.728129
SL1344_RS01350_	-3.25626	-3.28423	-3.2096	0.123205	0.702211	0.171818	0.43	0.598611	0.733436	0.7218	0.815165
SL1344_RS01355_	-1.95515	-1.83209	-2.14125	-0.313759	0.423814	-0.695419	0.219333	0.331323	0.499795	0.4401	0.581485
SL1344_RS01360_	-3.56053	-3.42419	-3.7857	-0.315322	0.775259	-0.382693	0.339773	0.509985	0.661666	0.627	0.744598
SL1344_RS01365_	-2.29898	-2.4255	-2.16229	0.267714	0.393995	0.647367	0.238508	0.353955	0.513403	0.4532	0.59236
SL1344_RS01370_	-3.63179	-3.68991	-3.57078	0.124598	0.738975	0.151433	0.432378	0.574054	0.712356	0.6834	0.784969
SL1344_RS01375_	-9.01984	-9.52739	-8.55766	0.875683	3.9932	0.191119	0.398401	0.503222	0.650007	0.6168	0.726904
SL1344_RS01380_	-0.063437	-0.191568	0.0526822	0.246305	0.238542	0.965448	0.124667	0.209058	0.376695	0.2881	0.446389
SL1344_RS01385_	-2.48254	-2.55405	-2.3576	0.0939688	0.726318	0.111984	0.447035	0.732235	0.836978	0.8132	0.887061
SL1344_RS01390_	-1.47828	-1.33038	-1.60778	-0.298478	0.351787	-0.774674	0.196536	0.298642	0.462825	0.4026	0.547147
SL1344_RS01395_	-2.45444	-2.43612	-2.46958	-0.0226538	0.405548	-0.0577583	0.474667	0.510367	0.65546	0.6248	0.735444
SL1344_RS01400_	-3.4118	-3.37037	-3.44634	-0.153701	1.03759	-0.135036	0.436376	0.683124	0.800922	0.786	0.863839
SL1344_RS01405_	-2.86857	-3.2607	-2.37409	0.870603	0.640396	1.2757	0.0820001	0.130642	0.282624	0.2034	0.365551
SL1344_RS01410_	-4.02608	-3.98237	-4.08131	-0.0884197	0.735984	-0.111226	0.451033	0.551456	0.689976	0.6588	0.763929
SL1344_RS01415_	-3.29661	-3.42483	-3.09463	0.294381	0.651077	0.416664	0.332445	0.517821	0.661114	0.6154	0.7331
SL1344_RS01420_	-4.02349	-3.79229	-4.24837	-0.454747	0.830974	-0.50262	0.282478	0.427763	0.58593	0.5383	0.665808
SL1344_RS01425_	-2.25644	-2.27552	-2.22993	0.151281	0.672263	0.221136	0.412667	0.634659	0.764175	0.7816	0.857845
SL1344_RS01430_	-1.90931	-1.63611	-2.0983	-0.458478	0.423547	-0.98374	0.146	0.221056	0.385967	0.3073	0.465216
SL1344_RS01435_	-3.21813	-3.2424	-3.1813	0.255703	1.03057	0.238618	0.403333	0.639964	0.769275	0.8038	0.873523
SL1344_RS01440_	-4.46005	-4.01859	-4.72991	-0.908851	1.51426	-0.557408	0.271333	0.41099	0.586585	0.5505	0.684618
SL1344_RS01445_	-0.243944	-0.265633	-0.212052	0.0684493	0.262806	0.234418	0.403333	0.606444	0.738444	0.7222	0.814422
SL1344_RS01450_	-3.12143	-2.96573	-3.2277	-0.257024	0.665716	-0.369463	0.337333	0.530973	0.675215	0.6377	0.748947
SL1344_RS01455_	-4.2947	-4.12099	-4.44982	-0.360772	0.946062	-0.354691	0.345769	0.522567	0.668104	0.6344	0.743369
SL1344_RS01460_	-1.87531	-1.76068	-2.07199	-0.340726	0.478599	-0.624718	0.244504	0.356577	0.533279	0.4797	0.620508
SL1344_RS01465_	-1.01611	-1.14927	-0.898274	0.255678	0.270952	0.926648	0.153897	0.241995	0.397668	0.336	0.484992
SL1344_RS01470_	-3.62544	-3.69717	-3.54959	0.10772	0.719266	0.120706	0.439041	0.585659	0.720068	0.6886	0.789582
SL1344_RS01475_	0.766033	0.835485	0.696086	-0.152557	0.20196	-0.760523	0.197202	0.307507	0.48387	0.4106	0.560946
SL1344_RS01480_	1.39136	1.48484	1.31294	-0.179586	0.155213	-1.12969	0.113333	0.178546	0.345247	0.2503	0.411523
SL1344_RS01485_	0.51331	0.556408	0.460613	-0.102756	0.177372	-0.551713	0.258667	0.408783	0.567804	0.5302	0.655255
SL1344_RS01490_	-0.120736	-0.138093	-0.0726361	0.04887	0.307059	0.143751	0.442667	0.74861	0.848546	0.8064	0.884995
SL1344_RS01495_	-1.39198	-1.60086	-1.18952	0.407486	0.342906	1.14024	0.106	0.164869	0.324936	0.2426	0.404267
SL1344_RS01500_	-6.19058	-6.318	-6.0391	0.314413	1.8056	0.155562	0.428381	0.5727	0.710525	0.6894	0.787592
SL1344_RS01505_	-2.09896	-2.05639	-2.14273	-0.0921835	0.441555	-0.197733	0.406396	0.562092	0.701757	0.6734	0.775051
SL1344_RS01515_	-3.50207	-3.54979	-3.43975	0.13775	0.725613	0.180846	0.418	0.57871	0.714237	0.69	0.788946
SL1344_RS01520_	-5.03282	-5.06331	-4.96391	0.00999928	1.5356	0.00568693	0.498	0.643248	0.77393	0.7713	0.856029
SL1344_RS01525_	-0.565193	-0.425959	-0.754625	-0.440785	0.489505	-0.871413	0.169221	0.228112	0.418599	0.3352	0.505678
SL1344_RS01530_	-2.3196	-2.25818	-2.38054	-0.117055	0.392775	-0.27612	0.383078	0.508507	0.649378	0.6151	0.724708
SL1344_RS01535_	-0.117909	-0.0942819	-0.132063	-0.0472466	0.248614	-0.165449	0.420386	0.605394	0.738588	0.726	0.817081
SL1344_RS01540_	-1.91016	-1.92769	-1.88869	0.0269671	0.402329	0.0647737	0.471019	0.592588	0.728296	0.707	0.80413
SL1344_RS01545_	-2.32452	-2.27367	-2.37687	-0.0944232	0.450269	-0.195072	0.408667	0.547219	0.688822	0.663	0.767233
SL1344_RS01550_	-3.07119	-3.06495	-3.07802	0.00306242	0.602333	0.00479506	0.496667	0.586331	0.720565	0.6871	0.788191
SL1344_RS01565_	-2.39893	-2.35032	-2.4414	-0.0948489	0.429939	-0.195544	0.411333	0.540427	0.681871	0.6506	0.756728
SL1344_RS01570_	-0.378666	-0.434252	-0.339436	0.119756	0.344991	0.317654	0.366	0.564834	0.713182	0.7158	0.812635
SL1344_RS01575_	-0.774335	-0.972165	-0.578516	0.391626	0.213948	1.78168	0.0306464	0.0651294	0.178289	0.1305	0.280576
SL1344_RS01580_	-0.0146928	-0.00196159	-0.0322885	-0.0278067	0.205193	-0.118555	0.448667	0.599416	0.732022	0.7053	0.802012
SL1344_RS01590_	2.32585	2.18179	2.37271	0.184904	0.136606	1.17312	0.105333	0.168576	0.345289	0.2469	0.410796
SL1344_RS01595_	1.96494	1.92542	2.09535	0.159028	0.16265	0.825694	0.221186	0.308278	0.49862	0.4535	0.612843
SL1344_RS01600_	2.46286	2.45051	2.48691	0.0297529	0.106911	0.275849	0.392	0.616722	0.748996	0.7345	0.826237
SL1344_RS01605_	1.25218	1.2693	1.23452	-0.0350689	0.112954	-0.294211	0.371086	0.484438	0.629625	0.591	0.706682
SL1344_RS01610_	-0.570733	-0.624041	-0.475932	0.123971	0.360172	0.318348	0.369087	0.620706	0.75369	0.7289	0.823226
SL1344_RS01615_	-0.379514	-0.459482	-0.289933	0.16316	0.231032	0.68032	0.235843	0.37058	0.528511	0.465	0.602745
SL1344_RS01620_	3.67366	3.6491	3.75332	0.098614	0.0726968	1.1846	0.135333	0.181259	0.354799	0.2883	0.453484
SL1344_RS01625_	3.85224	3.63114	4.11472	0.463613	0.123535	3.75721	4.67861e-05	0.00523089	0.049098	0.1	0.243021
SL1344_RS01635_	2.42313	2.60911	2.18508	-0.440519	0.136641	-3.28269	4.67861e-05	0.0148184	0.0814151	0.1	0.243021
SL1344_RS01640_	-1.41427	-1.49947	-1.30483	0.213031	0.340223	0.578032	0.260667	0.390096	0.552672	0.5097	0.639974
SL1344_RS01645_	2.12643	2.01598	2.17892	0.158206	0.114891	1.26251	0.0826116	0.149994	0.311863	0.2232	0.382416
SL1344_RS01650_	3.54597	3.46834	3.58955	0.131542	0.108785	1.27637	0.0652899	0.127763	0.293437	0.1809	0.343631
SL1344_RS01655_	0.683105	0.390663	0.938378	0.547823	0.146194	3.70104	4.67861e-05	0.00994599	0.0622617	0.1	0.243021
SL1344_RS01660_	-3.91746	-4.1777	-3.81096	0.316556	0.973671	0.290554	0.379081	0.584715	0.72554	0.7124	0.813344
SL1344_RS01665_	-5.2409	-5.4735	-4.96649	0.509021	1.15389	0.395819	0.328	0.471029	0.620006	0.5724	0.693423
SL1344_RS01670_	-4.01339	-4.00763	-4.02236	0.0321786	0.919593	0.0278224	0.488341	0.628202	0.758136	0.7486	0.836544
SL1344_RS01675_	-0.35416	-0.380807	-0.343126	0.0229012	0.307984	0.0671886	0.471333	0.701698	0.813865	0.798	0.874731
SL1344_RS01680_	-3.42129	-3.84002	-3.0873	0.769321	0.607301	1.22546	0.0759494	0.145323	0.291374	0.2119	0.365247
SL1344_RS01685_	-2.78048	-2.72238	-2.83908	-0.12346	0.506046	-0.217482	0.4	0.527155	0.671618	0.6376	0.746377
SL1344_RS01690_	-4.1163	-4.25304	-3.94007	0.27537	0.995346	0.245762	0.386667	0.612541	0.741724	0.7036	0.800855
SL1344_RS01695_	-1.95136	-1.74193	-2.19825	-0.467581	0.443578	-0.99549	0.141905	0.212177	0.378121	0.2958	0.453716
SL1344_RS01700_	-0.632115	-0.373726	-0.784522	-0.387857	0.272458	-1.3491	0.0786143	0.131852	0.282246	0.2098	0.369597
SL1344_RS01705_	-0.146803	-0.112366	-0.188419	-0.0692827	0.202045	-0.334568	0.349333	0.493358	0.639226	0.6012	0.716462
SL1344_RS01710_	-2.3137	-2.29901	-2.32329	0.00768371	0.569043	0.0133245	0.496	0.669665	0.789594	0.7751	0.855577
SL1344_RS01715_	-3.36516	-3.54255	-3.22968	0.310804	0.611972	0.457025	0.312	0.441819	0.596046	0.559	0.682643
SL1344_RS01720_	-1.19465	-1.27981	-1.11641	0.165458	0.297099	0.5325	0.261159	0.398065	0.556466	0.5104	0.639133
SL1344_RS01725_	-1.46375	-1.6178	-1.35844	0.233386	0.361404	0.601521	0.255163	0.394654	0.557142	0.4928	0.629195
SL1344_RS01730_	-1.51488	-1.46438	-1.54615	-0.0692767	0.352963	-0.174866	0.423051	0.59846	0.729146	0.6979	0.796342
SL1344_RS01740_	-6.30952	-6.04256	-6.5487	-0.456258	2.03531	-0.190368	0.392	0.566978	0.708051	0.6822	0.783448
SL1344_RS01745_	-0.243312	-0.0914459	-0.375334	-0.29668	0.284191	-0.981259	0.131246	0.200853	0.37445	0.2846	0.448866
SL1344_RS01750_	-0.952031	-0.972583	-0.924838	0.0453994	0.275909	0.154682	0.431046	0.579235	0.714781	0.6833	0.785006
SL1344_RS01755_	-0.540735	-0.568549	-0.510764	0.0598959	0.244668	0.233821	0.402667	0.546362	0.685788	0.6515	0.758594
SL1344_RS01760_	1.02789	1.01673	1.04523	0.035578	0.191955	0.17153	0.423718	0.658955	0.782435	0.7792	0.858192
SL1344_RS01765_	0.285596	0.25504	0.315122	0.0618674	0.160739	0.361757	0.344	0.466929	0.615404	0.5744	0.692811
SL1344_RS01770_	-3.32321	-3.41134	-3.28336	0.128155	0.835373	0.134302	0.439333	0.635839	0.764792	0.7537	0.841855
SL1344_RS01775_	-3.36004	-3.41716	-3.31294	0.0833207	0.599107	0.135732	0.443038	0.56176	0.702257	0.676	0.779076
SL1344_RS01780_	-2.63128	-2.09664	-2.78185	-0.555558	0.792084	-0.515338	0.323784	0.616299	0.752271	0.6694	0.798476
SL1344_RS01785_	-1.19659	-1.46435	-0.937698	0.523612	0.287459	1.76417	0.0266668	0.0646762	0.180203	0.1312	0.281481
SL1344_RS01790_	-2.66799	-2.61696	-2.70737	-0.0343593	1.07766	-0.0310849	0.48501	0.772095	0.865036	0.8343	0.899347
SL1344_RS01795_	-2.30307	-2.40354	-2.17259	0.250213	0.493233	0.495802	0.293804	0.444851	0.601362	0.5622	0.685099
SL1344_RS01800_	-4.50784	-4.57873	-4.42375	0.187308	0.948293	0.176738	0.419333	0.550641	0.68995	0.6577	0.763776
SL1344_RS01805_	-1.93759	-1.85688	-2.03486	-0.187437	0.369471	-0.472949	0.305333	0.441201	0.592535	0.548	0.670132
SL1344_RS01810_	-3.01297	-2.95072	-3.11324	-0.0522553	0.852185	-0.0454578	0.477333	0.734232	0.838049	0.8291	0.895666
SL1344_RS01815_	-2.10452	-2.00004	-2.28943	-0.222677	0.552435	-0.403078	0.342667	0.546532	0.694146	0.6608	0.773331
SL1344_RS01820_	-3.04996	-2.89114	-3.31742	-0.351479	0.885831	-0.359737	0.348	0.552098	0.702905	0.6883	0.795635
SL1344_RS01825_	0.0521143	0.142395	-0.0586907	-0.203652	0.228368	-0.820216	0.167333	0.26957	0.443615	0.359	0.514713
SL1344_RS01830_	2.10622	2.05982	2.15966	0.0580799	0.18669	0.307912	0.381746	0.669448	0.793411	0.7836	0.863025
SL1344_RS01835_	3.14428	3.05537	3.21802	0.16748	0.0913355	1.79923	0.0153234	0.0590395	0.179704	0.1138	0.261074
SL1344_RS01840_	-3.06696	-2.93661	-3.2452	-0.2362	0.826164	-0.283821	0.38974	0.641444	0.768773	0.7515	0.839654
SL1344_RS01845_	-1.50033	-1.43444	-1.56806	-0.130126	0.327702	-0.35832	0.339333	0.495542	0.640852	0.6016	0.717265
SL1344_RS01850_	-0.13624	-0.0983358	-0.167756	-0.0601541	0.2374	-0.242011	0.404397	0.582493	0.718605	0.6924	0.792652
SL1344_RS01855_	-2.52096	-2.3983	-2.65813	-0.261528	0.554677	-0.431588	0.304464	0.47284	0.627855	0.5777	0.700392
SL1344_RS01860_	1.39257	1.28618	1.57691	0.295423	0.188206	1.47055	0.0359761	0.0992042	0.250741	0.1442	0.298855
SL1344_RS01865_	0.105452	0.0345327	0.265815	0.218279	0.237513	0.841171	0.201865	0.302774	0.477826	0.4232	0.578586
SL1344_RS01870_	-0.956834	-1.16041	-0.811593	0.349372	0.27982	1.15495	0.106	0.164725	0.320818	0.2415	0.399346
SL1344_RS01875_	-0.0117045	0.217383	-0.372537	-0.58565	0.205616	-2.80959	0.00266839	0.0241943	0.101381	0.101	0.244364
SL1344_RS01880_	-1.36349	-1.15025	-1.6634	-0.503201	0.370409	-1.27861	0.0753334	0.136325	0.289647	0.2022	0.36126
SL1344_RS01885_	-3.13466	-2.78893	-3.51053	-0.717006	0.564987	-1.20102	0.1006	0.159275	0.307664	0.2314	0.385267
SL1344_RS01890_	-2.52083	-2.396	-2.60629	-0.204191	0.481782	-0.38792	0.332	0.514274	0.657273	0.6185	0.730355
SL1344_RS01895_	-2.38692	-2.4003	-2.3809	0.0251383	0.523685	0.0442805	0.483678	0.629599	0.75712	0.7496	0.836402
SL1344_RS01900_	-1.44935	-1.44874	-1.45016	0.0175679	0.389473	0.0433749	0.487009	0.651183	0.776057	0.777	0.856495
SL1344_RS01905_	3.53654	3.45602	3.62201	0.165144	0.0612844	2.65759	0.00466454	0.0236259	0.102552	0.1021	0.24589
SL1344_RS01910_	1.42355	1.56982	1.30676	-0.264194	0.126488	-2.01349	0.01066	0.048033	0.154387	0.1117	0.257912
SL1344_RS01915_	-1.87215	-1.94682	-1.79947	0.124739	0.433874	0.264701	0.374	0.55102	0.693113	0.6635	0.769143
SL1344_RS01930_	0.094066	0.0400016	0.175878	0.137735	0.227327	0.580301	0.255829	0.378979	0.547726	0.5001	0.634221
SL1344_RS01935_	-2.84559	-3.04849	-2.63034	0.40692	0.4936	0.787903	0.189207	0.292531	0.451992	0.3875	0.533213
SL1344_RS01940_	0.136057	-0.065014	0.296384	0.336884	0.343189	0.939381	0.158667	0.220541	0.405269	0.2999	0.477299
SL1344_RS01945_	2.4453	2.51968	2.38548	-0.110068	0.140063	-0.784575	0.200533	0.310816	0.497239	0.3964	0.565037
SL1344_RS01950_	-2.94008	-2.86623	-3.00344	-0.127049	0.534892	-0.231216	0.397333	0.531353	0.673513	0.642	0.750267
SL1344_RS01955_	-0.80959	-0.751673	-0.861489	-0.113764	0.370005	-0.298851	0.358428	0.589162	0.728126	0.6896	0.792509
SL1344_RS01960_	2.40177	2.76032	2.20605	-0.52401	0.172594	-2.82134	4.67861e-05	0.0247751	0.112456	0.1	0.243021
SL1344_RS01965_	-1.59168	-1.63569	-1.51548	0.184773	0.578375	0.313167	0.373751	0.552973	0.705889	0.7164	0.813362
SL1344_RS01975_	2.35013	2.38425	2.30153	-0.0899331	0.10688	-0.800654	0.186667	0.285237	0.458474	0.3844	0.53296
SL1344_RS01980_	0.358064	0.323319	0.411639	0.0666302	0.239162	0.260271	0.379081	0.635383	0.763704	0.718	0.819546
SL1344_RS01985_	1.6657	1.44074	1.93528	0.481191	0.166401	2.80274	0.000673369	0.0196825	0.0956377	0.1007	0.244006
SL1344_RS01990_	1.88792	1.57479	2.14591	0.560508	0.12923	4.24254	4.67861e-05	0.0082253	0.0575328	0.1	0.243021
SL1344_RS01995_	1.0332	0.777162	1.2609	0.484873	0.161308	2.98501	4.67861e-05	0.0170933	0.0859365	0.1	0.243021
SL1344_RS02000_	1.85036	1.84102	1.85729	0.0147583	0.106824	0.132551	0.44	0.578963	0.714787	0.6938	0.792752
SL1344_RS02005_	2.56108	2.51428	2.69851	0.180095	0.12399	1.26112	0.108667	0.160304	0.334531	0.2381	0.402019
SL1344_RS02010_	-0.339965	-0.277139	-0.400608	-0.127192	0.226074	-0.532266	0.282667	0.429455	0.585571	0.5367	0.664835
SL1344_RS02015_	0.457266	0.36608	0.586459	0.200374	0.21058	0.896737	0.165889	0.25874	0.435763	0.3546	0.519227
SL1344_RS02020_	2.35681	2.28007	2.44369	0.168659	0.115942	1.41595	0.0540001	0.107205	0.255533	0.1592	0.315237
SL1344_RS02025_	1.08263	0.995737	1.16733	0.173613	0.122776	1.35895	0.0706196	0.12558	0.266648	0.1953	0.350027
SL1344_RS02030_	-6.19729	-5.92634	-6.90021	-0.905812	2.27849	-0.309842	0.345103	0.471475	0.639748	0.6379	0.753682
SL1344_RS02045_	3.61752	3.60472	3.63661	0.0414754	0.0906785	0.453802	0.281333	0.403574	0.588024	0.5391	0.664087
SL1344_RS02050_	3.42054	3.17207	3.66777	0.493453	0.0766953	6.40571	4.67861e-05	0.00196856	0.0282762	0.1	0.243021
SL1344_RS02055_	0.278725	-0.0872371	0.596067	0.60705	0.335183	1.78952	0.023318	0.0572107	0.18104	0.1219	0.273473
SL1344_RS02060_	4.96831	5.05456	4.84242	-0.220909	0.0729205	-3.05551	4.67861e-05	0.0272274	0.118493	0.1	0.243021
SL1344_RS02065_	2.36962	2.33036	2.44046	0.103937	0.235078	0.462864	0.285809	0.513253	0.682389	0.5586	0.713198
SL1344_RS02070_	2.96614	2.77251	3.20939	0.421606	0.102016	4.07862	4.67861e-05	0.00578034	0.0495081	0.1	0.243021
SL1344_RS02075_	3.88967	3.74593	4.01909	0.272003	0.0548257	4.99603	4.67861e-05	0.00438828	0.0409564	0.1	0.243021
SL1344_RS02080_	3.40093	3.3857	3.4929	0.100114	0.107978	0.475033	0.337775	0.736877	0.84347	0.7069	0.833132
SL1344_RS02085_	4.98288	4.8524	5.09326	0.279889	0.0932117	3.11643	4.67861e-05	0.00946809	0.0668224	0.1	0.243021
SL1344_RS02090_	3.68225	3.69597	3.64146	-0.0560176	0.271498	-0.203056	0.376416	0.717983	0.836189	0.7936	0.88266
SL1344_RS02095_	-0.788077	-0.865753	-0.693695	0.172174	0.267789	0.611731	0.244504	0.375966	0.535408	0.4789	0.612229
SL1344_RS02100_	-0.402193	-0.551962	-0.268732	0.296899	0.326564	0.874683	0.15523	0.242463	0.42454	0.3237	0.484598
SL1344_RS02105_	1.42485	1.43358	1.41605	-0.0115508	0.133043	-0.0801329	0.458361	0.595446	0.730424	0.7037	0.803252
SL1344_RS02110_	2.7891	2.77166	2.83364	0.0645624	0.161048	0.364887	0.357761	0.524568	0.691896	0.7252	0.826595
SL1344_RS02115_	2.62605	2.59789	2.73284	0.140735	0.261489	0.426015	0.343333	0.739961	0.848755	0.724	0.843191
SL1344_RS02120_	-2.09179	-2.01319	-2.22128	-0.175948	0.464316	-0.348593	0.346	0.536888	0.684436	0.6469	0.759927
SL1344_RS02125_	1.43307	1.32587	1.52958	0.204253	0.106541	1.85104	0.0206669	0.0582299	0.168913	0.124	0.273498
SL1344_RS02130_	2.04826	1.95674	2.19352	0.236471	0.148843	1.52793	0.050633	0.0850715	0.227112	0.1498	0.307375
SL1344_RS02135_	2.60441	2.21254	2.71491	0.515928	0.380692	1.38875	0.0659561	0.103837	0.267507	0.1562	0.319789
SL1344_RS02145_	1.50892	1.18027	1.67598	0.486228	0.192744	2.42121	0.00266662	0.0360013	0.136381	0.1014	0.244979
SL1344_RS02150_	1.48173	1.30695	1.67733	0.415466	0.215333	1.92346	0.0053342	0.0449343	0.156037	0.1036	0.247786
SL1344_RS02155_	0.849621	0.697593	1.00931	0.341642	0.207874	1.55816	0.0299802	0.079397	0.215458	0.1257	0.275388
SL1344_RS02160_	2.91216	2.85782	2.96653	0.128244	0.129803	1.00514	0.0819454	0.202689	0.391559	0.2187	0.37818
SL1344_RS02165_	2.56912	2.44161	2.66711	0.225461	0.0868767	2.53023	0.00466454	0.0289228	0.115001	0.1034	0.247602
SL1344_RS02170_	1.3138	1.25524	1.38476	0.133793	0.117044	1.07906	0.117333	0.191602	0.343733	0.2797	0.428366
SL1344_RS02175_	3.01301	2.9044	3.11023	0.227424	0.116201	1.99152	0.00200097	0.0522171	0.171641	0.1031	0.247325
SL1344_RS02180_	-1.7769	-1.61902	-1.94004	-0.30979	0.383588	-0.763993	0.197868	0.301499	0.467832	0.4067	0.553351
SL1344_RS02185_	-2.58929	-2.58615	-2.59105	0.00971	0.505953	0.0151716	0.493333	0.586959	0.722028	0.7029	0.799074
SL1344_RS02190_	-1.68986	-1.71619	-1.66442	0.0656505	0.457775	0.139761	0.447035	0.640239	0.766835	0.747	0.834354
SL1344_RS02195_	-1.40816	-1.56071	-1.28021	0.195786	0.518979	0.358935	0.339333	0.572193	0.718527	0.6895	0.792988
SL1344_RS02200_	0.355261	0.421974	0.303562	-0.119423	0.185919	-0.611506	0.24517	0.382337	0.545227	0.4891	0.625886
SL1344_RS02205_	-3.05703	-3.20846	-2.97625	0.103861	0.928317	0.0973498	0.459333	0.752694	0.852246	0.8271	0.897111
SL1344_RS02210_	-3.26486	-3.15963	-3.37843	-0.236614	0.685409	-0.330425	0.358428	0.524752	0.672099	0.6445	0.752962
SL1344_RS02215_	1.35916	1.41105	1.28995	-0.123556	0.123783	-0.929437	0.145333	0.228625	0.388375	0.311	0.461186
SL1344_RS02220_	0.383547	0.515933	0.28942	-0.232943	0.196257	-1.11675	0.104597	0.173797	0.3362	0.2484	0.406101
SL1344_RS02225_	3.56216	3.55234	3.58753	0.0263261	0.0986248	0.184767	0.411333	0.78862	0.876774	0.7987	0.884784
SL1344_RS02230_	1.51368	1.50834	1.51991	0.00877424	0.125341	0.0641543	0.472352	0.61421	0.745258	0.7262	0.817914
SL1344_RS02235_	-0.527592	-0.670518	-0.352176	0.312041	0.280943	1.077	0.105333	0.181663	0.345824	0.2591	0.418799
SL1344_RS02240_	0.523286	0.37421	0.683074	0.308394	0.151084	1.93542	0.017322	0.0519148	0.155859	0.1232	0.270293
SL1344_RS02245_	5.60247	5.55955	5.66173	0.107029	0.0624876	1.65608	0.0206531	0.080014	0.223547	0.1175	0.266911
SL1344_RS02250_	3.32971	3.2762	3.4082	0.137373	0.0845931	1.60138	0.0293139	0.0874911	0.226972	0.1381	0.290268
SL1344_RS02255_	3.96906	3.94829	4.04156	0.0889297	0.074078	1.05073	0.161892	0.221471	0.403925	0.3385	0.501179
SL1344_RS02260_	5.86674	5.84767	5.93289	0.0830631	0.102465	0.790113	0.185333	0.287707	0.493114	0.3658	0.543367
SL1344_RS02265_	6.01436	5.85751	6.13942	0.283312	0.0632909	4.62002	4.67861e-05	0.00313726	0.0379078	0.1	0.243021
SL1344_RS02270_	3.07036	2.94202	3.1605	0.209782	0.0928744	2.17057	0.00799524	0.0399829	0.143977	0.108	0.254008
SL1344_RS02275_	2.50867	2.44485	2.56223	0.0707382	0.232901	0.322537	0.347333	0.666297	0.79601	0.6991	0.809962
SL1344_RS02280_	2.43858	2.6566	2.38228	-0.26334	0.209147	-1.24296	0.112	0.12502	0.292633	0.233	0.40766
SL1344_RS02285_	6.81482	6.76622	6.85877	0.103985	0.0477268	2.39481	4.67861e-05	0.036185	0.140396	0.1	0.243021
SL1344_RS02300_	5.66807	5.75636	5.57932	-0.192641	0.100964	-1.9561	0.000673369	0.0402762	0.151368	0.1002	0.243296
SL1344_RS02305_	6.65773	6.78379	6.55232	-0.236925	0.0610722	-3.69898	4.67861e-05	0.122424	0.297261	0.1	0.243021
SL1344_RS02310_	3.75048	3.61304	3.81399	0.167641	0.138993	1.24206	0.113258	0.135569	0.308977	0.2188	0.39911
SL1344_RS02315_	-3.77807	-3.3055	-4.37362	-0.853493	1.35603	-0.572338	0.248501	0.397871	0.579277	0.4961	0.647899
SL1344_RS02320_	-1.67789	-1.64698	-1.70814	-0.0682079	0.342781	-0.187862	0.41972	0.532002	0.672582	0.6329	0.740987
SL1344_RS02325_	1.41872	1.38505	1.468	0.101892	0.16	0.621626	0.233844	0.359647	0.537416	0.4822	0.618024
SL1344_RS02330_	-1.91244	-1.98922	-1.86536	0.167889	0.493155	0.317988	0.358	0.520318	0.673153	0.6525	0.759274
SL1344_RS02335_	-1.68568	-1.62774	-1.75226	-0.0840975	0.450267	-0.18428	0.417722	0.619594	0.74884	0.7273	0.820813
SL1344_RS02350_	1.72829	1.67911	1.77672	0.101486	0.118089	0.832916	0.185333	0.285494	0.449685	0.3788	0.52869
SL1344_RS02355_	1.79046	1.72678	1.84027	0.107765	0.123888	0.813585	0.191333	0.290588	0.458945	0.3855	0.539885
SL1344_RS02360_	-2.71123	-3.81456	-2.26108	1.53196	0.719546	1.94421	0.00599677	0.0668592	0.194925	0.1078	0.253274
SL1344_RS02365_	-0.746015	-0.971949	-0.461548	0.546344	0.361351	1.4423	0.0499668	0.103306	0.252854	0.1601	0.316926
SL1344_RS02370_	1.49529	1.44279	1.55165	0.10861	0.107111	0.981245	0.138574	0.217666	0.37406	0.302	0.453743
SL1344_RS02375_	-0.167264	0.183674	-0.541095	-0.73465	0.227439	-3.16755	0.00067292	0.0140033	0.0768762	0.1001	0.243155
SL1344_RS02380_	-0.487731	-0.521608	-0.457065	0.0412761	0.336386	0.111845	0.443333	0.68014	0.798329	0.7727	0.855281
SL1344_RS02385_	1.25947	1.19057	1.32576	0.103846	0.187199	0.548221	0.291805	0.460141	0.623194	0.5714	0.702128
SL1344_RS02390_	-1.5651	-1.69036	-1.38352	0.359668	0.450989	0.774946	0.187875	0.292528	0.472018	0.3916	0.538345
SL1344_RS02395_	-0.274562	-0.423413	-0.166477	0.264673	0.252718	0.96476	0.145333	0.22011	0.388711	0.3082	0.464898
SL1344_RS02400_	3.55696	3.81942	3.30579	-0.50085	0.0838737	-5.87418	4.67861e-05	0.00193431	0.0284237	0.1	0.243021
SL1344_RS02405_	2.63819	2.45475	2.96206	0.498277	0.114234	4.12657	4.67861e-05	0.0146801	0.0827241	0.1	0.243021
SL1344_RS02420_	5.19615	5.1213	5.2659	0.153702	0.0603724	2.46229	4.67861e-05	0.0617472	0.194318	0.1	0.243021
SL1344_RS02425_	3.93696	3.77199	4.0581	0.292966	0.0892114	3.28659	4.67861e-05	0.00964807	0.0658925	0.1	0.243021
SL1344_RS02430_	1.72579	1.70665	1.74401	0.0458098	0.135974	0.319546	0.35976	0.544332	0.690736	0.6611	0.766444
SL1344_RS02435_	3.60511	3.44401	3.69805	0.246968	0.0798287	2.95423	4.67861e-05	0.0221825	0.102095	0.1004	0.243575
SL1344_RS02440_	1.35996	1.44688	1.28839	-0.153665	0.132379	-1.11965	0.107928	0.172066	0.330609	0.2524	0.413087
SL1344_RS02445_	-0.0609154	-0.0227544	-0.115575	-0.095395	0.265561	-0.342288	0.362425	0.547442	0.694838	0.6626	0.772153
SL1344_RS02450_	0.734523	0.741548	0.728381	-0.00654693	0.20401	-0.0265535	0.486342	0.661553	0.783547	0.7594	0.844817
SL1344_RS02455_	0.537314	0.475866	0.594083	0.120878	0.160155	0.68603	0.220667	0.343671	0.499616	0.4407	0.577946
SL1344_RS02460_	3.44894	3.43333	3.50379	0.0678099	0.121897	0.482365	0.339107	0.538564	0.700266	0.6904	0.809182
SL1344_RS02465_	4.18901	4.04161	4.36933	0.332992	0.0904974	3.66425	4.67861e-05	0.00673424	0.0550936	0.1	0.243021
SL1344_RS02470_	4.01843	3.88265	4.12101	0.231289	0.0784943	2.90064	0.000673369	0.0163254	0.0869578	0.1	0.243021
SL1344_RS02475_	4.67222	4.59084	4.84363	0.249306	0.0951843	2.55342	4.67861e-05	0.0207189	0.10193	0.1	0.243021
SL1344_RS02480_	6.08841	6.25922	6.07302	-0.188283	0.121957	-1.24354	0.144667	0.148456	0.332611	0.2708	0.45301
SL1344_RS02485_	4.57765	4.45821	4.70613	0.226837	0.0855944	2.62788	4.67861e-05	0.0183753	0.0946562	0.1003	0.243435
SL1344_RS02490_	1.42045	1.5202	1.37104	-0.140086	0.141519	-0.908774	0.177881	0.279261	0.450403	0.3881	0.544351
SL1344_RS02495_	-1.98361	-2.08132	-1.83083	0.134744	0.70959	0.155673	0.433045	0.771891	0.865688	0.8264	0.898736
SL1344_RS02500_	1.57702	1.42342	1.68363	0.246417	0.233167	1.05352	0.127915	0.177238	0.359231	0.2547	0.43444
SL1344_RS02505_	2.71448	2.78686	2.62354	-0.173561	0.103579	-1.591	0.0259829	0.0921428	0.236758	0.1229	0.272032
SL1344_RS02510_	1.35427	1.31762	1.39262	0.07602	0.129545	0.552226	0.277815	0.415991	0.57287	0.5251	0.653647
SL1344_RS02520_	1.06286	1.0162	1.14168	0.119337	0.151934	0.721535	0.221333	0.34145	0.510216	0.4461	0.594486
SL1344_RS02525_	0.913263	0.724811	1.03102	0.307197	0.191865	1.5317	0.0426668	0.0936477	0.236999	0.1439	0.298752
SL1344_RS02530_	-0.825242	-1.07642	-0.572803	0.501836	0.247797	1.97048	0.0173336	0.0513311	0.156595	0.1196	0.266904
SL1344_RS02540_	0.468768	0.362686	0.570374	0.205792	0.143909	1.36344	0.0560001	0.114334	0.245993	0.1913	0.342182
SL1344_RS02545_	0.327634	0.426912	0.0547251	-0.347931	0.218423	-1.4154	0.0779481	0.124552	0.279844	0.2011	0.358836
SL1344_RS02550_	0.175043	0.381702	-0.0698398	-0.453934	0.164327	-2.67405	0.00266662	0.0222376	0.0972297	0.1013	0.244845
SL1344_RS02555_	-0.140258	-0.234459	0.134112	0.343712	0.34178	0.877031	0.208528	0.289994	0.479845	0.418	0.583564
SL1344_RS02560_	0.0840751	-0.0303876	0.244451	0.315297	0.30413	1.01206	0.120586	0.18234	0.360067	0.2671	0.434202
SL1344_RS02565_	3.20379	3.41739	3.12129	-0.274554	0.129048	-1.86716	0.0159896	0.0652349	0.197448	0.1159	0.2646
SL1344_RS02570_	0.886772	0.886772	0.886781	0.0148654	0.175703	0.0816516	0.463025	0.631499	0.759069	0.7483	0.833592
SL1344_RS02575_	0.144549	0.110803	0.174151	0.0705685	0.230757	0.276692	0.37042	0.582979	0.719829	0.7034	0.799134
SL1344_RS02580_	-1.04397	-1.03378	-1.06151	-0.066066	0.422504	-0.131652	0.428	0.570206	0.721143	0.7307	0.82173
SL1344_RS02585_	0.870627	0.893781	0.849463	-0.0498141	0.156331	-0.298208	0.365756	0.537354	0.678489	0.6376	0.748678
SL1344_RS02590_	0.315369	0.306838	0.331413	0.00721198	0.252672	0.0249305	0.486667	0.693632	0.80708	0.8037	0.876602
SL1344_RS02595_	-0.521369	-0.364974	-0.648683	-0.280995	0.268191	-1.01692	0.135333	0.214427	0.381534	0.2954	0.454397
SL1344_RS02600_	-0.715203	-0.685543	-0.745066	-0.0713912	0.347304	-0.184237	0.412667	0.642773	0.769569	0.7644	0.846234
SL1344_RS02605_	-0.561068	-0.405631	-0.691616	-0.282495	0.231638	-1.13601	0.0946036	0.167199	0.318655	0.2449	0.399072
SL1344_RS02610_	2.24361	2.20418	2.31988	0.144141	0.256067	0.608273	0.242	0.353067	0.551864	0.4856	0.648143
SL1344_RS02615_	-2.42917	-2.51872	-2.33507	0.16902	0.502287	0.316599	0.360667	0.53433	0.679464	0.6408	0.753121
SL1344_RS02620_	-2.07748	-1.86737	-2.24692	-0.379286	0.395407	-0.900284	0.147235	0.246353	0.404573	0.3382	0.487762
SL1344_RS02625_	1.43164	1.54842	1.26159	-0.290035	0.161924	-1.75955	0.0153234	0.0743858	0.205765	0.1178	0.265768
SL1344_RS02630_	-2.72295	-2.61621	-2.82854	-0.224926	0.449874	-0.439446	0.305796	0.429024	0.581081	0.529	0.653293
SL1344_RS02635_	-3.49227	-3.39588	-3.65435	-0.308054	0.75603	-0.373796	0.327333	0.47565	0.631623	0.5956	0.712718
SL1344_RS02640_	-2.77549	-2.82711	-2.74581	0.14195	0.668802	0.185565	0.414667	0.597565	0.735801	0.7296	0.821651
SL1344_RS02645_	-2.65166	-2.65475	-2.64885	0.0189422	0.491308	0.0341219	0.484	0.584064	0.720051	0.6975	0.795219
SL1344_RS02650_	-4.02144	-4.09981	-3.93383	0.140384	0.748171	0.166988	0.425716	0.538735	0.678193	0.6449	0.751713
SL1344_RS02655_	-2.44376	-2.34709	-2.48339	-0.135719	0.823882	-0.140978	0.44437	0.749873	0.849437	0.8301	0.899051
SL1344_RS02660_	-2.87254	-2.63529	-3.26997	-0.647668	0.7438	-0.822372	0.189333	0.276242	0.455632	0.3803	0.543209
SL1344_RS02665_	-2.35183	-2.3003	-2.38775	-0.0715525	0.490923	-0.144747	0.435043	0.593999	0.726116	0.6973	0.794575
SL1344_RS02670_	-0.11588	-0.221394	-0.057802	0.138441	0.255911	0.506127	0.293804	0.459567	0.620568	0.5776	0.706865
SL1344_RS02675_	-3.02724	-2.96453	-3.08484	-0.0870634	0.726149	-0.108454	0.445703	0.652336	0.774875	0.7496	0.837318
SL1344_RS02680_	-3.76638	-3.34061	-4.42537	-0.594356	1.77877	-0.331602	0.395736	0.670649	0.798209	0.8081	0.886153
SL1344_RS02685_	-2.34623	-2.29254	-2.41119	-0.114043	0.483486	-0.210137	0.408667	0.541822	0.684982	0.6548	0.761704
SL1344_RS02690_	-3.43099	-3.26491	-3.54905	-0.297979	0.687715	-0.392648	0.331113	0.506074	0.65073	0.616	0.728071
SL1344_RS02695_	-3.88624	-3.94911	-3.77776	0.199177	1.02277	0.169061	0.424	0.647234	0.771548	0.7539	0.839655
SL1344_RS02700_	-2.02296	-1.95667	-2.10209	-0.141851	0.372824	-0.364164	0.344437	0.468517	0.616078	0.5802	0.696457
SL1344_RS02705_	2.04615	1.95936	2.14757	0.186049	0.0922087	1.94856	0.0159896	0.0533441	0.161714	0.1229	0.271428
SL1344_RS02710_	1.3461	1.29379	1.4022	0.117937	0.152832	0.751621	0.205863	0.315288	0.487859	0.4191	0.568147
SL1344_RS02715_	3.21573	3.18215	3.27133	0.0956509	0.0956536	0.99592	0.112592	0.204168	0.386168	0.2496	0.410416
SL1344_RS02720_	5.15316	5.13646	5.19599	0.0519961	0.0896831	0.44831	0.351333	0.675959	0.804095	0.7333	0.845408
SL1344_RS02730_	-1.10989	-1.21373	-1.02665	0.178181	0.327174	0.510579	0.272667	0.436095	0.592097	0.5449	0.671562
SL1344_RS02735_	-1.89633	-1.86337	-1.92917	-0.0643855	0.354204	-0.174685	0.425716	0.526137	0.669471	0.6341	0.743503
SL1344_RS02740_	-1.47662	-1.40219	-1.57865	-0.175875	0.351222	-0.464377	0.304	0.451685	0.606451	0.5632	0.687246
SL1344_RS02745_	2.48231	2.5208	2.44533	-0.0864446	0.109311	-0.768255	0.194667	0.297023	0.472987	0.4193	0.56809
SL1344_RS02750_	2.62898	2.57296	2.73039	0.152073	0.0906724	1.58674	0.0453032	0.0947254	0.233294	0.1621	0.315748
SL1344_RS02760_	-3.71387	-3.36415	-4.09737	-0.731907	0.777029	-0.90157	0.154	0.237236	0.401726	0.3225	0.476725
SL1344_RS02765_	-4.21188	-3.93952	-4.41785	-0.456642	0.912096	-0.452296	0.300667	0.454645	0.608492	0.5581	0.684874
SL1344_RS02770_	-1.84082	-1.63558	-2.13763	-0.56739	0.567852	-0.985635	0.11992	0.207625	0.390656	0.2764	0.439678
SL1344_RS02775_	-2.32701	-2.24647	-2.44707	-0.179117	0.495696	-0.347112	0.358428	0.540328	0.685232	0.6574	0.765674
SL1344_RS02790_	-3.5571	-3.6442	-3.37214	0.299174	0.913892	0.307202	0.373751	0.584244	0.723112	0.7042	0.801272
SL1344_RS02795_	-5.45707	-5.76973	-4.84846	0.824102	1.74197	0.39311	0.331333	0.58224	0.71614	0.6525	0.767516
SL1344_RS02800_	-1.82027	-1.91811	-1.69323	0.147829	0.565223	0.23403	0.398667	0.653212	0.777093	0.7519	0.839994
SL1344_RS02805_	0.413804	-0.0741175	0.677791	0.72039	0.305831	2.26535	0.00266662	0.0377769	0.14091	0.1015	0.245132
SL1344_RS02815_	0.241459	0.534029	0.0832415	-0.484275	0.330576	-1.35383	0.0526667	0.111106	0.270627	0.1626	0.321866
SL1344_RS02820_	-0.347387	-0.0881066	-0.488269	-0.400586	0.364228	-1.03511	0.145237	0.206331	0.38907	0.2868	0.455352
SL1344_RS02825_	-1.93308	-1.56219	-2.12948	-0.595118	0.612035	-0.930719	0.151333	0.232269	0.41723	0.3194	0.48578
SL1344_RS02830_	-4.01732	-3.84835	-4.19623	-0.349453	0.723297	-0.44453	0.31046	0.436724	0.589079	0.5421	0.6667
SL1344_RS02835_	-4.3228	-4.36519	-4.28087	0.114631	1.21002	0.0760613	0.46569	0.661702	0.783646	0.7814	0.859135
SL1344_RS02840_	-0.461668	-0.608023	-0.390746	0.21338	0.293515	0.654574	0.227333	0.351686	0.526871	0.4641	0.609696
SL1344_RS02845_	-1.70768	-1.60578	-1.78696	-0.185156	0.433445	-0.410799	0.323784	0.498978	0.64991	0.6206	0.733228
SL1344_RS02850_	-1.39167	-1.29478	-1.50882	-0.20275	0.304409	-0.648577	0.238667	0.370329	0.526066	0.4736	0.607179
SL1344_RS02855_	-5.09234	-4.96686	-5.33995	-0.468474	1.4221	-0.255588	0.372	0.521856	0.676719	0.6586	0.767854
SL1344_RS02860_	-2.97109	-2.85957	-3.09136	-0.240518	0.490505	-0.461427	0.301799	0.425842	0.57688	0.5258	0.651191
SL1344_RS02865_	2.19131	2.72855	1.56527	-1.15467	0.175387	-6.53339	4.67861e-05	0.00115987	0.023184	0.1	0.243021
SL1344_RS02870_	2.32072	2.30563	2.33594	0.0697893	0.14973	0.441533	0.324667	0.466222	0.63412	0.6771	0.776264
SL1344_RS02875_	1.47391	1.341	1.64735	0.324069	0.17442	1.82875	0.0153336	0.0570387	0.177725	0.1139	0.261251
SL1344_RS02880_	-0.323499	-0.29133	-0.343998	-0.0529524	0.260489	-0.189615	0.412392	0.615266	0.745501	0.7292	0.821195
SL1344_RS02885_	0.31881	0.31656	0.323493	0.0272792	0.234621	0.106685	0.456	0.648958	0.773535	0.7593	0.843677
SL1344_RS02890_	-2.2745	-2.19882	-2.31622	-0.0999114	0.545819	-0.163996	0.434	0.660844	0.781486	0.7648	0.84854
SL1344_RS02895_	-3.30757	-3.37923	-3.26245	0.118488	0.645795	0.175621	0.412667	0.557533	0.699536	0.678	0.780398
SL1344_RS02900_	-4.23231	-4.06399	-4.40818	-0.349416	0.768062	-0.413192	0.33	0.456942	0.605221	0.562	0.683588
SL1344_RS02905_	-4.88434	-4.24315	-5.19611	-0.689009	1.83996	-0.298844	0.35	0.703317	0.813792	0.7257	0.832983
SL1344_RS02915_	-5.17567	-4.9068	-5.38421	-0.494277	1.39691	-0.339786	0.353098	0.53928	0.681021	0.6506	0.756139
SL1344_RS02920_	2.19888	2.23579	2.16944	-0.0674338	0.0965329	-0.645592	0.23451	0.375621	0.53889	0.4725	0.615678
SL1344_RS02925_	-0.719085	-0.695768	-0.732323	-0.017984	0.320119	-0.0556858	0.47435	0.64448	0.771342	0.758	0.843717
SL1344_RS02930_	0.35009	0.32983	0.375822	0.0472071	0.178248	0.252923	0.372	0.527454	0.67231	0.639	0.747945
SL1344_RS02935_	-0.728986	-0.493919	-1.03573	-0.498167	0.390985	-1.19103	0.0939374	0.138273	0.301982	0.2084	0.378028
SL1344_RS02940_	-0.992827	-0.99705	-0.986808	-0.00289446	0.306536	-0.00790341	0.497002	0.634615	0.759997	0.7438	0.831796
SL1344_RS02945_	-1.66576	-1.74469	-1.60667	0.083645	0.527999	0.153247	0.432378	0.693121	0.807973	0.803	0.875325
SL1344_RS02950_	-1.94542	-1.94846	-1.94269	-0.0374291	0.645463	-0.0473615	0.476349	0.717155	0.826213	0.8023	0.876246
SL1344_RS02955_	1.88761	1.85162	1.97602	0.165583	0.256291	0.663379	0.239333	0.343221	0.538977	0.4814	0.648729
SL1344_RS02960_	1.46391	1.05669	1.83224	0.695346	0.252975	2.78774	0.000673369	0.0146301	0.0832989	0.1001	0.243164
SL1344_RS02965_	-1.40417	-1.54423	-1.1938	0.350117	0.443952	0.739364	0.215856	0.327918	0.505211	0.4323	0.58789
SL1344_RS02975_	2.40946	2.20696	2.6242	0.41693	0.0814596	5.03084	4.67861e-05	0.00432347	0.0402137	0.1	0.243021
SL1344_RS02980_	0.789938	0.81098	0.768652	-0.0468458	0.177004	-0.259049	0.386	0.583252	0.71841	0.6929	0.790075
SL1344_RS02985_	1.55716	1.5108	1.63767	0.117202	0.165057	0.671163	0.231179	0.376801	0.549221	0.4686	0.622954
SL1344_RS02990_	1.46172	1.34039	1.56271	0.242949	0.189959	1.23426	0.0799468	0.134221	0.298129	0.1936	0.358057
SL1344_RS02995_	1.67978	1.5767	1.83744	0.286229	0.229843	1.26584	0.0586667	0.15748	0.339268	0.158	0.318012
SL1344_RS03000_	0.823264	0.661974	0.996658	0.316868	0.199902	1.53367	0.0573334	0.0934305	0.236018	0.1612	0.321482
SL1344_RS03005_	1.35864	1.29416	1.70288	0.35075	0.415526	0.803185	0.235333	0.300734	0.501181	0.4305	0.617577
SL1344_RS03020_	0.341154	0.311229	0.386484	0.0326747	0.277512	0.10723	0.453698	0.732426	0.83793	0.8428	0.904339
SL1344_RS03025_	-0.343474	-0.317384	-0.37509	-0.0347268	0.310552	-0.113805	0.454	0.665344	0.787385	0.7787	0.857843
SL1344_RS03030_	1.30173	1.36161	1.23834	-0.12316	0.118387	-1.00917	0.127915	0.214445	0.369655	0.3003	0.450249
SL1344_RS03035_	-1.49376	-1.40924	-1.57587	-0.159955	0.347275	-0.422516	0.316456	0.481003	0.629998	0.5842	0.704572
SL1344_RS03040_	0.0063082	0.0174744	-0.00763302	-0.0340518	0.32345	-0.102791	0.457695	0.703736	0.816451	0.8057	0.878514
SL1344_RS03045_	0.315207	0.252468	0.351574	0.0432276	0.305523	0.131816	0.446	0.755115	0.853892	0.8448	0.908896
SL1344_RS03050_	-0.783206	-0.700241	-0.869954	-0.178962	0.245714	-0.675755	0.226	0.346433	0.505747	0.4488	0.586983
SL1344_RS03055_	-0.435556	-0.44928	-0.421887	0.0287381	0.212917	0.12245	0.444	0.548288	0.686461	0.6606	0.764599
SL1344_RS03060_	-0.244954	-0.354971	-0.135555	0.259334	0.303376	0.833026	0.175217	0.255763	0.436311	0.3551	0.509987
SL1344_RS03065_	1.04335	1.05825	1.02246	-0.0245254	0.169836	-0.129199	0.445703	0.641118	0.768213	0.7544	0.839849
SL1344_RS03070_	4.73329	4.78112	4.68391	-0.0568564	0.150243	-0.411865	0.326667	0.552733	0.718478	0.6806	0.802347
SL1344_RS03075_	2.85768	2.85361	2.86119	0.00599347	0.0897389	0.0643833	0.473333	0.641146	0.76788	0.7539	0.84018
SL1344_RS03080_	-4.67218	-4.26838	-5.14783	-0.927771	1.1978	-0.697223	0.199201	0.302921	0.475769	0.3973	0.546002
SL1344_RS03085_	-1.49458	-1.3999	-1.60217	-0.202708	0.302964	-0.64662	0.242	0.353556	0.508705	0.4508	0.585297
SL1344_RS03090_	-2.61936	-2.52235	-2.75601	-0.143343	0.711597	-0.193574	0.425716	0.665236	0.788272	0.7871	0.86555
SL1344_RS03095_	0.676527	0.872555	0.462856	-0.409418	0.198882	-2.00512	0.0106671	0.0457732	0.152093	0.1112	0.257771
SL1344_RS03100_	3.13135	3.34669	2.74579	-0.55101	0.171124	-2.83082	4.67861e-05	0.0235305	0.11017	0.1	0.243021
SL1344_RS03105_	-2.02105	-2.18149	-1.86411	0.308108	0.435838	0.670634	0.224667	0.354733	0.51791	0.4605	0.602014
SL1344_RS03110_	0.366445	0.417465	0.294877	-0.149109	0.240546	-0.590325	0.23451	0.361978	0.540547	0.4815	0.618995
SL1344_RS03115_	2.52315	2.44047	2.60053	0.160965	0.119855	1.28338	0.074617	0.125896	0.284406	0.1884	0.353274
SL1344_RS03120_	0.402598	0.603762	0.211702	-0.403523	0.189328	-2.09596	0.00800057	0.0449736	0.149642	0.1078	0.253205
SL1344_RS03125_	-4.72289	-4.34493	-5.23695	-0.941619	1.35075	-0.647031	0.195333	0.309673	0.492862	0.4018	0.54832
SL1344_RS03130_	-4.72786	-4.81532	-4.5931	0.0800811	1.50249	0.05318	0.473018	0.679015	0.797411	0.7773	0.857676
SL1344_RS03135_	-3.88932	-4.05766	-3.7236	0.332702	0.720305	0.411643	0.317122	0.454704	0.604821	0.5619	0.682709
SL1344_RS03140_	-4.12297	-3.60486	-4.81635	-0.0647533	3.15842	-0.0150027	0.492667	0.714561	0.830302	0.9535	0.973224
SL1344_RS03145_	-6.31371	-6.50357	-6.07351	0.406655	1.79585	0.188221	0.404397	0.539091	0.682647	0.6525	0.758154
SL1344_RS03150_	-6.02671	-6.19883	-5.78363	0.183224	2.50002	0.0515473	0.461333	0.655336	0.783125	0.786	0.865468
SL1344_RS03165_	-0.810509	-1.65569	-0.574272	0.940686	0.648418	1.15019	0.145903	0.182428	0.372065	0.2731	0.4535
SL1344_RS03175_	7.04866	6.74981	7.27597	0.494189	0.142028	3.64915	4.67861e-05	0.00312979	0.0396467	0.1	0.243021
SL1344_RS03180_	-0.665472	-0.649452	-0.68244	-0.0334075	0.265193	-0.122239	0.445333	0.57867	0.714719	0.6855	0.786107
SL1344_RS03195_	4.08621	4.02762	4.12786	0.0920155	0.128547	0.710638	0.213857	0.312292	0.510052	0.4104	0.587866
SL1344_RS03200_	-0.168129	-0.616887	0.177626	0.775272	0.270837	2.82629	0.00133588	0.0203646	0.0959144	0.1007	0.244009
SL1344_RS03205_	2.39726	2.46263	2.32285	-0.141308	0.0811464	-1.62609	0.0393334	0.0832287	0.209074	0.1468	0.297499
SL1344_RS03210_	4.0078	4.16781	3.93724	-0.260452	0.170629	-1.61872	0.01066	0.0601953	0.191141	0.1084	0.254552
SL1344_RS03215_	3.85354	3.76689	3.95215	0.188642	0.0581636	3.19072	4.67861e-05	0.0140596	0.0774503	0.1	0.243021
SL1344_RS03225_	1.91593	1.93342	1.85834	-0.070117	0.157073	-0.356635	0.376667	0.660639	0.786813	0.7543	0.852672
SL1344_RS03230_	3.18779	3.09757	3.29953	0.210889	0.0843593	2.50444	4.67861e-05	0.0403633	0.144304	0.1003	0.243441
SL1344_RS03235_	3.22758	3.10531	3.34338	0.258971	0.109072	2.41123	0.00067292	0.0255448	0.111935	0.1003	0.243449
SL1344_RS03240_	2.764	2.665	2.85737	0.212697	0.109319	1.90486	0.00866142	0.0478944	0.159396	0.1072	0.252274
SL1344_RS03245_	1.49848	1.32513	1.71502	0.384133	0.139424	2.72927	0.00133588	0.0229169	0.102391	0.1012	0.244632
SL1344_RS03250_	-0.448021	-0.483122	-0.388344	0.118829	0.398529	0.294934	0.377333	0.631538	0.764662	0.742	0.834161
SL1344_RS03255_	-1.60571	-1.55033	-1.6447	-0.0908528	0.429958	-0.202942	0.413058	0.608887	0.742085	0.7106	0.807419
SL1344_RS03260_	1.29818	1.20605	1.33475	0.104721	0.182703	0.536518	0.292472	0.471422	0.63725	0.5831	0.721679
SL1344_RS03265_	2.98833	2.90049	3.10294	0.203011	0.114402	1.72316	0.0166558	0.075801	0.213885	0.1147	0.263192
SL1344_RS03270_	3.30001	3.13677	3.3796	0.237524	0.0838834	2.66441	4.67861e-05	0.0326638	0.126753	0.1018	0.245416
SL1344_RS03275_	5.04733	4.9194	5.16971	0.230402	0.072015	3.18072	4.67861e-05	0.00958318	0.0666725	0.1	0.243021
SL1344_RS03280_	-5.54573	-5.10092	-5.83158	-0.594807	1.79979	-0.279901	0.361093	0.607693	0.738447	0.6897	0.793564
SL1344_RS03285_	-2.4041	-2.4687	-2.30311	0.164816	0.474959	0.31459	0.355763	0.544203	0.684155	0.6546	0.762324
SL1344_RS03290_	-1.34289	-1.5448	-1.10331	0.444374	0.335789	1.30643	0.074617	0.127472	0.275708	0.199	0.356276
SL1344_RS03295_	0.87741	0.97457	0.750317	-0.231793	0.16472	-1.34277	0.0506668	0.119353	0.269106	0.1699	0.323089
SL1344_RS03300_	-0.770082	-0.736368	-0.808007	-0.0744969	0.284512	-0.246251	0.39	0.547019	0.689055	0.6608	0.765213
SL1344_RS03305_	-1.63817	-1.86361	-1.48817	0.357591	0.37488	0.895364	0.157895	0.247095	0.414416	0.3448	0.498151
SL1344_RS03310_	-4.01793	-4.00559	-4.02624	-0.0100863	0.834907	-0.0124755	0.493671	0.604034	0.73448	0.7049	0.801765
SL1344_RS03315_	-2.69463	-2.78868	-2.59273	0.386075	0.881129	0.431575	0.326449	0.470516	0.637265	0.6519	0.758197
SL1344_RS03320_	-3.16731	-3.08097	-3.25303	-0.190802	0.757106	-0.225209	0.38974	0.603474	0.738874	0.7232	0.817693
SL1344_RS03325_	-1.26145	-1.1959	-1.33583	-0.108696	0.380749	-0.272442	0.387742	0.59429	0.7296	0.7103	0.805727
SL1344_RS03330_	-1.23277	-1.10266	-1.29245	-0.148733	0.377714	-0.322863	0.36	0.626959	0.756178	0.7045	0.81119
SL1344_RS03335_	-0.847663	-1.00906	-0.758918	0.230557	0.352628	0.600963	0.257333	0.409487	0.578502	0.5245	0.665619
SL1344_RS03340_	-1.1158	-1.12069	-1.11278	0.0149813	0.332311	0.0392953	0.481013	0.630073	0.75648	0.7393	0.827827
SL1344_RS03350_	-0.762796	-0.754077	-0.78512	-0.0322035	0.306836	-0.093177	0.46036	0.634001	0.762058	0.7526	0.837938
SL1344_RS03355_	-0.249277	-0.338592	-0.188632	0.133208	0.263836	0.485952	0.303333	0.469379	0.62885	0.5798	0.708087
SL1344_RS03360_	4.28982	4.32983	4.07544	-0.250603	0.286166	-0.841013	0.210526	0.275454	0.481924	0.3983	0.573652
SL1344_RS03365_	3.37952	3.23755	3.51351	0.294094	0.105302	2.83892	4.67861e-05	0.0200029	0.0981688	0.1	0.243021
SL1344_RS03370_	3.45363	3.40652	3.50242	0.114153	0.0903721	1.2139	0.0706667	0.131776	0.294134	0.1912	0.34859
SL1344_RS03375_	2.42498	2.59434	2.40216	-0.173242	0.139386	-0.749122	0.307129	0.419661	0.605981	0.6327	0.773736
SL1344_RS03380_	3.01276	3.05441	2.91738	-0.121143	0.134476	-0.856473	0.2	0.274402	0.465748	0.3679	0.546251
SL1344_RS03385_	4.42915	4.39438	4.44952	0.0528841	0.0542318	0.921829	0.163225	0.250935	0.425087	0.3525	0.512462
SL1344_RS03395_	-1.80013	-1.96663	-1.66045	0.315563	0.477448	0.623843	0.238508	0.357846	0.531505	0.4748	0.616579
SL1344_RS03400_	5.19364	5.16238	5.32101	0.156335	0.0978725	1.46718	0.0240002	0.131413	0.307298	0.1245	0.274999
SL1344_RS03405_	4.6114	4.5243	4.64229	0.143918	0.146662	1.04393	0.158667	0.173461	0.362207	0.2794	0.465713
SL1344_RS03410_	4.8007	4.77664	4.83051	0.0487349	0.132945	0.314781	0.403731	0.604526	0.756482	0.8935	0.93483
SL1344_RS03415_	5.59864	5.49999	5.80931	0.267102	0.167796	1.18114	0.106596	0.158908	0.346659	0.2016	0.385111
SL1344_RS03420_	6.50282	6.40113	6.67938	0.302646	0.147864	2.024	4.67861e-05	0.0296935	0.128486	0.1	0.243021
SL1344_RS03425_	6.52042	6.37258	6.70681	0.372839	0.108971	3.62903	4.67861e-05	0.0103068	0.0714759	0.1	0.243021
SL1344_RS03430_	5.972	5.69284	6.27743	0.561005	0.161579	3.37915	4.67861e-05	0.00918167	0.067812	0.1	0.243021
SL1344_RS03440_	2.66682	2.59572	2.75111	0.14258	0.142979	0.942879	0.149333	0.208731	0.394224	0.2882	0.465531
SL1344_RS03445_	1.95449	1.98047	1.928	-0.0561325	0.120028	-0.454978	0.315789	0.499452	0.650423	0.6031	0.722436
SL1344_RS03450_	2.22631	2.21943	2.23889	0.0133247	0.113967	0.0901745	0.459333	0.663197	0.784453	0.7619	0.847492
SL1344_RS03455_	0.503601	0.531492	0.481909	-0.0488188	0.163763	-0.271025	0.379747	0.515984	0.662106	0.6295	0.74231
SL1344_RS03460_	2.20261	2.02478	2.37194	0.334798	0.117901	2.72971	0.00200097	0.0200532	0.0955187	0.1009	0.244283
SL1344_RS03465_	4.37637	4.35179	4.39838	0.0510522	0.0542555	0.886627	0.165333	0.240622	0.414441	0.3326	0.490883
SL1344_RS03475_	-2.29195	-2.38345	-2.22049	0.178263	0.414654	0.400658	0.326449	0.472976	0.623125	0.5857	0.703018
SL1344_RS03480_	-1.77289	-1.88854	-1.66567	0.241626	0.324146	0.679173	0.226667	0.328548	0.484253	0.4223	0.559781
SL1344_RS03490_	-1.76426	-1.60528	-1.94275	-0.348926	0.40707	-0.825511	0.174	0.274347	0.442913	0.3716	0.518784
SL1344_RS03495_	0.500822	0.459069	0.529939	0.073245	0.164582	0.395649	0.327781	0.487922	0.635026	0.5983	0.713077
SL1344_RS03505_	4.31237	4.214	4.39149	0.202263	0.113543	1.95175	4.67861e-05	0.0504116	0.170805	0.1	0.243021
SL1344_RS03510_	2.14673	1.96519	2.35751	0.390795	0.119911	3.24503	4.67861e-05	0.013044	0.0749166	0.1	0.243021
SL1344_RS03515_	1.83671	1.69706	1.95107	0.187642	0.215119	0.903306	0.158667	0.249145	0.440369	0.3134	0.491389
SL1344_RS03520_	2.66197	2.58817	2.73974	0.166875	0.111566	1.47408	0.0453032	0.0950343	0.23968	0.1481	0.302327
SL1344_RS03525_	4.68015	4.6466	4.71151	0.0676513	0.0639413	1.00692	0.136	0.194097	0.374807	0.2688	0.438548
SL1344_RS03530_	-2.22174	-2.3169	-2.14188	0.204243	0.477802	0.393152	0.333333	0.502561	0.651815	0.6104	0.724777
SL1344_RS03535_	-2.59165	-2.39528	-2.76252	-0.309752	0.71847	-0.409456	0.323333	0.545414	0.693707	0.6507	0.764384
SL1344_RS03540_	-1.91437	-1.80441	-2.01638	-0.208447	0.364239	-0.511738	0.273151	0.411098	0.563358	0.5191	0.643957
SL1344_RS03545_	-8.46804	-8.5324	-8.3986	0.096782	3.86118	0.0241057	0.485333	0.543703	0.688495	0.6693	0.771627
SL1344_RS03550_	0.380504	0.436993	0.253762	-0.181052	0.201102	-0.824912	0.200667	0.305549	0.477988	0.417	0.566569
SL1344_RS03555_	0.746786	0.772141	0.696904	-0.0715863	0.203373	-0.346755	0.35976	0.559287	0.703794	0.6859	0.789483
SL1344_RS03560_	-1.83427	-1.8964	-1.78182	0.134083	0.412303	0.297326	0.378414	0.550893	0.693992	0.6662	0.770516
SL1344_RS03565_	-2.66197	-2.68408	-2.61919	0.0425273	0.571985	0.0604119	0.473333	0.632645	0.761497	0.7501	0.836566
SL1344_RS03570_	-3.69722	-3.60713	-3.79816	-0.183286	0.677901	-0.254871	0.388667	0.521254	0.664266	0.6293	0.740129
SL1344_RS03575_	-7.52558	-8.5165	-6.27767	2.08068	3.82839	0.482232	0.260667	0.447599	0.602792	0.5184	0.655768
SL1344_RS03580_	0.859714	0.896125	0.7016	-0.171005	0.222629	-0.603963	0.315333	0.506915	0.669163	0.647	0.778392
SL1344_RS03585_	-0.736229	-0.812952	-0.655769	0.143291	0.31715	0.43647	0.315789	0.510575	0.660846	0.6147	0.733268
SL1344_RS03590_	0.665998	0.338622	0.83763	0.433889	0.376399	1.19031	0.113333	0.142328	0.316811	0.2217	0.400966
SL1344_RS03595_	0.447587	0.583216	0.366595	-0.211636	0.244301	-0.812593	0.191872	0.276831	0.456946	0.3651	0.532174
SL1344_RS03600_	0.118532	0.18547	0.0282783	-0.157368	0.186473	-0.804666	0.183333	0.286183	0.450753	0.382	0.527782
SL1344_RS03605_	0.411604	0.478963	0.335977	-0.133833	0.261724	-0.496238	0.277333	0.450371	0.617324	0.5655	0.697971
SL1344_RS03610_	0.607599	0.628817	0.580641	-0.0428358	0.148629	-0.268561	0.379333	0.513701	0.656972	0.6302	0.738772
SL1344_RS03615_	-4.18601	-4.61582	-3.89562	0.714312	0.889942	0.726593	0.201199	0.316845	0.483387	0.4226	0.567224
SL1344_RS03620_	-0.123458	-0.341506	0.034055	0.374155	0.206206	1.70044	0.0366668	0.075586	0.200494	0.1363	0.287063
SL1344_RS03625_	-4.33593	-3.99403	-5.01163	-0.999707	1.07915	-0.84889	0.167888	0.250241	0.424977	0.3479	0.505561
SL1344_RS03630_	-2.77443	-2.61884	-2.94305	-0.338735	0.501294	-0.597334	0.233333	0.362631	0.522895	0.4704	0.60436
SL1344_RS03640_	-4.25486	-4.099	-4.42051	-0.337972	0.893367	-0.344436	0.334	0.498199	0.647636	0.6164	0.729539
SL1344_RS03645_	-3.82867	-3.97078	-3.73675	0.207904	0.790069	0.235634	0.394667	0.563528	0.702449	0.6786	0.78069
SL1344_RS03650_	-4.2582	-3.75595	-4.63094	-1.05238	1.20154	-0.829955	0.183333	0.269422	0.449056	0.369	0.524067
SL1344_RS03655_	-3.76283	-3.66621	-3.88687	-0.120346	1.03343	-0.124234	0.453031	0.666405	0.78818	0.7755	0.856243
SL1344_RS03660_	-2.59432	-2.78483	-2.45656	0.354862	0.577084	0.558382	0.249167	0.375426	0.54734	0.4834	0.618701
SL1344_RS03665_	-4.20283	-4.2751	-4.13835	0.182967	0.97783	0.159722	0.420386	0.570871	0.711642	0.685	0.786111
SL1344_RS03670_	-2.63682	-2.52633	-2.71555	-0.205356	0.597531	-0.324822	0.356	0.556578	0.697398	0.6744	0.777117
SL1344_RS03675_	-1.29604	-1.4862	-1.02448	0.456802	0.309404	1.36696	0.0693334	0.125361	0.270648	0.1981	0.354441
SL1344_RS03680_	1.25533	1.09023	1.32529	0.225157	0.152181	1.32249	0.086609	0.13595	0.294648	0.2196	0.380278
SL1344_RS03685_	-0.0888073	0.127215	-0.363626	-0.488	0.244714	-1.98759	0.014667	0.0497753	0.158861	0.1168	0.264925
SL1344_RS03690_	3.72898	4.19073	3.14793	-1.04572	0.103721	-10.0173	4.67861e-05	0.000858938	0.0190692	0.1	0.243021
SL1344_RS03695_	-4.01079	-3.8999	-4.34157	-0.410876	1.25399	-0.285533	0.389074	0.586362	0.732663	0.7451	0.839028
SL1344_RS03705_	0.838371	1.0472	0.601981	-0.470825	0.203913	-2.25093	0.00266662	0.0320269	0.125737	0.1023	0.246037
SL1344_RS03710_	2.23552	2.60474	1.74881	-0.858901	0.131307	-6.5633	4.67861e-05	0.00284652	0.0331761	0.1	0.243021
SL1344_RS03715_	2.75195	3.04708	2.41151	-0.636924	0.111361	-5.72295	4.67861e-05	0.00267945	0.0329935	0.1	0.243021
SL1344_RS03720_	3.99472	4.32841	3.61507	-0.719061	0.0673853	-10.7086	4.67861e-05	0.00153212	0.0245566	0.1	0.243021
SL1344_RS03725_	3.83563	4.20588	3.45447	-0.752099	0.0871625	-8.5577	4.67861e-05	0.00119184	0.0220896	0.1	0.243021
SL1344_RS03730_	3.13148	3.4552	2.68892	-0.773456	0.140232	-5.5917	4.67861e-05	0.00885073	0.0637654	0.1	0.243021
SL1344_RS03735_	3.19823	3.64526	2.74393	-0.911437	0.124285	-7.60501	4.67861e-05	0.00572998	0.0507899	0.1	0.243021
SL1344_RS03740_	-0.0671537	0.230645	-0.50297	-0.713572	0.293448	-2.35214	0.00466454	0.0340101	0.131041	0.1037	0.248214
SL1344_RS03745_	3.29252	2.91332	3.80127	0.866989	0.12581	6.63122	4.67861e-05	0.00250866	0.0330042	0.1	0.243021
SL1344_RS03750_	2.19835	1.94476	2.5456	0.606873	0.191922	3.26981	4.67861e-05	0.030956	0.129515	0.1	0.243021
SL1344_RS03755_	1.67422	1.3029	2.02029	0.734293	0.142036	5.11896	4.67861e-05	0.00392936	0.0401624	0.1	0.243021
SL1344_RS03760_	1.88989	1.58654	2.33454	0.747531	0.158739	4.69597	4.67861e-05	0.011175	0.0717482	0.1	0.243021
SL1344_RS03765_	2.01529	1.75615	2.30384	0.560144	0.165423	3.40617	4.67861e-05	0.0318613	0.131529	0.1	0.243021
SL1344_RS03770_	1.76458	1.71821	1.80007	0.0970324	0.156666	0.592376	0.235843	0.355328	0.538116	0.4837	0.623473
SL1344_RS03775_	2.64622	2.52342	2.78114	0.258161	0.0971028	2.64284	0.0020023	0.0226441	0.102144	0.1007	0.24399
SL1344_RS03780_	1.94217	1.8451	2.05681	0.218869	0.1196	1.79369	0.0240002	0.0656838	0.188266	0.1224	0.271845
SL1344_RS03790_	4.68941	4.73846	4.59635	-0.143425	0.0700537	-1.93291	0.0099938	0.0635371	0.193105	0.1095	0.255866
SL1344_RS03795_	5.70963	5.79466	5.6358	-0.185632	0.0835958	-2.34642	4.67861e-05	0.0280267	0.121845	0.1	0.243021
SL1344_RS03800_	5.00311	5.09996	4.80821	-0.283662	0.140596	-1.83474	0.00400115	0.0805687	0.229453	0.1049	0.249907
SL1344_RS03805_	5.21438	5.06394	5.46874	0.410347	0.176381	2.503	4.67861e-05	0.0218908	0.10772	0.1	0.243021
SL1344_RS03810_	5.53694	5.31657	5.71917	0.383675	0.106736	3.45485	4.67861e-05	0.0122532	0.0776759	0.1	0.243021
SL1344_RS03815_	4.67867	4.54054	4.81017	0.30132	0.0978687	3.1483	4.67861e-05	0.0244665	0.113214	0.1	0.243021
SL1344_RS03820_	4.73523	4.67832	4.83814	0.151577	0.116388	1.20555	0.104597	0.152635	0.33534	0.1975	0.374802
SL1344_RS03825_	3.7557	3.71729	3.85291	0.129976	0.0913772	1.32184	0.0812792	0.132977	0.299296	0.2	0.364682
SL1344_RS03830_	-2.35749	-2.38103	-2.32409	0.057821	0.508227	0.109107	0.455333	0.623614	0.754028	0.731	0.824178
SL1344_RS03835_	-1.34161	-1.25779	-1.44501	-0.189026	0.290815	-0.599828	0.245333	0.363006	0.520858	0.4641	0.599966
SL1344_RS03840_	-1.25654	-1.01284	-1.4306	-0.38946	0.331411	-1.13937	0.113333	0.184722	0.34531	0.2664	0.426246
SL1344_RS03845_	-2.48247	-2.321	-2.64418	-0.315011	0.44684	-0.664114	0.222	0.343842	0.502142	0.4375	0.577162
SL1344_RS03850_	2.79304	2.80386	2.78309	0.01809	0.134489	0.134055	0.452667	0.696754	0.812679	0.872	0.91988
SL1344_RS03855_	-1.00369	-0.997336	-1.01013	-0.0126645	0.250379	-0.0447914	0.482345	0.538281	0.678667	0.6474	0.752969
SL1344_RS03860_	-1.74404	-1.76486	-1.71644	0.0380841	0.430626	0.0804707	0.46036	0.650304	0.773629	0.7565	0.841213
SL1344_RS03865_	-0.745608	-0.723612	-0.769462	-0.0666245	0.28863	-0.217446	0.401066	0.58828	0.723192	0.7051	0.800904
SL1344_RS03870_	-2.26462	-2.33116	-2.16911	0.174467	0.500397	0.332496	0.361333	0.521609	0.667752	0.636	0.744917
SL1344_RS03875_	-4.49367	-4.94162	-4.27431	0.626591	1.08876	0.518193	0.281333	0.432343	0.595583	0.567	0.693518
SL1344_RS03880_	-5.36978	-5.46195	-5.27138	0.150932	1.13479	0.134562	0.439707	0.52506	0.670369	0.6307	0.742761
SL1344_RS03885_	-3.08066	-2.9693	-3.19942	-0.24784	0.67027	-0.35313	0.339107	0.522295	0.670422	0.64	0.750061
SL1344_RS03890_	-2.85376	-2.79541	-2.98722	-0.093751	0.79837	-0.103996	0.459694	0.735726	0.839237	0.8087	0.886398
SL1344_RS03895_	-0.690811	-0.654073	-0.743328	-0.0951092	0.260721	-0.345857	0.355097	0.512374	0.659192	0.6212	0.737437
SL1344_RS03900_	-1.5681	-1.42126	-1.70313	-0.28024	0.36842	-0.725556	0.203333	0.316907	0.482135	0.4139	0.5602
SL1344_RS03905_	-2.71942	-2.64091	-2.80398	-0.157755	0.473597	-0.310832	0.353098	0.486008	0.634957	0.5888	0.70859
SL1344_RS03915_	2.05737	2.13896	1.99916	-0.158294	0.163587	-0.957249	0.131333	0.201426	0.383162	0.2782	0.448695
SL1344_RS03920_	1.52883	1.53656	1.52147	0.00656901	0.180874	0.0349453	0.487009	0.711793	0.822221	0.8292	0.892476
SL1344_RS03925_	0.503186	0.44029	0.555924	0.122956	0.216188	0.544502	0.282478	0.438033	0.602407	0.5619	0.691094
SL1344_RS03930_	0.00490247	-0.0311195	0.0642212	0.0958488	0.228288	0.391445	0.329333	0.524914	0.670413	0.6247	0.740498
SL1344_RS03935_	-2.63619	-2.56138	-2.67677	-0.0880167	0.569092	-0.152266	0.437042	0.632757	0.759027	0.7314	0.82428
SL1344_RS03940_	2.03655	1.9966	2.06431	0.0665041	0.112014	0.552278	0.261333	0.395513	0.560513	0.5111	0.645448
SL1344_RS03945_	1.31523	1.26818	1.37168	0.106966	0.130143	0.767706	0.201199	0.290898	0.458696	0.392	0.538177
SL1344_RS03950_	4.76764	4.92425	4.65257	-0.35449	0.267803	-1.25939	0.0840001	0.110894	0.279274	0.1779	0.35247
SL1344_RS03970_	0.770448	0.66295	0.865447	0.201654	0.167936	1.16093	0.0919388	0.158551	0.316279	0.2264	0.385014
SL1344_RS03975_	0.918464	1.08301	0.815322	-0.259483	0.178778	-1.39222	0.0799468	0.120106	0.27238	0.1943	0.355089
SL1344_RS03980_	4.12421	4.06314	4.20193	0.140579	0.0547812	2.4813	0.00466454	0.0280616	0.113627	0.1032	0.247375
SL1344_RS03985_	0.589551	0.567923	0.602751	0.0300644	0.172788	0.150461	0.433711	0.596671	0.730806	0.7001	0.800413
SL1344_RS03990_	-0.0308846	9.1559e-05	-0.068112	-0.0607637	0.211124	-0.265718	0.385077	0.53888	0.681937	0.6505	0.758337
SL1344_RS03995_	-0.319358	-0.388351	-0.231546	0.154927	0.238741	0.616456	0.252498	0.387224	0.548116	0.4983	0.633691
SL1344_RS04000_	-0.873219	-0.755264	-1.00549	-0.251115	0.381029	-0.621133	0.231845	0.367124	0.542911	0.4719	0.620183
SL1344_RS04005_	-0.650999	-0.504619	-0.7563	-0.248036	0.274134	-0.826939	0.191206	0.286333	0.453271	0.3787	0.532156
SL1344_RS04010_	0.297579	0.150431	0.446238	0.294936	0.171399	1.65571	0.0413334	0.0791237	0.200482	0.1523	0.303924
SL1344_RS04015_	-1.77364	-1.80463	-1.74076	0.0696206	0.405287	0.17723	0.41972	0.586277	0.721344	0.6925	0.791258
SL1344_RS04020_	-2.52694	-2.67384	-2.41855	0.210873	0.714511	0.28692	0.376667	0.599545	0.736986	0.7203	0.815536
SL1344_RS04025_	-2.84829	-2.70767	-3.02017	-0.32219	0.509826	-0.598881	0.258494	0.380585	0.538697	0.4878	0.619374
SL1344_RS04030_	-3.51722	-3.53706	-3.49984	0.0389567	0.714658	0.0530325	0.473018	0.59086	0.726679	0.7029	0.799335
SL1344_RS04035_	-3.53622	-3.35999	-3.93579	-0.552989	0.893401	-0.548887	0.28048	0.411957	0.583136	0.5424	0.677494
SL1344_RS04040_	2.92634	2.96092	2.82656	-0.133813	0.179754	-0.716438	0.205197	0.305628	0.506764	0.4206	0.58708
SL1344_RS04045_	-2.67723	-2.54895	-2.83821	-0.315801	0.540031	-0.515642	0.262667	0.397824	0.560025	0.5176	0.644735
SL1344_RS04050_	1.45474	1.5527	1.39076	-0.167302	0.152287	-1.03048	0.128	0.199085	0.370331	0.2768	0.438243
SL1344_RS04055_	0.787987	0.656806	0.891104	0.236575	0.169077	1.31823	0.0639574	0.121979	0.271902	0.1835	0.34102
SL1344_RS04065_	0.263099	0.192912	0.314558	0.118241	0.191751	0.560753	0.276	0.405283	0.565217	0.5177	0.651907
SL1344_RS04070_	0.0976095	0.0685273	0.135826	0.0831669	0.214814	0.352858	0.351099	0.518402	0.663528	0.6251	0.736296
SL1344_RS04085_	3.30826	3.31975	3.27861	-0.0411717	0.087944	-0.434708	0.321333	0.500601	0.658364	0.6387	0.751719
SL1344_RS04090_	-3.62664	-3.36147	-3.8424	-0.507415	1.10553	-0.437922	0.295333	0.493541	0.653578	0.586	0.716023
SL1344_RS04095_	-3.79951	-3.96498	-3.69487	0.354683	1.09635	0.288365	0.362667	0.523321	0.681231	0.6785	0.781411
SL1344_RS04100_	-3.3612	-3.3998	-3.32294	0.0926266	0.572571	0.145165	0.438	0.54782	0.688016	0.6535	0.761037
SL1344_RS04105_	-1.63335	-1.57339	-1.68366	-0.116927	0.417133	-0.255057	0.379747	0.567432	0.707326	0.6788	0.781722
SL1344_RS04110_	-2.81686	-2.62785	-3.15961	-0.507935	0.589884	-0.780198	0.203333	0.302005	0.473142	0.4065	0.558519
SL1344_RS04115_	-3.53152	-3.38181	-3.66851	-0.289428	0.690435	-0.393506	0.335333	0.510422	0.658734	0.6293	0.739751
SL1344_RS04120_	1.53603	1.47308	1.63189	0.154851	0.123361	1.19294	0.0953334	0.157143	0.311183	0.2311	0.386595
SL1344_RS04125_	-0.0922384	-0.164602	0.0187297	0.1762	0.240055	0.693384	0.248667	0.380458	0.54693	0.4856	0.629602
SL1344_RS04130_	0.0387402	-0.0533423	0.154602	0.21245	0.198338	1.02791	0.134	0.205886	0.368463	0.2895	0.443498
SL1344_RS04135_	0.757962	0.745721	0.767829	0.0285447	0.179442	0.14429	0.436376	0.602374	0.735576	0.7199	0.812321
SL1344_RS04140_	-0.0481231	-0.0751987	-0.0124794	0.0679082	0.192027	0.33139	0.363758	0.494359	0.641311	0.6077	0.721022
SL1344_RS04145_	-0.00698772	-0.0139486	-0.000714336	0.0831747	0.341394	0.244722	0.402	0.640815	0.769128	0.8018	0.871861
SL1344_RS04150_	2.20626	1.98207	2.38034	0.451979	0.202123	2.40526	4.67861e-05	0.0270534	0.118287	0.1	0.243021
SL1344_RS04160_	1.25153	1.17143	1.3156	0.142007	0.141451	0.932817	0.143238	0.222217	0.389881	0.306	0.465209
SL1344_RS04165_	0.902779	1.1052	0.698605	-0.278217	0.527291	-0.511091	0.272485	0.437652	0.626297	0.5422	0.692305
SL1344_RS04170_	-0.0953614	-0.0165751	-0.203843	-0.0322636	0.633986	-0.0534373	0.475017	0.829738	0.903182	0.9211	0.952736
SL1344_RS04175_	-2.08206	-2.23246	-1.98657	0.192576	0.604649	0.29544	0.375333	0.613712	0.749289	0.7057	0.810657
SL1344_RS04180_	1.0072	0.745491	1.20278	0.452996	0.137518	3.21018	0.00067292	0.0163446	0.0827293	0.1004	0.243587
SL1344_RS04185_	0.482126	0.0175518	1.00399	0.984951	0.19711	4.97938	4.67861e-05	0.00485585	0.0442545	0.1	0.243021
SL1344_RS04195_	2.6094	2.43262	2.90878	0.452718	0.175508	2.424	0.000673369	0.0274984	0.119379	0.1002	0.243306
SL1344_RS04200_	4.33452	4.15447	4.5419	0.355638	0.124102	2.92571	4.67861e-05	0.0102406	0.0701092	0.1	0.243021
SL1344_RS04205_	1.36081	1.57104	1.14939	-0.305489	0.383443	-0.861453	0.158561	0.259636	0.459399	0.2971	0.481701
SL1344_RS04210_	0.242395	0.138301	0.401588	0.254754	0.207592	1.15762	0.110667	0.171598	0.33495	0.2556	0.417888
SL1344_RS04220_	1.72606	1.46087	1.90655	0.441569	0.132476	3.214	4.67861e-05	0.0187639	0.0907164	0.1001	0.243157
SL1344_RS04225_	0.450151	0.526412	0.336681	-0.20124	0.198186	-0.967562	0.135333	0.222825	0.394162	0.3	0.451647
SL1344_RS04230_	0.955528	1.02996	0.897518	-0.146987	0.268413	-0.559122	0.259161	0.399129	0.582127	0.5033	0.654661
SL1344_RS04235_	3.49862	3.39175	3.58197	0.203281	0.0960699	2.08477	0.00200097	0.0459923	0.157897	0.1022	0.245977
SL1344_RS04240_	3.28524	3.21607	3.36609	0.118659	0.163342	0.700432	0.221852	0.338089	0.534133	0.442	0.607035
SL1344_RS04245_	-2.2992	-2.21925	-2.36649	-0.137846	0.442161	-0.283311	0.383333	0.510199	0.655964	0.6244	0.736172
SL1344_RS04250_	-4.57436	-4.71093	-4.41826	0.26592	1.08113	0.228899	0.394	0.568826	0.707586	0.684	0.785092
SL1344_RS04255_	-2.12395	-1.8731	-2.65411	-0.773149	0.485123	-1.48127	0.0486343	0.107742	0.255249	0.1617	0.315408
SL1344_RS04260_	2.99842	2.93501	3.17158	0.239741	0.129156	1.67901	0.0133248	0.0958864	0.250137	0.1149	0.262262
SL1344_RS04265_	-2.73073	-2.55022	-2.83888	-0.250592	0.543721	-0.424516	0.324667	0.506424	0.654927	0.6131	0.732549
SL1344_RS04270_	-4.51802	-4.57465	-4.49105	0.0776547	1.00856	0.075137	0.470353	0.602281	0.734203	0.712	0.807214
SL1344_RS04275_	1.50573	1.50449	1.50666	2.77908e-06	0.128884	-0.000231121	0.5	0.607483	0.73758	0.7098	0.805451
SL1344_RS04280_	1.47287	1.43943	1.52562	0.06668	0.163154	0.384692	0.341333	0.576392	0.719081	0.6732	0.784887
SL1344_RS04290_	1.95186	1.95053	1.95513	0.00219679	0.118118	0.0142815	0.493005	0.659653	0.780579	0.7587	0.844886
SL1344_RS04295_	0.896535	0.863685	0.969621	0.106406	0.186196	0.525999	0.285333	0.454211	0.61535	0.5858	0.709591
SL1344_RS04300_	0.834544	0.801003	0.92103	0.118518	0.208801	0.518777	0.306	0.476692	0.640004	0.6161	0.737458
SL1344_RS04305_	0.41889	0.372104	0.486802	0.116849	0.176919	0.592098	0.255163	0.398308	0.557641	0.5048	0.640205
SL1344_RS04320_	-4.13028	-4.01554	-4.25529	-0.114703	1.31866	-0.0809658	0.461692	0.704848	0.817782	0.8238	0.890148
SL1344_RS04325_	-3.04316	-3.08518	-2.9991	-0.0380794	0.778036	-0.0551159	0.477333	0.664507	0.786734	0.8044	0.874408
SL1344_RS04330_	-2.32801	-2.29155	-2.37897	0.0462289	0.694168	0.0750294	0.474	0.71304	0.821677	0.846	0.902779
SL1344_RS04335_	-4.70263	-4.67229	-4.72134	-0.198934	1.28956	-0.13711	0.438667	0.631401	0.758672	0.7417	0.829668
SL1344_RS04340_	-0.930882	-1.01398	-0.783092	0.190442	0.359281	0.494489	0.30513	0.50787	0.660346	0.6058	0.730832
SL1344_RS04345_	-1.03625	-1.27522	-0.780819	0.497516	0.321643	1.45707	0.0512992	0.0945879	0.23037	0.1675	0.322697
SL1344_RS04350_	-0.593123	-0.809569	-0.410568	0.407292	0.260901	1.48833	0.0486343	0.0930195	0.227447	0.1558	0.308808
SL1344_RS04355_	-0.337209	-0.499156	-0.249404	0.256672	0.296264	0.814686	0.192538	0.281852	0.463772	0.3823	0.539473
SL1344_RS04360_	-1.8734	-2.06006	-1.66516	0.379026	0.405013	0.899376	0.155896	0.247368	0.411903	0.332	0.490257
SL1344_RS04365_	0.823143	0.899828	0.672835	-0.218393	0.18131	-1.11855	0.12	0.178952	0.345671	0.2618	0.425827
SL1344_RS04370_	0.982269	1.08108	0.875512	-0.200918	0.153372	-1.26516	0.0772819	0.134316	0.286559	0.2096	0.37009
SL1344_RS04375_	2.94761	2.73029	3.13169	0.407993	0.119	3.43681	4.67861e-05	0.0103703	0.0679122	0.1	0.243021
SL1344_RS04380_	1.03703	0.519118	1.46037	0.941317	0.198544	4.75311	4.67861e-05	0.00448703	0.0427143	0.1	0.243021
SL1344_RS04385_	0.970321	0.917307	1.09547	0.176766	0.299913	0.599954	0.268488	0.427899	0.608526	0.5228	0.681423
SL1344_RS04390_	0.923637	0.777985	1.05984	0.280571	0.125796	2.17002	0.0113262	0.0414641	0.138671	0.1115	0.257663
SL1344_RS04395_	1.0415	0.970926	1.10827	0.15919	0.192048	0.811465	0.182667	0.27289	0.452158	0.3763	0.52974
SL1344_RS04400_	-1.76906	-1.68718	-1.85452	-0.164392	0.358474	-0.42606	0.321785	0.484044	0.631027	0.6044	0.718588
SL1344_RS04405_	2.50936	2.02927	2.89992	0.878482	0.105592	8.42408	4.67861e-05	0.00361332	0.0380403	0.1	0.243021
SL1344_RS04410_	-2.91059	-3.13515	-2.56589	0.516747	0.688866	0.679559	0.23451	0.362028	0.530839	0.4595	0.60888
SL1344_RS04415_	3.43508	3.492	3.37208	-0.12407	0.07293	-1.65542	0.0280002	0.0675661	0.19173	0.1287	0.279426
SL1344_RS04420_	-0.863712	-0.914929	-0.809849	0.105555	0.25488	0.391498	0.331113	0.475853	0.62428	0.579	0.699753
SL1344_RS04425_	-0.0499338	-0.104504	0.0570526	0.163878	0.350664	0.446499	0.330667	0.532468	0.690161	0.671	0.784938
SL1344_RS04430_	1.04614	1.02838	1.08361	0.0305959	0.203251	0.119327	0.443704	0.736843	0.84068	0.7857	0.872698
SL1344_RS04435_	1.61936	1.59162	1.71765	0.107405	0.200621	0.364032	0.361333	0.741784	0.844535	0.742	0.851254
SL1344_RS04440_	1.19779	1.29418	0.959846	-0.361968	0.374566	-0.952642	0.140667	0.206305	0.401156	0.2744	0.456787
SL1344_RS04450_	-0.754301	-0.654387	-0.83876	-0.288967	0.503473	-0.539491	0.269333	0.378802	0.565923	0.546	0.683298
SL1344_RS04455_	-0.399186	-0.240703	-0.609393	-0.400971	0.304939	-1.25819	0.0693334	0.132769	0.29291	0.1851	0.343698
SL1344_RS04460_	0.215476	0.290939	0.140671	-0.143216	0.218912	-0.613699	0.26	0.416502	0.578048	0.5264	0.659848
SL1344_RS04465_	1.96863	1.82626	2.03809	0.208021	0.154464	1.23947	0.0906063	0.140655	0.308865	0.2036	0.37001
SL1344_RS04470_	-2.86073	-3.11036	-2.53002	0.564351	0.532126	0.984641	0.137333	0.225467	0.383828	0.3128	0.464615
SL1344_RS04475_	-3.74187	-3.97869	-3.57785	0.480433	1.01211	0.41827	0.292472	0.428305	0.603893	0.5819	0.704202
SL1344_RS04480_	-1.16659	-1.20036	-1.14369	0.0454019	0.350647	0.116906	0.45	0.624114	0.752364	0.7391	0.826954
SL1344_RS04485_	-0.340751	-0.484364	-0.215419	0.244688	0.306033	0.763481	0.211193	0.318776	0.496316	0.4079	0.56733
SL1344_RS04495_	2.86657	2.69497	2.91557	0.240008	0.207315	1.21136	0.094	0.120372	0.287438	0.2135	0.384551
SL1344_RS04500_	3.46317	3.38978	3.51044	0.104491	0.194217	0.549579	0.269154	0.437505	0.625668	0.521	0.688082
SL1344_RS04505_	3.63549	3.34032	3.67075	0.315743	0.19441	1.18575	0.156	0.157703	0.343299	0.2958	0.483025
SL1344_RS04510_	1.59226	1.59805	1.58408	0.0142618	0.184566	0.0634246	0.473684	0.702924	0.816124	0.8373	0.898388
SL1344_RS04515_	-0.0126325	0.0489512	-0.0552883	-0.11816	0.295795	-0.387984	0.333333	0.523298	0.677324	0.657	0.767654
SL1344_RS04520_	0.844033	0.859581	0.826838	-0.0387059	0.142798	-0.235106	0.388408	0.527619	0.668244	0.6385	0.744522
SL1344_RS04525_	1.28508	1.24938	1.33363	0.0885864	0.131747	0.650403	0.247169	0.369372	0.52811	0.4716	0.604682
SL1344_RS04530_	0.479287	0.58836	0.399849	-0.183882	0.172621	-1.0178	0.139907	0.220774	0.382912	0.3128	0.470313
SL1344_RS04535_	0.51513	0.58183	0.389106	-0.182142	0.207333	-0.801491	0.208	0.312477	0.486113	0.4206	0.575879
SL1344_RS04540_	-0.955301	-0.735695	-1.27965	-0.496424	0.431353	-1.11996	0.117921	0.168377	0.343131	0.2469	0.421534
SL1344_RS04545_	0.0337363	0.0710057	0.00320866	-0.0609774	0.210394	-0.285093	0.378414	0.553908	0.695937	0.6594	0.767591
SL1344_RS04550_	0.057302	0.0493129	0.0681793	0.000980925	0.237874	0.00604572	0.497668	0.641304	0.767663	0.7683	0.848882
SL1344_RS04555_	1.10984	1.15826	1.0425	-0.116808	0.163871	-0.689307	0.230513	0.359338	0.529282	0.4653	0.60872
SL1344_RS04560_	0.647302	0.709278	0.569485	-0.145894	0.165092	-0.831903	0.172	0.273708	0.438874	0.3695	0.518019
SL1344_RS04565_	4.47636	4.26127	4.66882	0.415892	0.088128	4.72516	4.67861e-05	0.00671879	0.0546492	0.1	0.243021
SL1344_RS04570_	1.33477	1.3261	1.34629	0.00985134	0.156389	0.0504127	0.476349	0.670099	0.788303	0.78	0.857054
SL1344_RS04575_	1.58479	1.64172	1.45273	-0.13569	0.215621	-0.578074	0.287808	0.467632	0.640376	0.5929	0.730687
SL1344_RS04580_	0.125784	0.648501	-0.589433	-1.23989	0.228719	-5.43902	4.67861e-05	0.00806776	0.0555762	0.1	0.243021
SL1344_RS04585_	1.3079	1.35263	1.25779	-0.0910654	0.136414	-0.628074	0.243837	0.379703	0.541771	0.4914	0.627698
SL1344_RS04590_	3.40958	3.50201	3.21984	-0.282239	0.102048	-2.65499	4.67861e-05	0.0457549	0.159846	0.1	0.243021
SL1344_RS04600_	-2.59091	-2.91128	-2.44032	0.432773	0.531519	0.731921	0.209333	0.324212	0.493329	0.4372	0.584498
SL1344_RS04605_	-0.719003	-0.745522	-0.698355	0.0659368	0.294874	0.187128	0.404397	0.586677	0.72358	0.7135	0.804933
SL1344_RS04610_	1.26946	0.946336	1.32245	0.349211	0.293943	1.00044	0.2	0.221303	0.41601	0.3753	0.559844
SL1344_RS04615_	-1.11323	-1.02878	-1.23781	-0.197942	0.307062	-0.605614	0.253831	0.394066	0.555992	0.4963	0.636062
SL1344_RS04620_	-3.24741	-3.21482	-3.2651	-0.113361	0.766716	-0.14433	0.440373	0.633594	0.75866	0.7425	0.828516
SL1344_RS04625_	-1.63963	-1.57225	-1.72901	-0.139469	0.394389	-0.319539	0.36509	0.520053	0.666708	0.6307	0.742716
SL1344_RS04630_	5.89576	5.8887	5.90469	0.0141792	0.0528046	0.269083	0.35976	0.652173	0.780945	0.7063	0.810327
SL1344_RS04635_	5.29786	5.27782	5.3171	0.0272209	0.196099	0.121322	0.448	0.897113	0.94487	0.9802	0.988792
SL1344_RS04640_	1.58753	1.43856	1.79748	0.352404	0.148217	2.31683	0.00466454	0.032331	0.126333	0.1045	0.249079
SL1344_RS04645_	2.49413	2.33517	2.6432	0.313143	0.088699	3.47891	4.67861e-05	0.0107569	0.0656796	0.1	0.243021
SL1344_RS04650_	2.87332	2.76427	2.98298	0.231327	0.095783	2.36465	0.00133677	0.028664	0.11708	0.1014	0.244978
SL1344_RS04655_	4.55832	4.68415	4.44414	-0.246579	0.0634892	-3.8487	4.67861e-05	0.00939943	0.0635911	0.1	0.243021
SL1344_RS04665_	4.65543	4.65752	4.6522	0.00693702	0.0712462	0.0869995	0.470353	0.688644	0.807095	0.8358	0.898728
SL1344_RS04675_	2.88876	2.85441	2.92327	0.0672596	0.117298	0.582268	0.272	0.419273	0.59297	0.5334	0.675723
SL1344_RS04680_	4.5899	4.58289	4.59855	0.0300795	0.0810869	0.33181	0.333777	0.443766	0.626661	0.6581	0.764206
SL1344_RS04700_	-4.82541	-4.78492	-4.87174	-0.120638	1.00565	-0.103417	0.4497	0.553751	0.692284	0.6662	0.768291
SL1344_RS04705_	0.974095	0.608785	1.24855	0.628502	0.337985	1.78379	0.00933382	0.0754287	0.217816	0.1083	0.254672
SL1344_RS04715_	3.5718	3.55943	3.58798	0.0303721	0.078616	0.340189	0.357761	0.563097	0.706711	0.6795	0.783384
SL1344_RS04720_	-1.26479	-1.52048	-1.02298	0.507979	0.319894	1.51846	0.0426383	0.0856614	0.217164	0.1521	0.304789
SL1344_RS04725_	-0.262961	-0.261203	-0.265596	-0.0073538	0.333343	-0.0222488	0.489674	0.736694	0.839898	0.8414	0.904334
SL1344_RS04730_	3.91874	3.56035	4.26563	0.727103	0.104687	7.05857	4.67861e-05	0.00399139	0.0425024	0.1	0.243021
SL1344_RS04740_	3.31392	3.1242	3.48697	0.367123	0.088209	4.22262	4.67861e-05	0.00576914	0.0492889	0.1	0.243021
SL1344_RS04745_	-2.5639	-2.57449	-2.54796	0.0353147	0.484	0.0753544	0.471333	0.571867	0.708523	0.6873	0.785839
SL1344_RS04750_	2.45137	2.49565	2.39769	-0.102744	0.0962851	-1.01973	0.115923	0.193046	0.359022	0.2703	0.427436
SL1344_RS04755_	2.25879	2.25572	2.26325	0.00902217	0.112386	0.0704221	0.47	0.661436	0.782497	0.7671	0.849289
SL1344_RS04760_	0.346524	0.300929	0.379734	0.0656962	0.194698	0.323613	0.365756	0.542469	0.686134	0.6544	0.762784
SL1344_RS04765_	3.97022	3.82302	4.03666	0.210287	0.121036	1.76849	0.0186669	0.0564398	0.182082	0.1161	0.264738
SL1344_RS04770_	8.38048	8.35593	8.41155	0.0574048	0.0879305	0.67083	0.232667	0.332607	0.537965	0.4453	0.628048
SL1344_RS04780_	-0.845793	-0.945281	-0.739498	0.204066	0.239299	0.794158	0.185333	0.289154	0.445912	0.3819	0.525359
SL1344_RS04785_	3.75676	3.69646	3.80392	0.11391	0.0683983	1.63811	0.0266491	0.0919563	0.234026	0.129	0.278431
SL1344_RS04790_	3.29628	3.13143	3.41749	0.27857	0.0841938	3.27453	4.67861e-05	0.0136456	0.0771518	0.1001	0.243161
SL1344_RS04795_	0.203946	0.117745	0.28808	0.171613	0.153053	1.05178	0.124584	0.204501	0.355876	0.2872	0.438117
SL1344_RS04800_	-1.33285	-1.19533	-1.44215	-0.236933	0.335852	-0.672484	0.228	0.365042	0.529926	0.4617	0.605604
SL1344_RS04805_	1.74564	1.73015	1.77562	0.0223009	0.201533	0.0998091	0.45503	0.790362	0.877584	0.8717	0.924587
SL1344_RS04810_	-0.59516	-0.639518	-0.57343	0.026793	0.348629	0.0666516	0.475017	0.72371	0.830306	0.8217	0.891113
SL1344_RS04815_	-0.600662	-0.835966	-0.374109	0.464474	0.221493	2.03449	0.0153336	0.0465761	0.146252	0.1187	0.26621
SL1344_RS04820_	1.52252	1.54655	1.45491	-0.0906032	0.301766	-0.261721	0.392405	0.625	0.768886	0.8012	0.885146
SL1344_RS04825_	2.42342	2.45569	2.40119	-0.0374088	0.138902	-0.256003	0.394404	0.658574	0.783066	0.7735	0.855576
SL1344_RS04830_	2.52376	2.49341	2.55657	0.0627453	0.106886	0.561306	0.256496	0.414075	0.580695	0.5265	0.661037
SL1344_RS04840_	2.56563	2.6294	2.4894	-0.143372	0.0932817	-1.44413	0.0400001	0.0985601	0.240879	0.1511	0.304639
SL1344_RS04845_	1.9904	1.97607	2.00772	0.0328151	0.103542	0.313357	0.368667	0.534191	0.676607	0.649	0.754417
SL1344_RS04850_	2.55181	2.5205	2.62938	0.0873127	0.182095	0.431327	0.321333	0.622294	0.762698	0.6446	0.78045
SL1344_RS04855_	4.07075	3.95999	4.1485	0.188654	0.0712238	2.61275	4.67861e-05	0.0294126	0.119979	0.1006	0.243865
SL1344_RS04860_	3.00972	3.37127	2.34741	-1.02365	0.153843	-6.39477	4.67861e-05	0.00959134	0.0680885	0.1	0.243021
SL1344_RS04865_	5.14626	5.1416	5.15757	0.0131774	0.0590479	0.183233	0.432	0.743591	0.845929	0.8249	0.896841
SL1344_RS04870_	-1.16559	-1.14351	-1.18691	-0.0427773	0.283899	-0.144566	0.439333	0.544791	0.683387	0.6416	0.748963
SL1344_RS04875_	-3.97502	-3.95954	-3.98799	0.0206865	0.896756	0.0184314	0.492667	0.643183	0.767028	0.7481	0.833735
SL1344_RS04880_	-2.29897	-2.41906	-2.19973	0.224296	0.661888	0.332465	0.345103	0.553885	0.701903	0.6842	0.785739
SL1344_RS04885_	-3.14754	-2.99828	-3.32504	-0.322561	0.558889	-0.547459	0.273333	0.400393	0.555971	0.5044	0.635044
SL1344_RS04890_	2.76364	2.72098	2.83623	0.104364	0.112242	0.873071	0.175333	0.261835	0.44392	0.3583	0.527229
SL1344_RS04895_	1.99444	1.96325	2.044	0.0763862	0.10534	0.66498	0.236	0.365443	0.529469	0.4712	0.613302
SL1344_RS04900_	-4.13598	-3.9334	-4.31227	-0.329911	1.05247	-0.30268	0.373333	0.578829	0.716153	0.684	0.785589
SL1344_RS04905_	-6.50875	-6.28923	-6.98522	-0.783893	2.29298	-0.262244	0.365756	0.496983	0.658488	0.642	0.756696
SL1344_RS04910_	-4.18802	-3.95346	-4.83833	-0.821982	1.48011	-0.465003	0.307795	0.446445	0.624964	0.6241	0.753301
SL1344_RS04915_	-2.72817	-2.41704	-3.09371	-0.679885	0.503204	-1.28233	0.0772819	0.130196	0.275866	0.1986	0.354751
SL1344_RS04920_	-5.46816	-5.94203	-5.17526	0.666577	1.99097	0.32329	0.362667	0.578859	0.722368	0.7175	0.814519
SL1344_RS04925_	-5.10037	-5.31704	-4.94292	0.571835	2.12717	0.216724	0.343333	0.479511	0.654788	0.6753	0.774285
SL1344_RS04930_	3.14345	3.13606	3.16485	0.028662	0.141868	0.182468	0.431046	0.821171	0.898064	0.8315	0.903738
SL1344_RS04935_	-4.32883	-3.65824	-4.59154	-0.769829	1.31592	-0.519491	0.303131	0.539181	0.685948	0.5974	0.731828
SL1344_RS04940_	-3.49208	-3.53213	-3.42864	0.0860812	0.744284	0.103518	0.451033	0.616258	0.745547	0.7237	0.816616
SL1344_RS04945_	-2.25335	-2.29481	-2.21663	0.0887956	0.39155	0.199861	0.412667	0.526527	0.669268	0.6275	0.739916
SL1344_RS04950_	-3.92054	-3.71929	-4.16231	-0.437946	0.796621	-0.530416	0.285143	0.424002	0.579668	0.5288	0.656787
SL1344_RS04955_	-4.57076	-4.35136	-4.80145	-0.430497	0.901063	-0.437464	0.301133	0.426332	0.578965	0.5377	0.662709
SL1344_RS04960_	-1.93468	-1.90229	-1.9585	-0.0605919	0.379112	-0.145158	0.437333	0.557732	0.695818	0.6618	0.765347
SL1344_RS04965_	2.34092	2.42774	2.27825	-0.136214	0.138888	-0.966423	0.146569	0.220988	0.403885	0.3045	0.475696
SL1344_RS04970_	-0.656752	-0.708568	-0.618937	0.0753084	0.323601	0.218067	0.401732	0.611028	0.743944	0.7125	0.810048
SL1344_RS04975_	-0.0213313	0.0224833	-0.0653299	-0.0921447	0.262848	-0.329597	0.35976	0.563175	0.707838	0.6915	0.792949
SL1344_RS04980_	-0.775991	-0.897893	-0.611089	0.285967	0.274433	0.994104	0.134667	0.212258	0.374984	0.2928	0.448364
SL1344_RS04985_	-6.08194	-5.89378	-6.22498	-0.277383	1.62859	-0.146323	0.424384	0.575644	0.711712	0.6842	0.784407
SL1344_RS04990_	-4.23292	-3.80244	-4.6689	-0.857409	1.29022	-0.61934	0.21	0.328598	0.512791	0.4116	0.568621
SL1344_RS04995_	-7.51757	-8.12611	-6.96165	0.951366	3.88908	0.213939	0.366422	0.573533	0.715305	0.698	0.797864
SL1344_RS05000_	-3.45876	-3.38787	-3.49622	-0.158467	0.723745	-0.201483	0.413724	0.591462	0.724819	0.6996	0.796313
SL1344_RS05005_	1.2983	1.25126	1.37825	0.104841	0.171164	0.571985	0.27515	0.455087	0.617709	0.5578	0.693967
SL1344_RS05010_	-6.12756	-6.0898	-6.1818	-0.146054	1.57666	-0.0897885	0.464	0.543083	0.685839	0.6608	0.765013
SL1344_RS05015_	1.24475	0.851257	1.59816	0.708319	0.201725	3.44366	4.67861e-05	0.00963576	0.0647208	0.1	0.243021
SL1344_RS05020_	-1.30995	-1.36878	-1.16717	0.13363	0.482835	0.218479	0.398667	0.747661	0.846678	0.7823	0.870642
SL1344_RS05025_	-6.20525	-6.18714	-6.21288	-0.06626	1.82674	-0.034855	0.480346	0.595488	0.729761	0.7047	0.801418
SL1344_RS05030_	-2.81753	-2.89283	-2.757	0.133565	0.515957	0.248062	0.396	0.533713	0.676361	0.6493	0.756182
SL1344_RS05035_	-3.71626	-4.17314	-3.36112	0.813141	0.764114	1.04675	0.124	0.201564	0.367633	0.2795	0.435617
SL1344_RS05040_	-2.55631	-2.63007	-2.52767	0.0742788	0.575931	0.113841	0.447035	0.634163	0.762959	0.7459	0.837094
SL1344_RS05045_	-1.54548	-1.51681	-1.5787	-0.068949	0.285925	-0.213811	0.405333	0.50657	0.649006	0.6066	0.721664
SL1344_RS05050_	-5.77106	-5.91726	-5.6168	0.24407	1.74505	0.124588	0.432378	0.589439	0.724824	0.6832	0.784415
SL1344_RS05055_	-1.92689	-1.92909	-1.92445	-0.0118495	0.406377	-0.0257177	0.487675	0.604871	0.735503	0.7143	0.807393
SL1344_RS05060_	-1.18567	-1.18553	-1.18591	-0.0155736	0.348183	-0.0454926	0.482667	0.630927	0.756462	0.7385	0.82609
SL1344_RS05065_	-3.6966	-3.58489	-3.88414	-0.268988	0.760931	-0.321054	0.351765	0.515513	0.663725	0.6312	0.744327
SL1344_RS05070_	-4.44911	-4.38611	-4.54844	-0.200078	1.03587	-0.175558	0.410667	0.573156	0.714456	0.692	0.791334
SL1344_RS05075_	-2.91921	-2.76049	-3.28508	-0.549244	0.795514	-0.607875	0.222518	0.336499	0.52296	0.4589	0.606668
SL1344_RS05080_	-3.54958	-3.17768	-3.98099	-0.766502	0.744968	-0.964246	0.140667	0.224609	0.389302	0.3114	0.468129
SL1344_RS05085_	-2.18115	-2.01543	-2.39949	-0.367834	0.546288	-0.650685	0.249333	0.389171	0.559814	0.5031	0.646765
SL1344_RS05090_	-2.72975	-2.6148	-2.82624	-0.188557	0.548078	-0.312959	0.359094	0.542424	0.682458	0.6424	0.752129
SL1344_RS05095_	-3.47293	-3.4234	-3.50501	-0.0627112	0.710416	-0.081707	0.463025	0.61066	0.741483	0.7165	0.811537
SL1344_RS05100_	-0.366674	-0.282019	-0.471239	-0.185466	0.217984	-0.796362	0.172552	0.273067	0.434665	0.3706	0.517796
SL1344_RS05105_	-4.04589	-3.8996	-4.32616	-0.466614	1.08879	-0.383847	0.32	0.461084	0.627256	0.5959	0.716223
SL1344_RS05110_	-0.346888	-0.206114	-0.538658	-0.360738	0.312698	-1.13287	0.0700001	0.168451	0.343217	0.1955	0.352013
SL1344_RS05115_	1.56746	1.70653	1.36758	-0.366709	0.186535	-1.97414	0.00266662	0.0603451	0.185509	0.103	0.247171
SL1344_RS05120_	-2.40677	-2.2795	-2.57732	-0.191169	0.685134	-0.257612	0.381746	0.624523	0.756685	0.7413	0.831547
SL1344_RS05125_	-2.91834	-2.92996	-2.90418	0.0395137	0.473664	0.0741944	0.466356	0.511003	0.65503	0.6135	0.726499
SL1344_RS05130_	-2.38627	-2.32633	-2.43743	-0.124214	0.492604	-0.242494	0.397069	0.555044	0.695267	0.6662	0.770624
SL1344_RS05135_	-0.35493	-0.245098	-0.517215	-0.266473	0.247692	-1.02385	0.140667	0.211265	0.376649	0.3021	0.461379
SL1344_RS05140_	-3.04757	-2.8505	-3.44619	-0.615322	0.687095	-0.803987	0.201865	0.291848	0.467751	0.4033	0.556242
SL1344_RS05165_	-4.25263	-4.0552	-4.38253	-0.252355	1.11492	-0.203284	0.414667	0.638876	0.764724	0.736	0.828173
SL1344_RS05175_	-1.36365	-1.053	-1.5903	-0.520313	0.329944	-1.49763	0.0526667	0.0994602	0.236972	0.1701	0.326075
SL1344_RS05190_	2.85775	3.01056	2.73524	-0.274454	0.0953737	-2.78848	4.67861e-05	0.0179698	0.0902081	0.1002	0.243295
SL1344_RS05195_	1.52391	1.4865	1.54945	0.084785	0.174324	0.461223	0.283333	0.410997	0.591956	0.5539	0.675493
SL1344_RS05200_	1.73071	1.59384	1.84909	0.256729	0.1044	2.37555	0.00400115	0.031021	0.118135	0.1034	0.247467
SL1344_RS05205_	-0.0700256	-0.0987919	-0.044724	0.0429771	0.229471	0.183348	0.423333	0.590493	0.7243	0.6883	0.788076
SL1344_RS05210_	3.22958	3.21042	3.28463	0.0619525	0.117502	0.37415	0.361759	0.771536	0.865465	0.7496	0.856171
SL1344_RS05215_	3.82927	3.76737	3.8753	0.10195	0.0750052	1.30378	0.080613	0.124931	0.282194	0.1934	0.358702
SL1344_RS05220_	2.25753	2.16189	2.43296	0.262033	0.142904	1.73737	0.0279815	0.0591571	0.181801	0.1257	0.276734
SL1344_RS05225_	2.42626	2.37523	2.45921	0.0808677	0.102233	0.743846	0.204667	0.311842	0.483838	0.4189	0.570674
SL1344_RS05230_	2.18598	2.15253	2.22107	0.070337	0.092991	0.704873	0.222518	0.327421	0.487813	0.4266	0.567002
SL1344_RS05235_	-0.193199	0.0859325	-0.478785	-0.578641	0.220815	-2.54879	0.000673369	0.0261834	0.108844	0.1015	0.245037
SL1344_RS05240_	4.70049	4.85768	4.52531	-0.339064	0.0689953	-5.01862	4.67861e-05	0.0551751	0.183936	0.1	0.243021
SL1344_RS05245_	3.34788	3.31645	3.39147	0.042244	0.134696	0.274374	0.396667	0.741527	0.844884	0.8201	0.892302
SL1344_RS05250_	0.0735122	0.278365	-0.161842	-0.440774	0.203148	-2.1308	0.0113262	0.0385549	0.135995	0.1093	0.255117
SL1344_RS05255_	8.37029	8.1819	8.57581	0.344656	0.0726648	5.05287	4.67861e-05	0.000982451	0.0231265	0.1	0.243021
SL1344_RS05260_	1.42233	1.4565	1.22665	-0.218424	0.256434	-0.606163	0.324	0.492214	0.66843	0.6765	0.80849
SL1344_RS05265_	-2.02153	-1.77115	-2.36899	-0.570644	0.549883	-0.991205	0.134667	0.201455	0.375602	0.2863	0.455853
SL1344_RS05270_	1.49838	1.51463	1.47713	-0.0345559	0.107001	-0.285622	0.366	0.494856	0.64241	0.6056	0.721743
SL1344_RS05275_	-0.544381	-0.484165	-0.613946	-0.130636	0.251284	-0.473972	0.298667	0.445962	0.598198	0.5591	0.679643
SL1344_RS05285_	0.449126	0.503439	0.384848	-0.116832	0.189329	-0.585731	0.257828	0.397658	0.558879	0.508	0.642019
SL1344_RS05290_	-3.12684	-2.87535	-3.49502	-0.648418	0.592859	-1.03768	0.118588	0.193299	0.352892	0.2684	0.421658
SL1344_RS05295_	1.31259	1.38796	1.21695	-0.176744	0.302301	-0.567199	0.228514	0.343503	0.54126	0.4591	0.616741
SL1344_RS05300_	3.02431	3.19653	2.95323	-0.230866	0.108307	-1.90257	0.0133337	0.0569635	0.179427	0.114	0.261749
SL1344_RS05305_	2.04999	1.93858	2.19237	0.258441	0.109847	2.31692	0.00133677	0.0360224	0.131298	0.1036	0.247601
SL1344_RS05310_	-1.88594	-1.93114	-1.84525	0.0904839	0.357642	0.231409	0.390667	0.515369	0.66135	0.625	0.735995
SL1344_RS05315_	-0.656976	-0.766606	-0.512252	0.250039	0.258617	0.876856	0.15	0.251508	0.413994	0.34	0.490716
SL1344_RS05320_	-2.51372	-2.60663	-2.43911	0.166343	0.539721	0.288029	0.369087	0.545471	0.685936	0.6531	0.758693
SL1344_RS05325_	3.19831	3.20208	3.19034	-9.50302e-05	0.0861484	-0.00141144	0.499001	0.67859	0.797538	0.7753	0.859083
SL1344_RS05330_	2.47984	2.53889	2.42899	-0.115806	0.134652	-0.838814	0.189873	0.268542	0.452368	0.371	0.535498
SL1344_RS05335_	3.44633	3.40077	3.49763	0.0989407	0.0641972	1.48475	0.0532979	0.103225	0.242542	0.165	0.320046
SL1344_RS05340_	-1.33792	-1.37728	-1.30612	0.105212	0.403961	0.246923	0.399734	0.596867	0.732718	0.7178	0.810382
SL1344_RS05345_	-2.82059	-2.37131	-3.45071	-1.08294	0.604118	-1.72658	0.0213335	0.0754289	0.20208	0.1219	0.27059
SL1344_RS05350_	-6.46566	-7.09994	-6.00172	1.1882	2.63933	0.394282	0.299333	0.455973	0.621849	0.5861	0.708716
SL1344_RS05365_	-4.15608	-4.76392	-3.71513	1.01352	0.877213	1.10506	0.0986667	0.170968	0.330972	0.2432	0.401265
SL1344_RS05370_	-4.2304	-4.58262	-3.90147	0.686324	0.85823	0.749051	0.197202	0.300804	0.464346	0.3978	0.54441
SL1344_RS05375_	-1.0991	-1.40848	-0.61361	0.772724	0.419466	1.75963	0.0219855	0.0600992	0.182972	0.1266	0.278042
SL1344_RS05380_	-0.0167073	-0.0408704	0.0196986	0.0685754	0.223458	0.272462	0.385743	0.546127	0.689013	0.6671	0.771822
SL1344_RS05385_	-0.302767	-0.337223	-0.260044	0.0792534	0.235682	0.30363	0.37042	0.547114	0.687388	0.6549	0.759918
SL1344_RS05390_	-0.849921	-0.828152	-0.864035	-0.0260508	0.248649	-0.100913	0.456	0.537446	0.677885	0.6444	0.750281
SL1344_RS05395_	-1.66133	-1.62722	-1.72285	-0.121179	0.452167	-0.24758	0.389333	0.549816	0.697308	0.6919	0.789209
SL1344_RS05400_	-2.39996	-2.43118	-2.36517	0.0503032	0.561113	0.0837526	0.463691	0.657993	0.780882	0.7747	0.85457
SL1344_RS05405_	-1.40941	-1.42676	-1.38832	0.0441008	0.29995	0.143462	0.437333	0.540479	0.680779	0.6523	0.757574
SL1344_RS05410_	-2.9952	-2.77626	-3.17719	-0.394828	0.55112	-0.679605	0.231845	0.344059	0.503918	0.4418	0.581924
SL1344_RS05415_	-2.45888	-2.47373	-2.45005	0.0318458	0.563363	0.0619781	0.472352	0.654483	0.776182	0.7587	0.842879
SL1344_RS05420_	-3.32077	-3.10702	-4.02871	-0.874519	1.33225	-0.578274	0.272485	0.368728	0.562922	0.5345	0.683062
SL1344_RS05425_	-4.17152	-4.21679	-4.13494	0.0686208	0.861411	0.0797223	0.468	0.579061	0.713948	0.6905	0.787987
SL1344_RS05430_	-3.35106	-3.40477	-3.30187	0.109338	0.575455	0.16563	0.430667	0.527947	0.670925	0.6453	0.752129
SL1344_RS05435_	-3.21292	-3.22157	-3.20205	0.0122693	0.559854	0.0243273	0.492667	0.5514	0.692269	0.6656	0.769526
SL1344_RS05440_	-2.3482	-2.09633	-2.70869	-0.605241	0.525365	-1.08879	0.111259	0.177671	0.341279	0.2588	0.419716
SL1344_RS05445_	-2.77149	-2.81186	-2.7097	0.105971	0.719488	0.135482	0.439707	0.661369	0.783443	0.7663	0.848277
SL1344_RS05450_	-0.622685	-0.55514	-0.705174	-0.152299	0.232783	-0.614613	0.254667	0.376126	0.532601	0.4796	0.611667
SL1344_RS05455_	-3.71585	-4.05048	-3.43888	0.608624	0.621699	0.899416	0.152565	0.236016	0.391577	0.3199	0.470185
SL1344_RS05460_	0.1697	0.386661	-0.101439	-0.48515	0.1924	-2.41726	0.00466765	0.0310714	0.118737	0.1038	0.248237
SL1344_RS05465_	0.930137	0.971934	0.77234	-0.184276	0.218453	-0.656044	0.279147	0.40922	0.588883	0.5698	0.712025
SL1344_RS05470_	0.854006	0.876713	0.841083	-0.0426028	0.196305	-0.188491	0.424	0.644486	0.771553	0.7667	0.849304
SL1344_RS05475_	-0.589945	-0.790273	-0.407429	0.389492	0.26248	1.43792	0.0539641	0.100535	0.23983	0.1617	0.316481
SL1344_RS05480_	-2.65324	-2.80028	-2.52208	0.298259	0.500843	0.541781	0.266489	0.399077	0.556365	0.5028	0.634518
SL1344_RS05485_	-1.55687	-1.65292	-1.46752	0.192471	0.387704	0.480098	0.297135	0.463256	0.620415	0.5755	0.702035
SL1344_RS05490_	-0.874465	-0.752084	-1.02099	-0.266795	0.264036	-0.965395	0.135333	0.220949	0.377903	0.3073	0.458677
SL1344_RS05495_	0.501674	0.694707	0.0764866	-0.597949	0.289051	-1.87651	0.0126586	0.0702895	0.204783	0.1124	0.259833
SL1344_RS05500_	-1.13211	-1.10729	-1.19307	-0.0762598	0.371423	-0.186597	0.428667	0.65099	0.774913	0.7516	0.84261
SL1344_RS05505_	-1.23347	-0.935467	-1.47012	-0.534176	0.314876	-1.62588	0.0453334	0.0829177	0.212187	0.1538	0.308322
SL1344_RS05510_	0.550059	0.588821	0.518037	-0.0665389	0.157904	-0.397721	0.32978	0.473591	0.624123	0.5796	0.700449
SL1344_RS05515_	1.28912	1.41396	1.16374	-0.252334	0.12255	-2.03972	0.0126586	0.0473247	0.149639	0.1148	0.261614
SL1344_RS05525_	0.956034	0.99572	0.91901	-0.0723303	0.131514	-0.514681	0.283145	0.408039	0.560245	0.5151	0.642722
SL1344_RS05530_	-0.0458078	0.378369	-0.640275	-1.07233	0.31532	-3.46202	4.67861e-05	0.0097209	0.0637044	0.1	0.243021
SL1344_RS05540_	2.81852	2.6735	2.91252	0.232737	0.100293	2.19216	0.00733396	0.0414347	0.14589	0.1072	0.252968
SL1344_RS05545_	-2.68182	-2.86387	-2.52634	0.321446	0.45286	0.657069	0.223333	0.333585	0.491938	0.4335	0.572114
SL1344_RS05550_	-3.91719	-3.78584	-4.04828	-0.251512	0.803447	-0.299373	0.365756	0.520195	0.667514	0.6385	0.749581
SL1344_RS05555_	-2.99866	-3.37058	-2.6038	0.749447	0.505428	1.42116	0.0699534	0.11503	0.253787	0.1825	0.337142
SL1344_RS05560_	-3.67904	-3.51535	-4.15262	-0.548737	1.03156	-0.471578	0.342	0.533268	0.688682	0.6761	0.791181
SL1344_RS05565_	-2.66499	-2.6344	-2.69456	-0.0605967	0.486526	-0.116765	0.450667	0.566392	0.705765	0.6848	0.787121
SL1344_RS05570_	-0.0550775	-0.109677	-0.000157885	0.13226	0.279666	0.432048	0.314	0.482765	0.643269	0.6145	0.732592
SL1344_RS05580_	3.81635	3.49731	3.99678	0.498764	0.207126	2.5287	4.67861e-05	0.0564416	0.18608	0.1	0.243021
SL1344_RS05585_	-5.15649	-4.8696	-5.56667	-0.673498	1.19508	-0.543945	0.267821	0.386589	0.548003	0.4922	0.626196
SL1344_RS05590_	2.0138	2.1424	1.79929	-0.326821	0.131553	-2.35709	0.00666736	0.036367	0.134533	0.1036	0.24795
SL1344_RS05595_	1.77125	1.80024	1.7282	-0.0694367	0.146642	-0.452307	0.317122	0.515008	0.667424	0.6367	0.752229
SL1344_RS05600_	1.18045	1.19333	1.1632	0.0084426	0.202157	0.0368583	0.486667	0.705323	0.817719	0.8495	0.905809
SL1344_RS05605_	2.40923	2.40333	2.4181	0.0131773	0.104954	0.113609	0.452667	0.63031	0.758358	0.7462	0.834682
SL1344_RS05610_	-2.65536	-2.24935	-3.02006	-0.811974	0.582839	-1.3707	0.0540001	0.11602	0.261659	0.1742	0.328054
SL1344_RS05615_	-5.5005	-5.70349	-5.37912	0.360985	1.52253	0.206494	0.399067	0.547271	0.69442	0.672	0.778772
SL1344_RS05620_	-4.80843	-4.50073	-5.163	-0.633985	1.01824	-0.592987	0.249167	0.360763	0.518826	0.4614	0.596675
SL1344_RS05625_	-3.18357	-3.29038	-3.05057	0.252825	0.578377	0.411071	0.323333	0.451042	0.601148	0.5602	0.678828
SL1344_RS05635_	-3.57477	-3.33548	-3.87138	-0.550552	0.708039	-0.719408	0.203333	0.312088	0.474629	0.4132	0.556174
SL1344_RS05650_	1.21119	1.60478	0.619688	-0.986026	0.218896	-4.41984	4.67861e-05	0.014169	0.0807509	0.1	0.243021
SL1344_RS05660_	0.399292	0.0872871	0.657468	0.572613	0.16679	3.40041	0.00067292	0.0126049	0.0705167	0.1001	0.243161
SL1344_RS05670_	4.74862	4.74598	4.7554	0.0131378	0.0739232	0.127488	0.421719	0.533161	0.702917	0.7721	0.857085
SL1344_RS05675_	-0.157654	-0.224491	-0.100282	0.127565	0.194869	0.614147	0.252667	0.37995	0.535846	0.4797	0.613044
SL1344_RS05680_	-0.51373	-0.239347	-0.670321	-0.348537	0.428419	-0.789624	0.203198	0.310511	0.498522	0.3966	0.567028
SL1344_RS05685_	-0.134938	-0.396654	0.081188	0.474776	0.199528	2.35022	0.00466765	0.0320567	0.120138	0.1055	0.250154
SL1344_RS05690_	2.75105	2.70802	2.78278	0.0708405	0.0857305	0.781707	0.206	0.313377	0.482854	0.4078	0.560947
SL1344_RS05695_	3.23506	3.30217	3.2154	-0.0771936	0.0887156	-0.7144	0.265157	0.40186	0.576906	0.5415	0.689199
SL1344_RS05700_	-1.28209	-0.960793	-1.62154	-0.695586	0.383556	-1.76978	0.0126586	0.0615573	0.183392	0.1174	0.265648
SL1344_RS05705_	-2.32964	-2.23933	-2.38654	-0.15277	0.552698	-0.261903	0.387075	0.595604	0.730433	0.7108	0.805722
SL1344_RS05710_	-3.0101	-3.12728	-2.90326	0.206356	0.567378	0.352734	0.345333	0.507336	0.653567	0.6114	0.728128
SL1344_RS05715_	1.84676	1.7497	1.93754	0.188529	0.0946036	1.89936	0.0193336	0.0522318	0.158027	0.1225	0.270723
SL1344_RS05730_	3.06109	3.0863	3.01964	-0.0444538	0.150975	-0.235009	0.407062	0.804113	0.88667	0.8221	0.897301
SL1344_RS05735_	2.05347	2.01599	2.09782	0.0874504	0.16438	0.510929	0.296469	0.474165	0.641473	0.6103	0.734905
SL1344_RS05740_	0.834007	1.14054	0.699682	-0.417176	0.22859	-1.70876	0.0319788	0.0685302	0.199181	0.1334	0.28581
SL1344_RS05745_	-0.493429	-0.422354	-0.564829	-0.143201	0.318654	-0.447516	0.293804	0.477842	0.637891	0.5947	0.718689
SL1344_RS05750_	-0.114626	-0.120478	-0.105308	0.0248019	0.217885	0.11871	0.453698	0.592152	0.727314	0.7065	0.802525
SL1344_RS05755_	0.401161	0.332131	0.501135	0.161921	0.184076	0.801353	0.188	0.298204	0.464482	0.3938	0.544533
SL1344_RS05760_	0.866503	0.861403	0.873568	0.0225164	0.185274	0.125201	0.45503	0.652383	0.775746	0.7579	0.842033
SL1344_RS05765_	1.31017	1.18619	1.58548	0.369109	0.213609	1.5766	0.0586277	0.089317	0.235631	0.1605	0.321596
SL1344_RS05780_	4.0298	4.58364	3.57696	-1.00861	0.115793	-8.49416	4.67861e-05	0.00357565	0.0411108	0.1	0.243021
SL1344_RS05785_	3.97352	4.52359	3.49688	-1.01658	0.109592	-9.20752	4.67861e-05	0.000799649	0.0195116	0.1	0.243021
SL1344_RS05790_	3.53771	4.05199	3.00174	-1.04191	0.0742612	-13.9846	4.67861e-05	0.000250907	0.0108654	0.1	0.243021
SL1344_RS05800_	4.88542	5.47007	4.40841	-1.05379	0.0646682	-15.795	4.67861e-05	0.00154129	0.0275624	0.1	0.243021
SL1344_RS05810_	5.32267	5.92696	4.79573	-1.13093	0.0775538	-14.292	4.67861e-05	0.00133421	0.0261373	0.1	0.243021
SL1344_RS05815_	3.44599	3.90654	2.87482	-1.02308	0.136631	-7.46024	4.67861e-05	0.000889432	0.0203308	0.1	0.243021
SL1344_RS05825_	3.32451	3.77434	2.7579	-0.99391	0.218904	-4.51807	4.67861e-05	0.00449368	0.0457672	0.1	0.243021
SL1344_RS05845_	-5.58901	-5.54247	-5.62917	-0.156265	2.1717	-0.0630941	0.467022	0.682322	0.801365	0.8123	0.881337
SL1344_RS05850_	3.4012	3.24803	3.5319	0.291769	0.0907306	3.2437	4.67861e-05	0.0212055	0.0999464	0.1	0.243021
SL1344_RS05855_	0.823531	0.63442	1.01492	0.388349	0.163018	2.2962	0.00333472	0.0326931	0.123529	0.1036	0.247758
SL1344_RS05860_	-1.48911	-1.8219	-1.2361	0.567657	0.404911	1.34341	0.0633334	0.109861	0.25839	0.174	0.333006
SL1344_RS05865_	0.714302	0.871501	0.501598	-0.368138	0.157048	-2.27626	0.00600077	0.0383138	0.134365	0.1066	0.251828
SL1344_RS05870_	6.56339	6.46431	6.61966	0.157795	0.0423086	3.74349	4.67861e-05	0.00617341	0.0523947	0.1	0.243021
SL1344_RS05875_	6.72358	6.63544	6.85724	0.220649	0.0435719	4.7638	4.67861e-05	0.0102625	0.0691148	0.1	0.243021
SL1344_RS05880_	5.59002	5.57808	5.59885	0.0446044	0.0951403	0.305119	0.294667	0.396507	0.59618	0.5958	0.730572
SL1344_RS05885_	4.14081	3.92185	4.23058	0.278512	0.163005	1.71442	0.0273335	0.0635978	0.197731	0.125	0.277816
SL1344_RS05890_	4.21891	4.18533	4.3335	0.144555	0.126204	1.09584	0.122	0.204055	0.398961	0.2527	0.4258
SL1344_RS05900_	7.47432	7.60585	7.3182	-0.291612	0.093132	-2.83312	4.67861e-05	0.0717689	0.2156	0.1	0.243021
SL1344_RS05905_	6.75695	6.75665	6.75737	-0.0042579	0.103887	-0.0512391	0.480346	0.890612	0.94084	0.9574	0.975758
SL1344_RS05910_	1.36952	1.31114	1.43552	0.121449	0.125843	0.92084	0.166667	0.259637	0.421529	0.3508	0.502533
SL1344_RS05915_	1.63805	1.67191	1.60145	-0.0766434	0.137057	-0.533018	0.266667	0.425593	0.589197	0.5486	0.677095
SL1344_RS05920_	1.73582	1.76548	1.69122	-0.0775841	0.126657	-0.552191	0.275816	0.416697	0.578911	0.5318	0.663327
SL1344_RS05925_	2.02716	2.03555	2.01856	-0.0220327	0.124199	-0.175032	0.421053	0.598861	0.733512	0.7269	0.816492
SL1344_RS05930_	2.04452	1.93502	2.13644	0.195916	0.168433	1.14262	0.110593	0.153547	0.326098	0.2251	0.397731
SL1344_RS05935_	4.85189	4.78054	4.95432	0.172486	0.0413993	4.0602	4.67861e-05	0.0115185	0.0687578	0.1	0.243021
SL1344_RS05940_	-0.0654107	-0.0798081	-0.0444087	0.0171982	0.243764	0.0634235	0.473018	0.649717	0.773764	0.7606	0.844958
SL1344_RS05945_	1.80653	1.84206	1.75477	-0.0898494	0.137907	-0.637075	0.241173	0.374038	0.545287	0.4955	0.634986
SL1344_RS05950_	1.96694	2.00985	1.89034	-0.111946	0.132841	-0.79031	0.199201	0.303814	0.481185	0.4061	0.562485
SL1344_RS05955_	1.25353	1.38649	1.05834	-0.358554	0.209843	-1.65406	0.0213335	0.0683962	0.199107	0.125	0.275214
SL1344_RS05960_	0.956929	1.00192	0.88608	-0.111788	0.203521	-0.532421	0.287808	0.444616	0.613308	0.5739	0.705612
SL1344_RS05965_	0.952232	1.08452	0.767978	-0.328748	0.186187	-1.72679	0.0166558	0.0842902	0.224805	0.1181	0.266582
SL1344_RS05970_	1.79424	1.89934	1.68706	-0.212178	0.112352	-1.78589	0.0213335	0.0612515	0.178089	0.1275	0.277577
SL1344_RS05975_	3.44627	3.35583	3.48779	0.130112	0.0974129	1.23641	0.0813334	0.14643	0.317306	0.2082	0.372892
SL1344_RS05980_	-1.58849	-1.63895	-1.52429	0.106591	0.335115	0.318034	0.363091	0.516014	0.659755	0.6321	0.74024
SL1344_RS05985_	2.33391	2.43241	2.21723	-0.223598	0.1152	-1.92895	0.0126586	0.0596094	0.180648	0.1093	0.255369
SL1344_RS05990_	3.08165	3.21446	2.84426	-0.325133	0.329967	-0.874576	0.168	0.2621	0.466291	0.2969	0.485574
SL1344_RS05995_	-0.40389	-0.365045	-0.44617	-0.0737379	0.286182	-0.23379	0.392	0.586808	0.722649	0.693	0.793109
SL1344_RS06000_	3.37274	3.26185	3.42611	0.157701	0.0840139	1.69382	0.0373086	0.0774463	0.210705	0.1443	0.298244
SL1344_RS06005_	2.5793	2.51771	2.6532	0.136926	0.0837244	1.57437	0.0413334	0.0898554	0.22056	0.1513	0.302971
SL1344_RS06010_	1.64713	1.51258	1.70915	0.197871	0.200925	0.978342	0.15	0.208224	0.391654	0.3011	0.48
SL1344_RS06015_	1.96805	1.99265	1.93122	-0.0257379	0.167451	-0.142309	0.448368	0.743887	0.845384	0.8608	0.915766
SL1344_RS06020_	2.17337	2.16691	2.18813	0.00927045	0.133149	0.062725	0.466667	0.719979	0.827642	0.8262	0.892489
SL1344_RS06025_	2.19924	2.16891	2.24947	0.0790822	0.100871	0.705511	0.235333	0.359616	0.524222	0.4689	0.611228
SL1344_RS06030_	3.23378	3.21853	3.24798	0.0399082	0.0987443	0.38993	0.338667	0.509364	0.666239	0.6313	0.746827
SL1344_RS06035_	1.95458	1.82819	2.09925	0.26568	0.114642	2.27833	0.00666736	0.033863	0.127389	0.1045	0.249338
SL1344_RS06045_	2.45794	2.44601	2.48519	0.0463356	0.130037	0.321235	0.378667	0.571409	0.719825	0.7251	0.82211
SL1344_RS06050_	2.83134	2.84722	2.79682	-0.0579479	0.103052	-0.503816	0.286667	0.445442	0.612939	0.5846	0.707043
SL1344_RS06055_	-0.826838	-0.586436	-1.05188	-0.46841	0.357737	-1.25751	0.0866667	0.131423	0.290339	0.2007	0.364321
SL1344_RS06070_	2.86133	2.5847	3.23479	0.62278	0.148194	4.17254	4.67861e-05	0.00402191	0.0423615	0.1	0.243021
SL1344_RS06085_	3.34079	3.09927	3.56218	0.461686	0.0730095	6.36887	4.67861e-05	0.00206752	0.0286614	0.1	0.243021
SL1344_RS06090_	2.43589	2.19181	2.68037	0.489824	0.0984064	5.0539	4.67861e-05	0.00526723	0.0448555	0.1	0.243021
SL1344_RS06095_	4.09469	3.88101	4.28625	0.419427	0.0791444	5.35904	4.67861e-05	0.00395208	0.0403423	0.1	0.243021
SL1344_RS06100_	0.274305	0.0183342	0.494223	0.479734	0.172886	2.73752	0.00200097	0.0249476	0.103808	0.1009	0.244287
SL1344_RS06105_	0.0256303	-0.176329	0.203604	0.376324	0.198435	1.81126	0.0200002	0.0602893	0.176942	0.1263	0.275853
SL1344_RS06110_	0.520619	0.45342	0.676433	0.21727	0.233552	0.829153	0.200667	0.28453	0.467768	0.4055	0.566929
SL1344_RS06115_	4.52227	4.76397	4.24954	-0.515825	0.0527639	-9.85879	4.67861e-05	0.00205524	0.0282994	0.1	0.243021
SL1344_RS06120_	0.110488	0.326635	-0.167406	-0.492155	0.194948	-2.48623	0.00133588	0.0314304	0.119277	0.1024	0.246406
SL1344_RS06125_	-3.73988	-2.7735	-5.53438	-1.05977	3.72707	-0.293789	0.441706	0.647662	0.783963	0.9121	0.949228
SL1344_RS06130_	-2.46642	-2.52972	-2.43635	0.049431	0.587462	0.0739715	0.470667	0.655305	0.778134	0.7629	0.848034
SL1344_RS06135_	2.52147	2.60627	2.48573	-0.110244	0.151463	-0.712438	0.225849	0.344506	0.532408	0.4303	0.605872
SL1344_RS06140_	-0.132572	-0.308062	0.260041	0.519232	0.295471	1.62189	0.0486343	0.0885987	0.230854	0.1601	0.318851
SL1344_RS06150_	-5.41641	-6.04872	-4.72621	1.19262	1.84775	0.591641	0.23	0.390065	0.558023	0.4581	0.608788
SL1344_RS06155_	-6.57165	-6.93639	-6.26468	1.14074	3.22227	0.327185	0.351333	0.532567	0.686039	0.6792	0.785777
SL1344_RS06160_	-3.55401	-3.57812	-3.50112	0.0364224	0.796318	0.0466098	0.480346	0.638601	0.76493	0.748	0.836712
SL1344_RS06165_	-0.0147674	-0.0790103	0.139584	0.189446	0.269205	0.629861	0.252	0.422182	0.590849	0.5288	0.674117
SL1344_RS06170_	-2.79481	-3.00537	-2.59486	0.438796	0.56892	0.734832	0.216	0.325229	0.492915	0.4381	0.580332
SL1344_RS06180_	0.314931	0.104021	0.555846	0.449401	0.17307	2.54156	0.00133588	0.0265406	0.107609	0.1025	0.246458
SL1344_RS06185_	-4.85708	-4.85642	-4.85757	-0.0298522	1.10518	-0.0227928	0.489007	0.582528	0.720415	0.6931	0.792802
SL1344_RS06190_	-3.32402	-3.58663	-3.01061	0.528645	0.761316	0.660439	0.238667	0.378402	0.546271	0.4749	0.620297
SL1344_RS06195_	-0.502033	-0.469848	-0.568388	-0.0807387	0.268291	-0.273441	0.387075	0.571488	0.713466	0.688	0.792202
SL1344_RS06200_	-2.04487	-1.98241	-2.12528	-0.139379	0.376705	-0.333716	0.355097	0.483571	0.630913	0.6056	0.717755
SL1344_RS06205_	2.13098	2.66789	1.76479	-0.917064	0.252742	-3.60049	4.67861e-05	0.00634394	0.0546432	0.1	0.243021
SL1344_RS06210_	-2.75405	-2.58782	-2.98496	-0.419424	0.616692	-0.617951	0.246667	0.372477	0.541559	0.4869	0.624735
SL1344_RS06215_	-0.553454	-0.583521	-0.508568	0.0753969	0.24631	0.282655	0.373751	0.540743	0.683012	0.6516	0.758515
SL1344_RS06220_	-0.13628	-0.369411	0.227433	0.57005	0.270172	2.01323	0.0120004	0.0485761	0.160123	0.1138	0.261582
SL1344_RS06225_	-0.013336	-0.39086	0.325896	0.715123	0.223568	3.17762	0.00067292	0.0141175	0.076838	0.1	0.243021
SL1344_RS06230_	0.265122	0.216571	0.320371	0.102463	0.171567	0.571831	0.27	0.401058	0.552414	0.5008	0.632904
SL1344_RS06235_	-1.08239	-1.11686	-1.05501	0.0483813	0.439539	0.111621	0.4497	0.69547	0.81068	0.8076	0.879322
SL1344_RS06240_	-2.23864	-2.34266	-2.14497	0.200378	0.409378	0.471227	0.301133	0.438937	0.591988	0.5492	0.673772
SL1344_RS06245_	-2.23676	-2.27366	-2.17765	0.13676	0.505543	0.24458	0.393333	0.570077	0.710568	0.6906	0.790741
SL1344_RS06250_	-2.09712	-2.22674	-2.00443	0.215028	0.440749	0.466127	0.301333	0.466022	0.620072	0.573	0.697006
SL1344_RS06255_	-1.12288	-1.14186	-1.09269	0.0687253	0.384343	0.184952	0.428381	0.644179	0.770186	0.7601	0.844144
SL1344_RS06260_	-1.63565	-2.25055	-1.21334	1.04065	0.372572	2.70279	0.00133588	0.0246423	0.104241	0.1017	0.245347
SL1344_RS06265_	-3.15793	-3.62578	-2.71816	0.91485	0.583001	1.5	0.0486343	0.098444	0.231115	0.166	0.318416
SL1344_RS06270_	-0.301906	-0.471163	-0.178364	0.297109	0.27202	1.05329	0.116667	0.188866	0.357554	0.265	0.4232
SL1344_RS06275_	-0.0100019	-0.100254	0.209441	0.33398	0.394771	0.830422	0.197868	0.272684	0.465122	0.3729	0.552398
SL1344_RS06280_	-3.11074	-3.17768	-3.05665	0.111613	0.673381	0.152017	0.435333	0.613495	0.745082	0.722	0.816227
SL1344_RS06285_	0.730935	0.298966	1.22294	0.909951	0.188945	4.76935	4.67861e-05	0.00450086	0.0419234	0.1	0.243021
SL1344_RS06290_	-0.269119	-0.47953	0.0224262	0.473354	0.394567	1.17352	0.114667	0.149679	0.321478	0.2214	0.395823
SL1344_RS06295_	-4.84553	-5.17902	-4.36551	0.767121	1.95935	0.370833	0.296469	0.532953	0.687088	0.5896	0.722521
SL1344_RS06300_	-0.174993	-0.950063	0.430775	1.36818	0.307732	4.39562	4.67861e-05	0.0100788	0.0647239	0.1	0.243021
SL1344_RS06305_	1.14226	0.963267	1.5489	0.555707	0.294878	1.90336	0.00800057	0.0442685	0.157033	0.1077	0.253651
SL1344_RS06310_	-1.26447	-1.42457	-1.05629	0.369932	0.315107	1.09715	0.124	0.183265	0.342008	0.2676	0.427784
SL1344_RS06315_	0.232823	0.203387	0.263026	0.0759581	0.219956	0.346974	0.355097	0.538798	0.685227	0.6736	0.775428
SL1344_RS06320_	-1.90227	-2.02248	-1.7412	0.313208	0.430442	0.699064	0.217855	0.334998	0.503886	0.4495	0.589397
SL1344_RS06325_	-2.52121	-2.39049	-2.7005	-0.311918	0.490282	-0.612319	0.254667	0.374678	0.537833	0.4866	0.62323
SL1344_RS06330_	0.388007	0.502692	0.263939	-0.274153	0.302115	-0.942245	0.112	0.224201	0.414926	0.2507	0.413427
SL1344_RS06335_	-0.503554	-0.711997	-0.329531	0.374553	0.242369	1.49479	0.0459694	0.0945868	0.228998	0.1563	0.309536
SL1344_RS06340_	1.25956	0.939873	1.64493	0.696584	0.180678	3.77202	4.67861e-05	0.010843	0.0690505	0.1	0.243021
SL1344_RS06345_	0.718039	0.520111	0.885847	0.351646	0.203603	1.63919	0.0486343	0.0812486	0.216782	0.1437	0.300394
SL1344_RS06350_	-0.692137	-0.838822	-0.571135	0.269947	0.306777	0.843058	0.178	0.271843	0.446193	0.3636	0.520529
SL1344_RS06355_	0.279427	0.268113	0.288721	0.0120536	0.21228	0.0545528	0.473684	0.64161	0.765879	0.7442	0.83295
SL1344_RS06360_	-1.26047	-1.53307	-0.995646	0.568585	0.397231	1.41841	0.0413059	0.0981715	0.241306	0.1522	0.305772
SL1344_RS06365_	-4.30675	-4.58096	-4.02318	0.543215	0.827525	0.588881	0.242667	0.37739	0.533192	0.4753	0.611324
SL1344_RS06370_	-0.501478	-0.730893	-0.265998	0.463998	0.246347	1.82554	0.0213335	0.0586561	0.172529	0.1236	0.27317
SL1344_RS06375_	-0.589643	-0.79234	-0.364132	0.423971	0.25239	1.64823	0.0366424	0.0781618	0.202642	0.1441	0.296703
SL1344_RS06380_	0.083712	-0.045509	0.228325	0.268972	0.19942	1.28964	0.0866667	0.134449	0.283857	0.2092	0.367754
SL1344_RS06385_	-0.285835	-0.289201	-0.283073	0.0464746	0.326352	0.144742	0.444	0.677988	0.797425	0.795	0.868797
SL1344_RS06390_	3.90399	3.90377	3.90433	-0.00266863	0.122123	-0.0184393	0.49	0.810346	0.890988	0.9044	0.943097
SL1344_RS06395_	-1.20149	-1.257	-1.12821	0.159701	0.385745	0.377236	0.334667	0.508656	0.658667	0.6366	0.744785
SL1344_RS06400_	-0.409899	-0.363835	-0.487266	-0.0973518	0.297198	-0.285742	0.376416	0.602446	0.73883	0.7116	0.811867
SL1344_RS06405_	1.37719	1.2548	1.51877	0.268746	0.129665	2.04069	0.00800057	0.0468462	0.151083	0.112	0.258138
SL1344_RS06410_	7.38384	7.21197	7.53605	0.342027	0.0575548	6.02281	4.67861e-05	0.000695966	0.0196318	0.1	0.243021
SL1344_RS06415_	2.1233	2.09	2.16847	0.0265151	0.197832	0.127632	0.456667	0.779953	0.87109	0.8873	0.934125
SL1344_RS06420_	2.19874	2.33639	2.09891	-0.234828	0.148502	-1.57647	0.0380001	0.0779302	0.215282	0.1369	0.291327
SL1344_RS06425_	0.66705	0.48938	0.904792	0.413392	0.171206	2.37631	0.00533064	0.0356772	0.131285	0.1035	0.247813
SL1344_RS06430_	0.764104	0.606836	0.974864	0.356375	0.247682	1.36148	0.0660001	0.111651	0.267959	0.1733	0.336848
SL1344_RS06435_	2.41995	2.21489	2.63438	0.421134	0.105205	4.02328	4.67861e-05	0.00852802	0.0589213	0.1	0.243021
SL1344_RS06440_	0.985569	0.817843	1.03878	0.210769	0.190822	0.962565	0.175217	0.249088	0.432816	0.3599	0.522557
SL1344_RS06445_	2.20673	2.02626	2.37689	0.357355	0.111588	3.18393	4.67861e-05	0.0147694	0.079837	0.1	0.243021
SL1344_RS06450_	3.13251	2.93079	3.25075	0.302073	0.122158	2.3582	0.00133677	0.029941	0.123755	0.1022	0.246111
SL1344_RS06455_	1.12002	0.903674	1.293	0.383454	0.168017	2.27086	0.00800057	0.0343158	0.12948	0.1053	0.250354
SL1344_RS06465_	-0.623271	-1.28174	-0.225894	1.04511	0.321681	3.07775	4.67861e-05	0.0199807	0.0945274	0.1002	0.243296
SL1344_RS06470_	1.78196	1.61464	1.97777	0.366939	0.126764	2.89166	4.67861e-05	0.0203456	0.0952225	0.1006	0.243853
SL1344_RS06475_	-2.63375	-2.6972	-2.55822	0.171775	0.499713	0.316082	0.362	0.519223	0.665114	0.6279	0.740238
SL1344_RS06480_	-3.41077	-3.06941	-3.70933	-0.591416	0.732162	-0.756433	0.199867	0.304759	0.474917	0.4021	0.556215
SL1344_RS06485_	-2.29752	-2.2322	-2.34551	-0.0988602	0.43743	-0.200335	0.410667	0.551754	0.691252	0.6644	0.769123
SL1344_RS06490_	-2.14555	-2.15005	-2.14138	0.00260059	0.44212	0.00488976	0.495333	0.60817	0.73902	0.7173	0.811007
SL1344_RS06495_	-2.47717	-2.52444	-2.42522	0.122156	0.534373	0.208818	0.409061	0.58478	0.719525	0.7004	0.794354
SL1344_RS06500_	-0.747962	-0.905396	-0.555138	0.364578	0.280612	1.22669	0.0793334	0.140772	0.297034	0.2062	0.364969
SL1344_RS06505_	0.566019	0.543833	0.600187	0.0708311	0.197982	0.318279	0.356667	0.52443	0.67396	0.6594	0.763317
SL1344_RS06510_	1.96891	1.68721	2.14779	0.457335	0.161683	2.74393	0.000673369	0.0171596	0.0892091	0.1002	0.243304
SL1344_RS06515_	1.37881	1.50239	1.34738	-0.143405	0.172156	-0.698585	0.26	0.398232	0.575167	0.5439	0.685728
SL1344_RS06520_	-0.174762	-0.189066	-0.144085	0.060632	0.280317	0.193204	0.420667	0.628365	0.756775	0.7347	0.826054
SL1344_RS06525_	-1.10226	-1.12652	-1.08666	0.0296176	0.406202	0.0637184	0.475017	0.695771	0.810062	0.8031	0.877653
SL1344_RS06530_	-1.28156	-1.45667	-1.16302	0.28229	0.377242	0.739509	0.215333	0.330036	0.504007	0.4434	0.594542
SL1344_RS06535_	-0.540359	-0.713507	-0.306764	0.335681	0.346028	0.928669	0.175333	0.252515	0.432417	0.3397	0.507082
SL1344_RS06540_	-1.43667	-1.46184	-1.40956	0.051949	0.301483	0.166406	0.428667	0.535793	0.677097	0.6577	0.759561
SL1344_RS06545_	0.0615641	-0.0632562	0.282659	0.321956	0.259723	1.13525	0.121919	0.173407	0.34303	0.2581	0.426998
SL1344_RS06550_	-0.674905	-0.447045	-1.09959	-0.630934	0.370629	-1.56741	0.0439708	0.0897661	0.233598	0.1499	0.307241
SL1344_RS06555_	-0.162849	-0.378361	0.123961	0.500866	0.2057	2.29803	0.00599677	0.0333034	0.1234	0.1072	0.252258
SL1344_RS06565_	-0.502624	-0.848085	-0.281388	0.573968	0.338464	1.62024	0.0266668	0.0888642	0.231586	0.1338	0.285537
SL1344_RS06570_	1.88272	1.77025	2.09673	0.311626	0.133462	2.19252	0.00666291	0.0422642	0.146424	0.109	0.254766
SL1344_RS06575_	0.181944	0.0103997	0.362945	0.359413	0.224255	1.55281	0.0439708	0.0892846	0.225373	0.1476	0.300764
SL1344_RS06580_	-0.837139	-0.849296	-0.823208	0.0288032	0.261642	0.0997602	0.456	0.560625	0.700093	0.6788	0.781508
SL1344_RS06605_	-2.8141	-2.56112	-3.02287	-0.46018	0.624307	-0.717613	0.230513	0.36108	0.530605	0.4562	0.605128
SL1344_RS06615_	-3.35145	-3.48635	-3.18689	0.302886	0.627817	0.466719	0.309333	0.434675	0.589048	0.5425	0.667214
SL1344_RS06630_	8.35868	8.17433	8.40369	0.225518	0.147082	1.69054	4.67861e-05	0.0377491	0.147644	0.1	0.243021
SL1344_RS06635_	8.60319	8.31074	8.68667	0.342261	0.0831124	1.82409	4.67861e-05	0.0754359	0.222082	0.1	0.243021
SL1344_RS06640_	8.53809	8.43815	8.63459	0.183471	0.0457642	4.05517	4.67861e-05	0.00326388	0.0397813	0.1	0.243021
SL1344_RS06645_	3.19345	3.09872	3.39754	0.292404	0.112942	2.35425	0.00266662	0.0445448	0.156713	0.1014	0.244929
SL1344_RS06650_	4.34298	4.3252	4.43512	0.112782	0.238711	0.492018	0.334667	0.619854	0.770251	0.7024	0.830958
SL1344_RS06660_	1.2513	1.02729	1.48649	0.457867	0.117445	3.84921	4.67861e-05	0.00877347	0.0582289	0.1	0.243021
SL1344_RS06665_	-0.36183	-0.372914	-0.345661	0.0332947	0.236982	0.130784	0.4497	0.593682	0.725962	0.6972	0.792992
SL1344_RS06670_	-0.233531	-0.222826	-0.242848	0.0299578	0.322376	0.0888764	0.463333	0.691058	0.806367	0.822	0.886966
SL1344_RS06675_	-0.107108	-0.465284	0.308073	0.758261	0.236496	3.14931	0.000673369	0.015717	0.0828567	0.1002	0.243305
SL1344_RS06685_	0.942052	0.78469	1.10327	0.363251	0.299354	1.22009	0.0820001	0.131975	0.300224	0.1966	0.364535
SL1344_RS06690_	1.60587	1.20557	1.96302	0.753064	0.133343	5.64262	4.67861e-05	0.00298211	0.0338531	0.1	0.243021
SL1344_RS06695_	2.02277	1.82439	2.21378	0.395394	0.121124	3.25799	4.67861e-05	0.0123079	0.0727277	0.1001	0.243159
SL1344_RS06700_	-0.564758	-0.758503	-0.377696	0.380915	0.237434	1.56896	0.0413059	0.0853519	0.212939	0.1504	0.301874
SL1344_RS06705_	1.75957	1.79301	1.70931	-0.0962268	0.13627	-0.675905	0.214	0.33669	0.510492	0.4596	0.598064
SL1344_RS06710_	-1.47703	-1.60232	-1.32976	0.274953	0.320306	0.773814	0.187875	0.291139	0.451181	0.3861	0.533034
SL1344_RS06715_	-4.48197	-5.27139	-4.21322	1.0034	1.75023	0.510338	0.289141	0.411039	0.595091	0.5857	0.721351
SL1344_RS06720_	-2.6687	-2.66946	-2.66668	0.00765605	0.52421	0.0134226	0.494667	0.602236	0.732252	0.7122	0.805428
SL1344_RS06730_	-4.37789	-4.74491	-4.18199	0.547703	1.12194	0.452652	0.303797	0.452051	0.614788	0.5885	0.71091
SL1344_RS06735_	-3.19473	-3.62194	-2.84266	0.799695	0.692748	1.14469	0.100667	0.16377	0.327747	0.2234	0.384522
SL1344_RS06740_	-1.00581	-1.11701	-0.913268	0.20494	0.293614	0.64963	0.232	0.355103	0.516884	0.4548	0.598065
SL1344_RS06745_	-2.37597	-2.60142	-2.1255	0.465205	0.4353	1.00564	0.123333	0.200776	0.355064	0.2879	0.44073
SL1344_RS06750_	0.36035	0.201258	0.513232	0.310134	0.215422	1.39125	0.0620001	0.110375	0.256549	0.1734	0.330993
SL1344_RS06755_	-0.953236	-1.0091	-0.876315	0.129507	0.285251	0.415951	0.311126	0.488349	0.634501	0.5975	0.713754
SL1344_RS06760_	-1.35201	-1.34374	-1.36161	-0.00939456	0.490578	-0.0159825	0.493005	0.717342	0.826372	0.8297	0.894223
SL1344_RS06765_	-3.77413	-3.80365	-3.76225	-0.0202173	0.91442	-0.0196992	0.491333	0.670098	0.78886	0.7815	0.860336
SL1344_RS06770_	-5.07108	-5.22931	-4.90829	0.368982	1.23674	0.26772	0.371333	0.522768	0.670494	0.6389	0.746929
SL1344_RS06775_	1.26931	1.19622	1.34265	0.152399	0.15312	0.967958	0.148568	0.221906	0.391509	0.3072	0.465985
SL1344_RS06780_	1.88785	1.83622	1.93989	0.100544	0.112785	0.851558	0.183877	0.285208	0.450229	0.3818	0.532913
SL1344_RS06785_	-0.638997	-0.771392	-0.528435	0.234926	0.234001	0.939209	0.139241	0.224715	0.382252	0.3121	0.464215
SL1344_RS06790_	0.995228	1.06226	0.923152	-0.131007	0.178614	-0.710784	0.208528	0.332612	0.50304	0.4271	0.577014
SL1344_RS06795_	0.268229	0.125133	0.442692	0.349374	0.255577	1.30027	0.0659561	0.117872	0.273455	0.1792	0.337443
SL1344_RS06800_	-1.89394	-2.02933	-1.65259	0.319049	0.546944	0.530904	0.290667	0.485786	0.643618	0.5861	0.713927
SL1344_RS06805_	0.490134	0.46192	0.532094	0.0428336	0.242386	0.164063	0.427049	0.676971	0.794979	0.778	0.859223
SL1344_RS06810_	0.692322	0.652664	0.763763	0.105249	0.224226	0.426339	0.332	0.541668	0.692226	0.6456	0.765374
SL1344_RS06815_	0.941004	0.915942	0.974158	0.0623007	0.167331	0.335999	0.357095	0.542326	0.68763	0.6623	0.767351
SL1344_RS06820_	0.581059	0.531683	0.691792	0.134788	0.214354	0.579577	0.269333	0.455675	0.618392	0.5698	0.703587
SL1344_RS06825_	-0.82274	-0.812681	-0.842909	-0.0141316	0.318173	-0.041138	0.484344	0.660236	0.783331	0.7608	0.847656
SL1344_RS06830_	0.435598	0.397984	0.494979	0.069838	0.222232	0.275754	0.379081	0.62007	0.750016	0.7109	0.811223
SL1344_RS06835_	1.06054	1.03229	1.09738	0.0679493	0.14524	0.448331	0.317333	0.466555	0.617989	0.5867	0.703712
SL1344_RS06840_	10.5204	10.4519	10.6312	0.205465	0.0796866	2.70975	4.67861e-05	0.0163795	0.0923746	0.1	0.243021
SL1344_RS06845_	5.43555	5.16745	5.65608	0.471702	0.0664847	7.10224	4.67861e-05	0.0017358	0.0274123	0.1	0.243021
SL1344_RS06850_	-1.49961	-1.50433	-1.49335	0.0174448	0.337746	0.039878	0.480667	0.572042	0.709215	0.6911	0.790083
SL1344_RS06855_	-2.93022	-3.40598	-2.62331	0.776133	0.714373	1.03971	0.124667	0.191655	0.362591	0.2683	0.430563
SL1344_RS06860_	-4.62225	-4.96156	-4.307	0.627606	0.960295	0.612598	0.234	0.356196	0.517582	0.4555	0.594934
SL1344_RS06865_	-3.64125	-4.18228	-3.21355	1.04001	1.0071	1.00567	0.114667	0.186161	0.362015	0.2618	0.424326
SL1344_RS06900_	1.33903	1.16481	1.54132	0.365484	0.15675	2.2663	0.00666291	0.0351444	0.131938	0.1066	0.252051
SL1344_RS06905_	-0.239056	-0.479352	0.0247796	0.486709	0.269964	1.74006	0.0306668	0.0666905	0.19095	0.1337	0.28752
SL1344_RS06925_	-3.70122	-3.66356	-3.72796	-0.0678735	0.697085	-0.0782801	0.461692	0.554433	0.693504	0.6636	0.768019
SL1344_RS06930_	-3.36216	-3.41918	-3.29487	0.129773	0.703497	0.163713	0.422385	0.582556	0.718659	0.6892	0.789441
SL1344_RS06935_	-3.43965	-3.45045	-3.43423	0.0281493	0.618127	0.0363044	0.484667	0.554162	0.694298	0.6625	0.766983
SL1344_RS06940_	-3.51848	-3.68622	-3.23546	0.504323	0.945727	0.494148	0.297333	0.478363	0.637028	0.6029	0.723249
SL1344_RS06945_	-2.63324	-2.72348	-2.51308	0.21644	0.569839	0.355466	0.341333	0.50082	0.650808	0.6254	0.73654
SL1344_RS06950_	-2.61639	-2.7267	-2.50707	0.225063	0.428527	0.4741	0.297135	0.412637	0.562533	0.5046	0.633788
SL1344_RS06955_	-1.73591	-2.24538	-1.41457	0.836258	0.49306	1.5752	0.0413059	0.0901142	0.23077	0.1455	0.299758
SL1344_RS06960_	-3.35335	-3.35846	-3.34621	0.00244253	0.601592	0.00525701	0.497002	0.575302	0.712106	0.6935	0.792375
SL1344_RS06965_	-3.32814	-3.48816	-3.25654	0.253352	0.830607	0.30312	0.376667	0.555299	0.703187	0.6863	0.791281
SL1344_RS06970_	-2.99577	-3.4105	-2.69464	0.776848	0.888253	0.819878	0.137333	0.236307	0.422614	0.2995	0.461574
SL1344_RS06975_	-2.73884	-2.97415	-2.61758	0.329315	0.571605	0.533818	0.276	0.424459	0.58644	0.547	0.677654
SL1344_RS06980_	-1.30652	-1.3739	-1.23146	0.146271	0.295503	0.475663	0.298468	0.445071	0.599433	0.5542	0.678441
SL1344_RS06990_	-5.3824	-5.93727	-4.82616	1.21704	1.58976	0.708887	0.194	0.295395	0.470284	0.4046	0.55335
SL1344_RS06995_	-4.83404	-4.97101	-4.71739	0.22607	1.16536	0.176106	0.41972	0.579548	0.717678	0.7022	0.799244
SL1344_RS07000_	-3.41131	-3.5986	-3.26012	0.348788	0.612464	0.511917	0.284477	0.417786	0.571572	0.5309	0.655195
SL1344_RS07005_	-2.84953	-2.97937	-2.72586	0.268951	0.585159	0.453109	0.299333	0.46019	0.614892	0.5685	0.691064
SL1344_RS07010_	-3.88968	-4.097	-3.43189	0.493198	1.34324	0.296661	0.35976	0.744893	0.844246	0.7325	0.839896
SL1344_RS07015_	-1.9829	-2.06071	-1.82934	0.210896	0.503735	0.401122	0.335776	0.542848	0.686693	0.6471	0.7592
SL1344_RS07020_	-4.54696	-4.27126	-4.97061	-0.725417	0.979648	-0.669704	0.216667	0.3324	0.498694	0.4404	0.579125
SL1344_RS07025_	-2.08686	-2.23765	-1.9614	0.28049	0.457643	0.57506	0.256667	0.392298	0.555904	0.509	0.643046
SL1344_RS07030_	-0.985494	-1.03239	-0.931178	0.107862	0.279572	0.36885	0.352432	0.498974	0.645935	0.6143	0.726452
SL1344_RS07035_	-2.62938	-2.92969	-2.15715	0.707956	0.699428	0.968962	0.159227	0.237668	0.413754	0.3206	0.487771
SL1344_RS07040_	-2.80037	-3.06072	-2.29496	0.700585	0.719499	0.913325	0.173333	0.252355	0.430074	0.352	0.51823
SL1344_RS07045_	-0.989039	-1.15168	-0.818383	0.325895	0.316371	0.958772	0.14457	0.227047	0.396639	0.3141	0.475091
SL1344_RS07055_	-4.26588	-4.4002	-4.08441	0.300392	0.874168	0.310743	0.362	0.522911	0.667638	0.6296	0.741712
SL1344_RS07060_	-3.03561	-3.05128	-3.02312	-0.00121953	0.674278	-0.00213471	0.499001	0.641405	0.766127	0.7516	0.835532
SL1344_RS07065_	-2.48698	-2.53367	-2.44448	0.098579	0.435217	0.225497	0.399734	0.503085	0.648786	0.6178	0.729274
SL1344_RS07070_	1.59759	1.41638	1.94189	0.522216	0.191115	2.56081	4.67861e-05	0.0357418	0.137682	0.1002	0.243308
SL1344_RS07075_	2.39676	1.89046	2.71529	0.786133	0.180296	4.04893	4.67861e-05	0.0117769	0.0737745	0.1	0.243021
SL1344_RS07080_	2.03412	1.94763	2.17029	0.227359	0.123847	1.77149	0.0173336	0.0730559	0.203659	0.1198	0.267649
SL1344_RS07085_	1.13856	1.03098	1.26417	0.166929	0.323856	0.494708	0.308	0.497333	0.669215	0.6433	0.765955
SL1344_RS07090_	2.8898	3.06215	2.74043	-0.325926	0.107485	-2.93882	4.67861e-05	0.0191466	0.0950374	0.1	0.243021
SL1344_RS07095_	0.126187	0.0709859	0.209298	0.131747	0.225701	0.55455	0.268	0.422861	0.585708	0.5354	0.668664
SL1344_RS07100_	-1.15772	-1.16408	-1.14978	0.00419854	0.300831	0.0110524	0.493005	0.600908	0.733248	0.7152	0.809068
SL1344_RS07115_	2.03321	1.75251	2.33861	0.587995	0.0970797	6.04589	4.67861e-05	0.00362837	0.0362918	0.1	0.243021
SL1344_RS07120_	4.99857	4.92225	5.10365	0.184024	0.0448411	4.13388	4.67861e-05	0.0115787	0.0705028	0.1	0.243021
SL1344_RS07125_	2.03494	1.73657	2.30037	0.558856	0.131883	4.177	4.67861e-05	0.00588544	0.049281	0.1	0.243021
SL1344_RS07130_	2.08081	2.06198	2.12943	0.0749698	0.160179	0.415664	0.334	0.505736	0.668891	0.6637	0.776328
SL1344_RS07135_	1.24097	1.18332	1.27515	0.0823595	0.144659	0.536144	0.288474	0.460224	0.616266	0.5727	0.70055
SL1344_RS07140_	0.104032	0.0434754	0.146145	0.0887452	0.26173	0.328277	0.357333	0.567379	0.710801	0.6886	0.790695
SL1344_RS07145_	-3.12667	-3.02454	-3.25477	-0.204861	0.728557	-0.2705	0.376416	0.571053	0.71349	0.6828	0.788531
SL1344_RS07150_	1.04427	0.62256	1.33022	0.711636	0.172194	4.01937	4.67861e-05	0.0093718	0.0613453	0.1	0.243021
SL1344_RS07155_	0.350121	-0.0956696	0.59543	0.659479	0.280888	2.20819	0.00599677	0.0448441	0.155458	0.1056	0.250848
SL1344_RS07160_	0.859035	0.499859	1.40755	0.888903	0.200217	4.31305	4.67861e-05	0.00711584	0.0549686	0.1	0.243021
SL1344_RS07165_	0.529824	0.10847	0.938135	0.837118	0.152956	5.37802	4.67861e-05	0.003449	0.0357244	0.1	0.243021
SL1344_RS07170_	-1.26023	-1.54555	-0.901296	0.649503	0.336784	1.88173	0.0160003	0.0602122	0.178587	0.1146	0.261609
SL1344_RS07180_	3.17174	2.94576	3.39653	0.463145	0.105332	4.43463	4.67861e-05	0.0108053	0.0694606	0.1	0.243021
SL1344_RS07185_	-0.0171785	0.138096	-0.0946786	-0.206123	0.242881	-0.767347	0.213333	0.331222	0.504104	0.4384	0.592651
SL1344_RS07190_	0.0594424	0.0175521	0.0963853	0.0781706	0.265303	0.272461	0.382	0.587961	0.726531	0.6975	0.797709
SL1344_RS07195_	1.71033	1.58554	2.00866	0.429381	0.267711	1.59652	0.0360001	0.0747457	0.215604	0.1331	0.28756
SL1344_RS07200_	4.80855	4.54662	5.06914	0.528048	0.0666243	7.99043	4.67861e-05	0.000807273	0.0191936	0.1	0.243021
SL1344_RS07205_	2.00602	1.92065	2.10606	0.208766	0.182618	1.15171	0.0672885	0.145866	0.319901	0.1795	0.340164
SL1344_RS07210_	0.947744	0.973842	0.920278	-0.0666789	0.243959	-0.28235	0.369754	0.585049	0.730191	0.6976	0.802027
SL1344_RS07215_	3.20821	2.88001	3.48762	0.611332	0.0753796	8.10941	4.67861e-05	0.00181293	0.0258156	0.1	0.243021
SL1344_RS07220_	2.45746	2.31896	2.6707	0.353309	0.102971	3.38214	4.67861e-05	0.0160018	0.0835099	0.1	0.243021
SL1344_RS07225_	2.15593	1.94533	2.35582	0.409047	0.103876	3.90193	4.67861e-05	0.00810823	0.0571099	0.1	0.243021
SL1344_RS07230_	1.89734	1.60948	2.1196	0.517364	0.119316	4.34576	4.67861e-05	0.00588484	0.0486787	0.1	0.243021
SL1344_RS07235_	2.28327	2.0157	2.4885	0.485373	0.131807	3.75195	4.67861e-05	0.0237028	0.108418	0.1	0.243021
SL1344_RS07240_	3.68051	3.45482	3.89751	0.520805	0.16575	3.22413	4.67861e-05	0.00682345	0.0568716	0.1	0.243021
SL1344_RS07245_	1.83849	1.62618	2.05627	0.443556	0.149489	2.9957	4.67861e-05	0.0168632	0.0881172	0.1	0.243021
SL1344_RS07250_	3.01428	2.81212	3.19551	0.385531	0.0707655	5.47162	4.67861e-05	0.00358735	0.0367554	0.1	0.243021
SL1344_RS07255_	3.17212	2.96628	3.30617	0.341804	0.0911414	3.77327	4.67861e-05	0.00829083	0.059331	0.1	0.243021
SL1344_RS07260_	1.95321	1.7692	2.11771	0.353566	0.112597	3.13062	4.67861e-05	0.0155787	0.0822003	0.1002	0.243292
SL1344_RS07265_	1.41755	1.384	1.56756	0.184253	0.222144	0.738935	0.255163	0.352144	0.545131	0.534	0.681537
SL1344_RS07270_	1.53513	1.3271	1.71772	0.390291	0.110965	3.4771	4.67861e-05	0.0116702	0.068212	0.1002	0.243297
SL1344_RS07275_	2.28642	2.08322	2.49989	0.420469	0.115222	3.63669	4.67861e-05	0.00957804	0.0637893	0.1	0.243021
SL1344_RS07285_	2.87872	2.7293	3.0443	0.340277	0.130077	2.57752	4.67861e-05	0.020295	0.099377	0.1	0.243021
SL1344_RS07290_	1.92362	1.74713	2.10818	0.367765	0.11158	3.31009	4.67861e-05	0.0131914	0.0740385	0.1	0.243021
SL1344_RS07295_	2.56558	2.63922	2.47631	-0.143954	0.137737	-1.01925	0.130667	0.191665	0.372321	0.267	0.442848
SL1344_RS07300_	0.881569	0.883754	0.879339	-0.00074575	0.138315	-0.00737684	0.497333	0.57474	0.71346	0.6862	0.787163
SL1344_RS07305_	-0.619328	-0.706877	-0.520178	0.185814	0.252173	0.709301	0.206667	0.326545	0.488387	0.4307	0.572239
SL1344_RS07310_	-0.286998	-0.395741	-0.191703	0.229601	0.272725	0.795116	0.180667	0.287588	0.464034	0.3891	0.53866
SL1344_RS07315_	-3.78379	-3.55867	-3.95554	-0.545994	0.974498	-0.545961	0.293804	0.425119	0.59133	0.5682	0.691021
SL1344_RS07320_	-0.189782	-0.29619	-0.0960003	0.202345	0.184934	1.0221	0.129247	0.212306	0.366478	0.3003	0.45206
SL1344_RS07325_	-4.97905	-4.55999	-5.4017	-0.905988	1.27805	-0.671928	0.211859	0.329078	0.498038	0.4354	0.580338
SL1344_RS07330_	3.59079	3.34386	3.79885	0.461334	0.0923696	5.02247	4.67861e-05	0.0101262	0.0675148	0.1	0.243021
SL1344_RS07335_	-0.664764	-0.556954	-0.763644	-0.208381	0.217571	-0.887518	0.161226	0.249981	0.404655	0.3347	0.482763
SL1344_RS07340_	2.45274	1.89433	2.90736	1.02478	0.12145	8.45305	4.67861e-05	0.00103987	0.0204373	0.1	0.243021
SL1344_RS07345_	3.16672	2.96365	3.43198	0.463356	0.107617	4.22502	4.67861e-05	0.00733242	0.0564098	0.1	0.243021
SL1344_RS07350_	3.11549	2.81077	3.34404	0.530504	0.0753816	6.93016	4.67861e-05	0.00306499	0.0335595	0.1	0.243021
SL1344_RS07355_	3.30695	3.08416	3.55579	0.483504	0.109777	4.44714	4.67861e-05	0.0120693	0.0751468	0.1	0.243021
SL1344_RS07365_	-1.16574	-1.29631	-1.02286	0.364736	0.531328	0.664848	0.209333	0.311242	0.502004	0.4393	0.588513
SL1344_RS07370_	-1.04744	-1.56867	-0.691158	0.879117	0.504668	1.69852	0.0253166	0.067072	0.198024	0.1226	0.273558
SL1344_RS07375_	-1.03528	-0.962799	-1.13628	-0.173687	0.313251	-0.528832	0.303797	0.456176	0.612184	0.5621	0.689939
SL1344_RS07380_	-0.855001	-1.17482	-0.556191	0.612328	0.252643	2.37645	0.00399849	0.0304428	0.115866	0.1051	0.249354
SL1344_RS07385_	-0.624476	-0.692249	-0.54154	0.153741	0.266412	0.550595	0.265157	0.40501	0.563511	0.5165	0.646811
SL1344_RS07390_	-1.50001	-1.47436	-1.53252	-0.0537154	0.320134	-0.162541	0.424384	0.555728	0.695126	0.6763	0.776636
[truncated: 3,489 more rows]

## Sheet: Mid Exponential
	rab.all	rab.win.tnpA	rab.win.WT	diff.btw	diff.win	effect	overlap	we.ep	we.eBH	wi.ep	wi.eBH
aceF_aceF	5.41937	4.96987	5.47515	0.504427	0.440887	1.00308	0.205863	0.184116	0.483619	0.378	0.657896
SL1344_RS11990_ackA	3.0934	2.9222	3.53064	0.612183	0.171275	2.81562	4.67861e-05	0.0449528	0.251426	0.1	0.330258
SL1344_RS08180_acpD	0.538336	0.784858	0.242885	-0.533589	0.265495	-1.96249	0.00599677	0.0486805	0.24949	0.1067	0.339919
acpS_acpS	0.719357	0.662288	0.792233	0.163079	0.227222	0.702604	0.236	0.332523	0.601732	0.4637	0.677888
adrA_adrA	-0.504506	-0.518853	-0.487541	0.0577845	0.264833	0.206553	0.41	0.609743	0.797906	0.7377	0.857425
SL1344_RS16630_aer	3.73262	4.20398	3.2977	-1.14014	0.317961	-3.64953	4.67861e-05	0.00304735	0.074684	0.1	0.330258
SL1344_RS13055_alpha.beta.hydrolase	-2.11143	-2.13493	-2.0751	0.0493966	0.457218	0.109941	0.459333	0.664233	0.833677	0.7667	0.881342
AmgR_amgR	-4.74734	-5.07206	-4.46817	0.608881	0.798137	0.696712	0.201199	0.314922	0.548267	0.4132	0.618873
amiC_amiC	1.8522	1.93449	1.72041	-0.212697	0.103254	-2.04042	0.012667	0.0563101	0.254197	0.1127	0.3462
SL1344_RS04710_amino.acid.permease	0.221636	-0.115155	0.525303	0.674559	0.255283	2.77882	4.67861e-05	0.0274176	0.191664	0.1	0.330258
SL1344_RS01920_ampH	0.0406826	-0.680033	0.399532	1.0745	0.330912	3.02483	4.67861e-05	0.0280287	0.194754	0.1	0.330258
SL1344_RS23585_arcA	4.53139	4.43052	4.54325	0.106109	0.0658026	0.974823	0.216667	0.242368	0.537902	0.4456	0.676648
ArcZ_arcZ	1.91422	1.74829	2.16049	0.47299	0.29899	1.48653	0.00067292	0.167491	0.46199	0.1003	0.330692
STnc490a_art200	-6.84327	-7.22527	-6.63573	0.619432	2.50981	0.1951	0.391073	0.538234	0.757721	0.6881	0.831512
STnc490b_art200	-6.9819	-9.91687	-5.54535	4.36326	2.66267	1.56571	0.0180003	0.0896669	0.310988	0.1178	0.352438
STnc490c_art200	-7.78924	-9.94957	-6.38198	3.43537	2.95592	1.09199	0.0786143	0.160802	0.409363	0.2088	0.449425
STnc490d_art200	-9.3607	-9.95499	-8.74764	1.03809	3.99193	0.209838	0.375333	0.497018	0.708702	0.6063	0.767444
STnc490e_art200	-9.35917	-9.89893	-8.82345	1.08152	4.17991	0.214952	0.382412	0.487614	0.705153	0.6026	0.76598
STnc490f_art200	-7.90293	-9.88323	-6.62664	3.15739	2.86615	0.998102	0.0932712	0.187431	0.432258	0.2353	0.468374
STnc490g_art200	-9.30908	-9.98635	-8.31492	1.73263	4.31816	0.357605	0.327115	0.491621	0.709309	0.5993	0.767264
artM_artM	1.93561	1.81459	2.02242	0.202214	0.122013	1.5748	0.0359761	0.0789146	0.303323	0.1436	0.386608
artP_artP	2.67906	3.16209	2.55033	-0.434273	0.470239	-0.467625	0.333333	0.817037	0.929456	0.7	0.872542
asarfA_asarfA	0.952948	0.356765	1.01605	0.637336	0.512843	0.823343	0.255333	0.325825	0.623522	0.4843	0.734369
asnB_asnB	2.2238	2.18405	2.24885	0.105144	0.186877	0.537275	0.303131	0.42945	0.692956	0.6017	0.789538
SL1344_RS13060_asrA	-3.61016	-3.69886	-3.51963	0.179879	0.540433	0.303549	0.360426	0.478983	0.695791	0.5836	0.753748
SL1344_RS13065_asrB	-2.39512	-2.46429	-2.28086	0.116281	0.549611	0.175615	0.418667	0.693069	0.852642	0.7694	0.887243
SL1344_RS13070_asrC	-1.63973	-1.54049	-1.74602	0.00334663	0.655501	0.00684245	0.498	0.788	0.908565	0.9255	0.96641
asyhbQ_asyhbQ	0.579389	0.472166	0.686207	0.169689	0.60339	0.253248	0.431712	0.808783	0.92311	0.9556	0.981084
atpC_atpC	6.09651	5.74201	6.29237	0.494701	0.105714	3.84223	4.67861e-05	0.0192337	0.171332	0.1	0.330258
SL1344_RS15305_barA	1.76579	1.70908	1.81336	0.113614	0.108684	1.03151	0.125916	0.198342	0.455347	0.2798	0.514031
bcsA_bcsA	1.58905	1.17527	2.0026	0.87332	0.193325	4.59025	4.67861e-05	0.00436047	0.0824768	0.1	0.330258
SL1344_RS17950_bigA	0.407625	0.515703	0.277943	-0.245843	0.162656	-1.39962	0.0546303	0.107321	0.338322	0.169	0.408652
bssR_bssR	-1.31401	-1.49155	-1.13244	0.362559	0.283422	1.23287	0.0893334	0.143709	0.38508	0.2154	0.455728
bssS_bssS	1.7638	1.60981	2.06621	0.547082	0.307961	1.88502	0.00067292	0.0415725	0.239361	0.1004	0.330864
cadB_cadB	1.60631	1.35301	2.58267	1.00109	0.660038	1.40334	0.107262	0.108713	0.378315	0.1938	0.466266
cbiC_cbiC	-1.25936	-1.45845	-1.12564	0.392695	0.461775	0.8403	0.129247	0.240327	0.528317	0.2898	0.526391
cbiD_cbiD	-0.348135	-0.498847	-0.107806	0.416175	0.526794	0.839461	0.145237	0.250753	0.549592	0.2738	0.540204
SL1344_RS11580_ccmA	-2.57474	-1.88825	-2.91596	-0.767061	1.28136	-0.429816	0.346	0.739696	0.886243	0.7369	0.886117
SL1344_RS11575_ccmB	-4.02424	-4.0472	-4.00353	0.0548352	0.71216	0.0783038	0.462667	0.571475	0.769492	0.6821	0.823327
cdsA_cdsA	2.59343	2.58197	2.6016	0.0123778	0.210531	0.0564721	0.482667	0.846969	0.939313	0.9589	0.982387
SL1344_RS02340_cdsH	-0.42102	-0.411634	-0.426515	-0.0540762	0.270526	-0.170165	0.41972	0.625721	0.810534	0.7547	0.871682
chaB_chaB	-0.901637	-0.566981	-1.23286	-0.673477	0.335329	-1.9833	0.0119924	0.0485055	0.240418	0.1102	0.344061
SL1344_RS09610_cheA	6.31455	7.35424	5.35278	-1.99918	0.183718	-10.9767	4.67861e-05	0.00133413	0.0525861	0.1	0.330258
SL1344_RS09600_cheM	5.3131	6.32748	3.94507	-2.29383	0.282546	-8.05821	4.67861e-05	0.000849805	0.0441054	0.1	0.330258
SL1344_RS09595_chemotaxis.protein.methyltransferase	4.27634	5.2422	3.2233	-1.91103	0.216184	-8.96819	4.67861e-05	0.000103417	0.0216582	0.1	0.330258
SL1344_RS09585_chemotaxis.regulator	3.77587	4.70333	3.01994	-1.69237	0.271405	-6.28412	4.67861e-05	0.00384651	0.0825306	0.1	0.330258
SL1344_RS09590_chemotaxis.response.regulator.protein.glutamate.methylesterase	3.81034	4.75789	2.94307	-1.81727	0.13526	-13.4705	4.67861e-05	0.00121281	0.0494895	0.1	0.330258
SL1344_RS11875_cheV	4.74283	5.32964	4.14049	-1.20676	0.314638	-3.43012	4.67861e-05	0.00600962	0.101715	0.1	0.330258
SL1344_RS09605_CheW	6.25906	7.3974	5.36265	-2.02984	0.136003	-14.4971	4.67861e-05	0.000836607	0.0439135	0.1	0.330258
SL1344_RS09580_cheZ	5.267	6.21436	4.31212	-1.91578	0.0890853	-21.5459	4.67861e-05	3.94764e-05	0.016102	0.1	0.330258
chiP_chiP	2.7482	2.20212	2.89757	0.696794	0.463054	1.2417	0.114	0.146563	0.43502	0.208	0.484474
ChiX_chiX	1.66789	2.14795	1.17319	-0.566697	1.44854	-0.38947	0.444667	0.66412	0.854645	0.9976	0.998969
SL1344_RS02290_clpP	3.14044	3.16154	3.12964	-0.0282197	0.138439	-0.152051	0.428381	0.830986	0.931529	0.8593	0.940129
SL1344_RS02295_clpX	5.35433	5.35257	5.35598	0.0413183	0.128812	0.319019	0.378667	0.661607	0.849225	0.8344	0.928697
SL1344_RS09530_cmoA	2.10762	2.52165	1.66472	-0.871117	0.136442	-6.27662	4.67861e-05	0.00181733	0.05507	0.1	0.330258
cobS_cobS	-0.262726	-0.287963	-0.240653	0.061152	0.230404	0.253579	0.398	0.579843	0.774897	0.6957	0.830317
copA_copA	2.97691	2.92024	3.35521	0.416595	0.497172	0.795025	0.232	0.332489	0.62993	0.4039	0.682817
SL1344_RS20320_corA	1.89848	2.04407	1.86249	-0.203453	0.342631	-0.652855	0.218667	0.334248	0.625149	0.4076	0.682168
SL1344_RS20860_cpxA	3.23349	3.1313	3.35316	0.202357	0.150189	1.31525	0.0886667	0.107458	0.36862	0.1796	0.443097
cpxP_cpxP	1.19206	0.968589	1.7674	0.773826	0.357886	2.23734	0.00067292	0.0277672	0.198572	0.1001	0.330407
SL1344_RS20865_cpxR	1.93483	1.75556	2.0209	0.263615	0.17541	1.38807	0.0466668	0.124729	0.394097	0.1502	0.396991
SL1344_RS17890_crp	5.26455	5.22462	5.39497	0.195865	0.130156	1.60936	0.00533064	0.0566863	0.278017	0.1042	0.335882
CrpT_crpT	-0.143596	-0.273447	-0.106695	0.164713	0.563087	0.284808	0.376416	0.624287	0.826921	0.781	0.906571
csgB_csgB	-5.69341	-5.73093	-5.64045	0.094024	1.34529	0.0712977	0.468354	0.580062	0.776064	0.7035	0.838726
SL1344_RS05640_csgC	1.03896	1.44382	0.330741	-1.27896	0.652866	-2.2336	4.67861e-05	0.0257548	0.195439	0.1	0.330258
SL1344_RS18810_cspA	5.07119	4.44746	5.84639	1.19301	0.371578	3.71628	4.67861e-05	0.00292577	0.0738402	0.1	0.330258
SL1344_RS09980_cspB	-0.554511	-1.03619	-0.122803	0.929934	0.23873	3.92148	4.67861e-05	0.00907512	0.108267	0.1	0.330258
SL1344_RS06145_cspH	-2.24801	-2.26306	-2.24135	0.165123	0.711788	0.212548	0.405063	0.64783	0.830716	0.8234	0.912521
SL1344_RS14635_csrA	4.43548	4.39648	4.46834	0.0354055	0.180564	0.220953	0.381333	0.778098	0.907815	0.8047	0.910379
CsrB_csrB	9.21474	9.29454	9.05706	-0.2368	0.12244	-2.04807	4.67861e-05	0.0408196	0.242075	0.1	0.330258
SL1344_RS15345_csrB	8.87369	9.10926	8.79838	-0.206129	0.308907	-0.728151	0.223185	0.381798	0.671413	0.4012	0.68113
CsrC_csrC	7.60822	7.84805	7.15731	-0.691768	0.192018	-3.65421	4.67861e-05	0.00554412	0.0981089	0.1	0.330258
SL1344_RS17435_csrD	2.76218	3.1174	2.48958	-0.62481	0.207758	-3.10066	4.67861e-05	0.00808571	0.11248	0.1	0.330258
CyaR_cyaR	4.45979	4.38375	4.52315	0.126992	0.268827	0.44457	0.325783	0.505497	0.758277	0.6799	0.859189
SL1344_RS12535_cysA	1.00322	1.13876	0.952121	-0.146543	0.256048	-0.398551	0.350667	0.782147	0.907169	0.7411	0.888938
SL1344_RS08565_cysB	1.78038	1.93224	1.54546	-0.375279	0.186331	-1.90306	0.00932761	0.0621537	0.282552	0.107	0.340388
SL1344_RS15175_cysC	0.52628	0.683895	0.476311	-0.210307	0.37461	-0.601214	0.289141	0.410281	0.68469	0.5923	0.789375
SL1344_RS15185_cysD	1.3963	1.29411	1.4972	0.234099	0.875006	0.240723	0.398	0.599004	0.817604	0.9034	0.959139
SL1344_RS19060_cysE	3.2981	3.27618	3.31341	0.0265519	0.135743	0.182386	0.42	0.725248	0.877045	0.8644	0.935483
SL1344_RS17945_cysG	2.23078	2.09175	2.27737	0.174352	0.150218	1.06379	0.148568	0.184517	0.4642	0.2834	0.546226
SL1344_RS15240_cysH	0.0840424	0.376874	-0.0119447	-0.398064	0.294082	-1.16993	0.100667	0.171346	0.454418	0.2261	0.474488
SL1344_RS15245_cysI	2.31192	2.58676	2.28185	-0.286535	0.177181	-0.433551	0.333333	0.824164	0.930888	0.7	0.872542
SL1344_RS15250_cysJ	1.86873	1.65804	2.08123	0.101022	0.64911	0.184038	0.394404	0.931451	0.975289	0.8371	0.930847
SL1344_RS12475_cysK	3.94885	3.71269	3.968	0.243676	0.25596	0.736327	0.232512	0.352854	0.646604	0.4318	0.700717
SL1344_RS12530_cysM	1.44695	1.19102	1.58032	0.350118	0.199528	1.59348	0.0486668	0.0879613	0.331487	0.1457	0.39483
SL1344_RS15180_cysN	1.47991	1.2634	1.65737	0.096021	0.548028	0.234973	0.404	0.901954	0.963452	0.8491	0.935792
SL1344_RS12550_cysP	1.82037	1.76194	1.87622	0.321656	0.766413	0.386693	0.32	0.392684	0.67938	0.6502	0.837886
SL1344_RS22605_cysQ	1.71097	1.70853	1.71335	0.0107969	0.307654	0.0264697	0.491006	0.863504	0.946739	0.9649	0.984913
SL1344_RS02725_cysS	3.16331	3.0745	3.32886	0.242018	0.0998339	2.22831	0.00599677	0.047655	0.247539	0.1057	0.338612
SL1344_RS09720_cysT	3.97692	5.13308	3.69614	-1.34448	0.398731	-1.53168	4.67861e-05	0.0922535	0.351866	0.1	0.330258
SL1344_RS12545_cysU	0.0533944	-0.173157	0.22377	0.207894	0.585368	0.364557	0.414	0.702545	0.869242	0.8789	0.947766
SL1344_RS12540_cysW	0.680384	0.515698	0.848155	0.113463	0.599928	0.236769	0.426	0.795761	0.915886	0.8839	0.949643
SL1344_RS12470_cysZ	0.727168	0.421738	0.931087	0.508516	0.223729	2.22813	0.000673369	0.0306337	0.200275	0.1015	0.332436
SL1344_RS16735_cyuA	0.28288	0.108793	0.407456	0.298821	0.157437	1.80209	0.0280002	0.0622336	0.259804	0.126	0.362298
SL1344_RS16740_cyuP	-1.10029	-1.16735	-0.884711	0.255503	0.319081	0.673753	0.274	0.428879	0.673569	0.5553	0.754358
SL1344_RS10610_dacD	-1.86653	-1.94121	-1.8033	0.146847	0.31595	0.415515	0.315333	0.471986	0.68882	0.5802	0.747494
SL1344_RS17980_dam	2.65514	2.50187	2.73418	0.233245	0.139913	1.6162	0.0113262	0.10194	0.360288	0.1125	0.347641
DapZ_dapZ	0.986279	1.07025	0.934719	-0.146368	0.311472	-0.428794	0.339773	0.515495	0.755519	0.6823	0.842169
ddl_ddl	2.85764	2.86696	2.83706	-0.0220912	0.0831557	-0.236692	0.404667	0.660919	0.83292	0.7484	0.876879
SL1344_RS09505_dihydroneopterin.triphosphate.diphosphatase	2.59689	3.00669	2.14035	-0.861308	0.0985524	-8.85624	4.67861e-05	0.00097846	0.040045	0.1	0.330258
dinG_dinG	2.1246	2.13904	2.09029	-0.0512583	0.135085	-0.353603	0.359333	0.555891	0.772102	0.7157	0.853993
SL1344_RS05725_dinI	2.07453	2.25827	1.90702	-0.199118	0.293948	-0.922236	0.154	0.261476	0.558659	0.2689	0.542169
SL1344_RS04685_dmsA	-1.12119	-1.10665	-1.136	-0.02523	0.236059	-0.111406	0.451699	0.532595	0.73582	0.6448	0.795322
SL1344_RS04690_dmsB	-4.48473	-4.96896	-4.10138	0.902396	0.984794	0.877042	0.138	0.234019	0.496854	0.3001	0.530448
SL1344_RS04695_dmsC	-2.54884	-2.44402	-2.67108	-0.0695718	0.749928	-0.0873557	0.463025	0.741	0.883	0.851	0.928999
SL1344_RS06610_DNA.RNA.non.specific.endonuclease	-0.324351	-0.193406	-0.370035	-0.169851	0.327336	-0.442694	0.337333	0.559747	0.773412	0.6951	0.846134
dnaA_dnaA	3.20254	3.20977	3.19951	-0.0103925	0.145146	-0.0531193	0.473684	0.78977	0.911009	0.8861	0.951262
SL1344_RS00060_dnaK	6.99546	6.96376	7.02447	-0.176378	0.409779	-0.430628	0.439707	0.528375	0.774446	1	1
dpiA_dpiA	-1.40015	-1.40107	-1.39885	0.0354328	0.353947	0.0924256	0.458667	0.626057	0.808811	0.7541	0.869284
dpiA_dpiA.1	-1.13986	-1.05405	-1.25631	-0.137634	0.409278	-0.324333	0.368667	0.613614	0.804736	0.7339	0.861587
dpiB_dpiB	-0.882364	-0.747466	-1.08176	-0.331644	0.33218	-0.975991	0.139241	0.210899	0.483123	0.2973	0.547197
DsrA_dsrA	-4.04237	-4.88741	-2.79947	2.00621	1.05847	1.83678	0.0179883	0.0599183	0.269338	0.1229	0.360775
SL1344_RS09330_DUF1441.domain.containing.protein	-4.14158	-3.28922	-5.07313	-1.76462	0.759615	-2.27287	0.00399849	0.0325975	0.193674	0.105	0.337116
SL1344_RS06460_DUF1496.domain.containing.protein	2.6181	3.21095	1.91031	-1.32492	0.336668	-3.70636	4.67861e-05	0.00448648	0.0886297	0.1	0.330258
SL1344_RS16295_DUF2623.domain.containing.protein	1.20111	2.19414	0.60019	-1.53869	0.299108	-4.67946	4.67861e-05	0.0101797	0.125217	0.1	0.330258
emrB_emrB	1.42458	1.34531	1.53345	0.187688	0.144775	1.26388	0.074617	0.133098	0.384497	0.2025	0.453112
emrD_emrD	1.69248	1.7059	1.67897	-0.0609361	0.288019	-0.224025	0.409333	0.588002	0.803909	0.8472	0.927494
emtA_emtA	0.787563	0.942283	0.675916	-0.25085	0.213722	-1.13538	0.109333	0.157637	0.427584	0.229	0.487735
SL1344_RS03015_entB	-0.48786	-0.209441	-0.729799	-0.499696	0.31993	-1.49841	0.0453334	0.0850316	0.31919	0.1484	0.395362
entE_entE	-0.0234006	0.155896	-0.277561	-0.384281	0.338684	-1.14158	0.115923	0.156543	0.430481	0.2303	0.49591
entF_entF	0.784738	0.904358	0.395389	-0.506843	0.373201	-1.41913	0.0520001	0.081604	0.324339	0.1533	0.400118
SL1344_RS18065_envZ	2.70249	2.55814	2.73055	0.177192	0.249003	0.639658	0.287142	0.471731	0.733101	0.5719	0.789928
eutA_eutA	-2.1249	-2.40396	-1.94018	0.503606	0.487623	0.988489	0.107262	0.19949	0.473083	0.2417	0.479292
SL1344_RS12680_eutS	-5.68757	-5.9152	-5.48049	0.359063	1.52648	0.207314	0.386	0.579635	0.777483	0.6982	0.836035
fabG_fabG	3.99072	3.99075	3.99069	0.00179105	0.0939035	0.0135515	0.491006	0.810329	0.920566	0.868	0.943509
fadA_fadA	2.15379	2.68908	2.07349	-0.544273	0.263793	-0.974118	0.23451	0.234852	0.537929	0.4534	0.693262
SL1344_RS09080_fadD	2.09749	2.44558	1.41744	-1.033	0.318013	-3.24539	4.67861e-05	0.011742	0.133767	0.1	0.330258
fadE_fadE	2.27649	2.30003	2.26107	-0.055026	0.429572	-0.129544	0.434	0.889256	0.958321	0.8887	0.952657
fadI_fadI	0.0474009	-0.411585	0.154693	0.53527	0.430589	1.19575	0.151333	0.156639	0.438988	0.275	0.544747
SL1344_RS13945_Fels.2.prophage.protein	-3.2128	-3.44175	-2.92552	0.457488	1.19505	0.388397	0.31	0.575389	0.785328	0.6433	0.816622
feoA_feoA	1.26356	1.12243	1.31818	0.19619	0.32367	0.567405	0.273333	0.382692	0.666621	0.562	0.768422
ffs_ffs	3.30767	2.92659	3.66785	-0.1432	1.53518	-0.0965045	0.449034	0.967892	0.988806	1	1
fimA_fimA	-2.01632	-1.98688	-2.05925	-0.102491	0.463366	-0.205098	0.400667	0.579545	0.781117	0.7188	0.846151
fimF_fimF	-2.0494	-2.06407	-2.03235	0.0419585	0.375254	0.0954853	0.460667	0.592666	0.78439	0.7054	0.840348
SL1344_RS02785_fimZ	-3.85664	-3.76553	-4.01168	-0.228995	1.86588	-0.1205	0.454667	0.819572	0.926344	0.8851	0.95113
fis_fis	2.05347	1.87511	2.14012	0.256303	0.110634	2.16782	0.00932761	0.0525513	0.253601	0.109	0.342403
fixB_fixB	-1.12516	-1.13994	-1.0876	0.0415397	0.414357	0.0953013	0.466	0.752118	0.889325	0.8278	0.922809
flgD_flgD	4.02916	4.54157	3.54311	-1.06943	0.155135	-6.93771	4.67861e-05	0.00041615	0.0334321	0.1	0.330258
flgF_flgF	4.63644	5.07352	4.17345	-0.919165	0.0719915	-12.8114	4.67861e-05	0.000150863	0.0220362	0.1	0.330258
flgI_flgI	3.20168	3.73063	2.76586	-0.947826	0.100401	-9.39618	4.67861e-05	0.00111928	0.0442794	0.1	0.330258
SL1344_RS05830_flgK	5.49999	6.13049	4.74829	-1.38109	0.26664	-5.37298	4.67861e-05	0.000995286	0.0472118	0.1	0.330258
flgL_flgL	5.306	5.93039	4.73839	-1.15047	0.241562	-4.8166	4.67861e-05	0.00249282	0.0686002	0.1	0.330258
SL1344_RS05775_flgM	4.20785	5.10737	3.74946	-1.3568	0.333546	-3.5371	4.67861e-05	0.0296926	0.210149	0.1	0.330258
SL1344_RS05770_flgN	4.78594	5.34327	4.02144	-1.36432	0.310107	-4.51019	4.67861e-05	0.00135095	0.0529926	0.1	0.330258
SL1344_RS09570_flhA	3.73603	4.67971	2.86557	-1.81345	0.172154	-10.5457	4.67861e-05	0.0017214	0.0574674	0.1	0.330258
SL1344_RS09575_flhB	3.40364	4.33595	2.40002	-2.00239	0.322814	-6.54894	4.67861e-05	0.000828281	0.0434157	0.1	0.330258
SL1344_RS09625_flhC	4.08572	4.7355	3.38313	-1.35887	0.084598	-16.5493	4.67861e-05	0.00131936	0.0500939	0.1	0.330258
SL1344_RS09630_flhD	2.64264	2.96326	2.38526	-0.635718	0.230682	-2.71369	4.67861e-05	0.014487	0.148396	0.1	0.330258
SL1344_RS09565_flhE	1.71746	2.48487	0.804379	-1.71356	0.260207	-6.69897	4.67861e-05	0.003121	0.0728698	0.1	0.330258
SL1344_RS09785_fliA	5.37567	6.38017	4.46547	-1.97052	0.23951	-8.22714	4.67861e-05	0.000572314	0.0379433	0.1	0.330258
SL1344_RS09800_fliC	7.47932	9.91551	6.31119	-3.59901	0.141934	-23.0061	4.67861e-05	0.0187129	0.170334	0.1	0.330258
SL1344_RS09845_fliE	2.05625	2.4048	1.64689	-0.824686	0.234623	-3.62615	4.67861e-05	0.00885838	0.117252	0.1	0.330258
fliI_fliI	3.50715	3.90965	3.22139	-0.688824	0.158481	-4.56847	4.67861e-05	0.0154705	0.153565	0.1	0.330258
fliJ_fliJ	2.41861	2.62875	1.93538	-0.694317	0.183701	-3.51465	4.67861e-05	0.0288341	0.202699	0.1	0.330258
fliL_fliL	3.22255	3.56951	2.89018	-0.73076	0.139928	-5.31138	4.67861e-05	0.00156521	0.0537688	0.1	0.330258
fliQ_fliQ	1.48787	1.80844	1.06503	-0.742828	0.0995919	-7.36352	4.67861e-05	0.00233478	0.0552761	0.1	0.330258
SL1344_RS09815_fliT	4.91344	5.39366	4.68442	-0.691391	0.234743	-2.49109	4.67861e-05	0.0300762	0.210689	0.1	0.330258
SL1344_RS09775_fliY	3.65308	4.62863	2.8382	-1.79098	0.236258	-7.65033	4.67861e-05	0.00453284	0.0890351	0.1	0.330258
SL1344_RS09780_fliZ	4.66228	5.54324	3.66555	-1.9539	0.2105	-9.40547	4.67861e-05	8.34162e-05	0.0205739	0.1	0.330258
SL1344_RS14340_fljA	3.06993	-1.00703	3.13579	4.14152	0.573937	1.02642	0.188541	0.186769	0.486921	0.3417	0.620133
flk_flk	0.336117	0.0854032	0.571768	0.53303	0.317304	1.63185	0.0206531	0.0653688	0.289131	0.12	0.35848
SL1344_RS08285_fnr	3.8213	4.1897	3.60779	-0.504971	0.227709	-2.0711	4.67861e-05	0.0431533	0.246772	0.1006	0.331135
FnrS_fnrS	0.453852	0.327821	1.03098	0.610668	0.47208	0.693332	0.323118	0.448712	0.71754	0.675	0.856402
SL1344_RS04735_focA	2.34294	2.18554	2.48994	0.146012	0.5102	0.261596	0.447035	0.757492	0.900565	0.9982	0.999233
folA_folA	1.10103	0.875599	1.15147	0.246039	0.220273	0.854755	0.244	0.304528	0.59336	0.4803	0.710471
frsA_frsA	1.97473	1.91798	2.02675	0.122839	0.129783	0.944977	0.110593	0.210727	0.49001	0.2594	0.499228
SL1344_RS09665_ftnB	-0.23082	0.327841	-0.385385	-0.691689	0.416727	-1.37988	0.0792805	0.117324	0.383643	0.1843	0.437098
SL1344_RS06895_fumD	0.147447	0.0505277	0.267455	0.239721	0.276553	0.86583	0.141905	0.227675	0.508367	0.3055	0.552251
SL1344_RS03500_fur	4.17513	4.19307	4.15212	-0.11294	0.132218	-0.828685	0.198667	0.236943	0.532474	0.3989	0.626952
gapA_gapA	2.76577	2.63709	2.79589	0.153152	0.136654	0.962475	0.183877	0.238908	0.531919	0.3685	0.628273
GcvB_gcvB	7.09176	7.0415	7.15056	0.0189592	0.643764	0.0390716	0.457333	0.963612	0.987338	1	1
gcvT_gcvT	4.81728	4.85961	4.72458	-0.136404	0.0644763	-2.03732	0.0020023	0.0702922	0.301666	0.1017	0.332466
gidB_gidB	0.722925	0.574641	0.868542	0.355472	0.233928	1.51672	0.0159896	0.0784339	0.310075	0.1199	0.356047
gldA_gldA	-0.159107	-0.154155	-0.160396	0.0128827	0.2653	0.0424588	0.480667	0.711123	0.863577	0.8133	0.909438
gldA_gldA.1	1.97644	1.90997	2.09605	0.18114	0.141009	1.29195	0.0826116	0.125162	0.381791	0.2001	0.454196
GlmY_glmY	3.22472	3.21139	3.23779	0.0299987	0.877841	0.0351772	0.458361	0.952428	0.983221	0.9586	0.982316
GlmZ_glmZ	5.19755	5.13948	5.24568	-0.188245	0.439881	-0.416895	0.439707	0.663422	0.854353	1	1
glnQ_glnQ	2.89796	2.88422	2.90922	0.0244118	0.306391	0.0685548	0.459333	0.616271	0.826443	0.9343	0.971381
SL1344_RS13690_gluconolactonase	-1.41458	-1.64238	-1.15522	0.564021	0.565026	1.05033	0.0893334	0.189391	0.47576	0.2241	0.47539
SL1344_RS09560_glycoside.hydrolase.family.105.protein	1.05001	1.64533	0.239598	-1.42726	0.189861	-7.64494	4.67861e-05	0.000965693	0.0415497	0.1	0.330258
gntK_gntK	-1.86592	-2.05779	-1.67677	0.384565	0.390421	0.898571	0.152	0.247716	0.507742	0.3391	0.57406
SL1344_RS18265_gntR	1.43383	1.44858	1.42471	-0.0487359	0.182122	-0.27533	0.388	0.602646	0.800758	0.7687	0.881081
gpmA_gpmA	5.62548	5.6052	5.64623	0.0272463	0.232185	0.104529	0.452667	0.95155	0.982808	1	1
GraL_graL	1.75189	1.6923	1.80525	0.0363552	0.556752	0.0678731	0.466	0.885624	0.956676	0.9763	0.989446
groES_groES	5.91581	6.03585	5.82843	-0.202964	0.234374	-0.627282	0.264667	0.372141	0.663636	0.5472	0.757374
SL1344_RS14595_gshA	3.09855	2.96178	3.15564	0.196102	0.118602	1.62835	0.0359761	0.0828688	0.323637	0.136	0.37804
SL1344_RS16010_gshB	2.50478	2.42479	2.59911	0.1839	0.102349	1.7683	0.0133337	0.0673146	0.28421	0.1146	0.34987
SL1344_RS05170_gtgD	-3.69361	-3.70748	-3.68308	0.0109645	0.595707	0.0197615	0.490667	0.576794	0.770675	0.6854	0.824454
SL1344_RS05180_gtgE	0.550338	0.67402	0.424209	-0.220497	0.233772	-0.922946	0.159227	0.231151	0.508941	0.3091	0.5636
SL1344_RS05185_gtgF	-4.05922	-4.13899	-3.99204	0.177867	0.719216	0.227886	0.392667	0.546567	0.74731	0.6546	0.802141
SL1344_RS11665_gyrA	5.19944	5.05964	5.3575	0.305527	0.0643023	4.79249	4.67861e-05	0.00287911	0.0692019	0.1	0.330258
SL1344_RS13995_head.completion.stabilization.protein	-4.97891	-4.76453	-5.0753	-0.151423	1.66757	-0.0631605	0.466	0.696866	0.860473	0.8098	0.913737
helD_helD	1.94824	2.01599	1.89938	-0.102509	0.23152	-0.413167	0.358428	0.666135	0.846187	0.7792	0.89909
hemG_hemG	0.83351	0.793995	0.850613	0.0348766	0.184231	0.158729	0.434377	0.721204	0.87135	0.8	0.908095
hflB_hflB	6.11211	6.05866	6.1922	0.136982	0.0503319	2.78797	4.67861e-05	0.0195737	0.166426	0.1	0.330258
SL1344_RS22390_hfq	4.85016	4.77758	4.87993	0.105663	0.10832	1.01707	0.137242	0.169296	0.457371	0.2608	0.53207
SL1344_RS02410_hha	1.99339	1.68397	2.45203	0.769159	0.232815	3.43127	4.67861e-05	0.00653469	0.100646	0.1	0.330258
SL1344_RS02415_Hha.toxicity.attenuator	1.99125	1.69092	2.40368	0.872066	0.348776	2.56514	4.67861e-05	0.014661	0.150099	0.1	0.330258
SL1344_RS14890_hilA	1.26269	2.35969	0.193605	-2.10894	0.237275	-8.91136	4.67861e-05	0.000770375	0.0386448	0.1	0.330258
SL1344_RS14845_hilC	2.96535	3.47984	2.48736	-0.973527	0.162348	-5.92549	4.67861e-05	0.00198703	0.0595697	0.1	0.330258
SL1344_RS14885_hilD	2.61571	3.27979	2.06807	-1.18342	0.261306	-4.39996	4.67861e-05	0.00590635	0.0988477	0.1	0.330258
SL1344_RS23135_hilE	-1.38583	-1.34871	-1.40272	-0.06766	0.429796	-0.139822	0.442667	0.705521	0.862076	0.8119	0.911076
SL1344_RS21865_HlyD.family.type.I.secretion.periplasmic.adaptor.subunit	-1.17908	-0.503832	-2.28295	-1.7814	0.388414	-4.51923	4.67861e-05	0.00890383	0.10622	0.1	0.330258
SL1344_RS08745_hns	6.93915	6.96508	6.84022	-0.11414	0.179759	-0.727275	0.219853	0.332001	0.630152	0.4	0.68035
hscB_hscB	1.78753	1.78878	1.78646	-0.00739813	0.295198	-0.0223104	0.486342	0.848445	0.939457	0.9121	0.960549
SL1344_RS08210_hslJ	-0.492217	-0.115202	-0.634969	-0.401829	0.456829	-0.816864	0.230667	0.330217	0.614494	0.4502	0.689016
SL1344_RS21405_hupA	7.06382	7.1562	7.02859	-0.0948805	0.231588	-0.315163	0.333333	0.926934	0.974134	0.7	0.872542
SL1344_RS21410_hupB	4.38832	4.39182	4.38504	0.0136698	0.241194	0.0729122	0.432	0.885476	0.956362	0.8875	0.947997
hycD_hycD	-2.72986	-2.7842	-2.66821	0.0575517	0.638807	0.0917561	0.460667	0.693032	0.8538	0.7899	0.896226
hycE_hycE	-1.50777	-1.60498	-1.43165	0.159073	0.326388	0.439433	0.315789	0.470717	0.695295	0.579	0.755947
SL1344_RS06065_hypothetical.protein	0.332317	1.16061	-0.609471	-1.78085	0.171435	-10.4628	4.67861e-05	0.000539052	0.0314544	0.1	0.330258
SL1344_RS07940_hypothetical.protein	3.22594	4.10803	2.47436	-1.5657	0.20691	-7.38956	4.67861e-05	0.000960841	0.0441768	0.1	0.330258
SL1344_RS09195_hypothetical.protein	-0.253718	0.39232	-0.593034	-1.02975	0.517831	-1.89267	0.00333249	0.0479184	0.25517	0.1028	0.334372
SL1344_RS09675_hypothetical.protein	1.71174	2.9064	0.397263	-2.50262	0.138587	-18.0399	4.67861e-05	0.000254817	0.0227129	0.1	0.330258
SL1344_RS09745_hypothetical.protein	0.440919	0.834803	0.272919	-0.655304	0.407041	-1.60032	0.0226518	0.0744497	0.311939	0.1198	0.356619
SL1344_RS22135_hypothetical.protein	-1.57333	-0.602179	-2.30758	-1.64689	0.403641	-3.95095	4.67861e-05	0.00764431	0.103398	0.1	0.330258
iacP_iacP	0.0672692	0.400671	-0.274164	-0.969033	0.569762	-1.77714	4.67861e-05	0.053792	0.268283	0.1	0.330258
SL1344_RS14895_iagB	0.963783	1.92604	-0.129471	-2.00558	0.26422	-7.55443	4.67861e-05	0.000692979	0.0375148	0.1	0.330258
lamB_iamB	4.12261	3.7972	4.6343	1.03672	0.465448	2.59469	4.67861e-05	0.016281	0.159082	0.1	0.330258
idnK_idnK	-1.61967	-1.73936	-1.1752	0.486051	0.512621	0.798348	0.238508	0.340561	0.61551	0.4824	0.709327
SL1344_RS22990_idnT	-0.31829	-0.50378	-0.14732	0.40283	0.289249	1.33489	0.0360001	0.111952	0.363932	0.146	0.385035
SL1344_RS06655_ihfA	4.53671	4.54237	4.53162	0.0241556	0.218887	0.115816	0.431333	0.816886	0.927502	0.9244	0.96783
SL1344_RS04775_ihfB	2.96097	2.98654	2.93747	-0.0499369	0.199464	-0.219948	0.423333	0.710764	0.872395	0.9095	0.959477
lldD_ildD	3.92649	4.45669	3.82331	-0.46857	0.319689	-1.02143	0.207861	0.223506	0.527163	0.3641	0.640725
ilvM_ilvM	0.306623	0.071482	0.408553	0.309773	0.327451	0.856297	0.180667	0.258067	0.550195	0.3487	0.604534
SL1344_RS14990_invA	1.2027	2.34721	-0.230979	-2.60164	0.160704	-16.1445	4.67861e-05	0.000145356	0.0203799	0.1	0.330258
SL1344_RS14980_invC	0.169793	1.18827	-0.955937	-2.15568	0.209955	-10.2286	4.67861e-05	0.000456591	0.0303258	0.1	0.330258
SL1344_RS14995_invE	0.985765	2.06702	-0.528145	-2.59709	0.182859	-14.0486	4.67861e-05	0.00116965	0.0428099	0.1	0.330258
SL1344_RS15005_invF	1.5525	2.68362	0.111887	-2.57268	0.153055	-16.6289	4.67861e-05	0.000709059	0.0357327	0.1	0.330258
SL1344_RS15000_invG	1.28241	2.49885	-0.128884	-2.62748	0.216575	-12.1251	4.67861e-05	0.000219397	0.0246835	0.1	0.330258
InvR_invR	3.23038	3.82056	2.39046	-1.45774	0.328476	-4.24262	4.67861e-05	0.0144775	0.150331	0.1	0.330258
SL1344_RS14355_iroB	-1.41987	-0.166492	-2.1395	-1.82045	0.651799	-2.72946	4.67861e-05	0.0198042	0.166836	0.1	0.330258
SL1344_RS24725_IS91.family.transposase	0.695121	1.89004	-0.419411	-2.32456	0.437626	-5.28331	4.67861e-05	0.00400815	0.0820559	0.1	0.330258
IsrA_isrA	-6.50483	-6.66553	-6.36543	0.302299	1.61355	0.167597	0.420386	0.53551	0.73931	0.6331	0.790161
IsrB_isrB	-2.70537	-2.83723	-2.47178	0.334363	0.834432	0.346043	0.361333	0.65159	0.829599	0.7642	0.881665
IsrC_isrC	-2.42789	-2.47872	-2.36717	-0.0114878	0.746234	-0.0117072	0.492667	0.753692	0.890997	0.8788	0.943405
IsrD_isrD	-9.25807	-9.87426	-8.45975	1.38239	4.2953	0.275782	0.354	0.513753	0.723888	0.6278	0.783412
IsrE_isrE	0.0811267	0.405589	-0.202874	-0.0694804	0.921963	-0.096961	0.454	0.742918	0.891481	0.9568	0.980216
IsrF_isrF	-0.263951	0.492125	-0.987881	-1.44185	0.289591	-4.89379	4.67861e-05	0.0033016	0.0708143	0.1	0.330258
IsrG_isrG	-2.60634	-2.10227	-2.78068	-0.633042	0.751303	-0.731921	0.248	0.375736	0.644823	0.5089	0.726491
IsrH.1_isrH	-3.60259	-3.41991	-3.78923	-0.361881	0.647009	-0.537689	0.271333	0.408509	0.643794	0.5201	0.709065
IsrH.2_isrH2	-3.66257	-3.41928	-3.9318	-0.533383	0.736474	-0.668298	0.233844	0.35486	0.605541	0.4664	0.673665
IsrI_isrI	-2.87776	-2.90143	-2.85375	0.0560475	0.403125	0.131083	0.441706	0.507645	0.719002	0.6149	0.776604
IsrJ_isrJ	-1.90481	-1.96499	-1.88125	0.0431434	0.472731	0.0840896	0.467022	0.70219	0.85989	0.8053	0.907379
IsrK_isrK	1.01477	1.18429	0.853711	-0.145851	0.814817	-0.19714	0.432	0.839968	0.937049	0.9493	0.978032
IsrL_isrL	-2.01378	-1.92982	-2.09683	-0.0890956	0.499876	-0.168473	0.424	0.67323	0.840401	0.7754	0.886416
IsrM_isrM	-4.70684	-4.9176	-4.40275	0.442324	1.08486	0.389471	0.325333	0.533271	0.742488	0.6398	0.800205
IsrN_isrN	-7.87708	-8.43568	-7.31238	1.13675	3.77216	0.255282	0.352667	0.54314	0.754362	0.6677	0.817942
IsrO_isrO	-0.549101	-0.753921	-0.314964	0.320092	0.600801	0.531777	0.299333	0.469792	0.72565	0.6079	0.797284
IsrP_isrP	-1.78111	-1.74919	-1.79694	-0.0097781	0.460389	-0.0149179	0.492	0.682077	0.848348	0.7956	0.901967
IsrQ_isrQ	-6.49133	-6.17552	-6.83927	-0.68004	1.63092	-0.374208	0.341106	0.47901	0.694905	0.5867	0.753432
IstR.1_istR1	-2.98491	-3.15632	-2.66401	0.479267	0.700837	0.655311	0.257162	0.405976	0.656237	0.5261	0.725347
IstR.2_istR2	-2.66826	-2.80249	-2.48117	0.279924	0.767849	0.342063	0.351765	0.598695	0.796363	0.7178	0.853943
ksgA_ksgA	2.82768	2.60462	2.8974	0.290386	0.160603	1.62514	0.0186545	0.0995953	0.35801	0.1232	0.361056
SL1344_RS08205_ldhA	1.47052	1.76872	1.22479	-0.528709	0.248322	-2.0552	0.0053342	0.0415182	0.236768	0.1037	0.335692
SL1344_RS00585_leuO	-4.11739	-4.15266	-4.05059	0.0717798	1.11783	0.0574133	0.478	0.723795	0.872621	0.8191	0.916404
SL1344_RS21750_lexA	3.97874	4.12311	3.80906	-0.24094	0.202039	-1.3328	0.116667	0.110399	0.378948	0.1975	0.472766
ligA_ligA	3.16527	2.86707	3.35122	0.499252	0.145592	3.47126	4.67861e-05	0.0200778	0.169848	0.1	0.330258
livF_livF	-1.41243	-1.31861	-1.467	-0.15559	0.379046	-0.387076	0.353333	0.539094	0.755008	0.6619	0.816654
lolA_lolA	2.35428	2.14797	2.42282	0.269563	0.259075	0.885913	0.199333	0.266746	0.567338	0.3628	0.624798
lolB_lolB	0.455159	0.524161	0.418369	-0.125289	0.261158	-0.429847	0.338	0.523274	0.750868	0.6757	0.827285
lplA_lplA	1.33873	1.33936	1.33817	-0.0423185	0.19066	-0.228365	0.419054	0.665824	0.837958	0.8237	0.910469
SL1344_RS06600_lpxR	-0.077361	0.977655	-0.938557	-1.78208	0.442853	-3.956	4.67861e-05	0.00630227	0.0984399	0.1	0.330258
SL1344_RS11955_lrhA	1.26656	0.896065	1.55963	0.662817	0.162767	4.04172	4.67861e-05	0.00702371	0.0990023	0.1	0.330258
SL1344_RS04660_lrp	4.5005	4.38783	4.51428	0.128577	0.207696	0.605412	0.333333	0.489939	0.747452	0.7003	0.872602
SL1344_RS09120_L.serine.ammonia.lyase	4.44428	4.76724	4.07669	-0.696703	0.0743039	-9.44924	4.67861e-05	0.00185158	0.0559978	0.1	0.330258
SL1344_RS20930_lsrR	1.09302	1.0602	1.21005	0.126066	0.193677	0.486176	0.339773	0.621178	0.813814	0.7024	0.862737
SL1344_RS14590_luxS	3.26949	3.20188	3.33883	0.18565	0.129948	1.44245	0.0233335	0.0836045	0.325022	0.1201	0.357807
SL1344_RS09795_lysine.N.methylase	2.88536	3.36698	2.33847	-1.07026	0.176356	-6.25185	4.67861e-05	0.00155704	0.0532943	0.1	0.330258
malF_malF	2.66705	2.4368	2.89753	0.488869	0.161412	3.09394	4.67861e-05	0.0170954	0.155324	0.1	0.330258
malG_malG	1.63363	1.17662	1.99669	0.848544	0.173917	4.94493	4.67861e-05	0.00317058	0.0712053	0.1	0.330258
SL1344_RS18135_malT	4.12329	3.92462	4.25975	0.324789	0.181371	1.67534	0.0213335	0.0634432	0.293646	0.1176	0.355925
SL1344_RS07280_malY.	-1.22678	-1.1962	-1.2616	-0.0638219	0.277724	-0.20169	0.403731	0.559347	0.761179	0.6685	0.817078
mdoD_mdoD	2.94931	3.07017	2.82185	-0.245888	0.0709672	-3.39832	4.67861e-05	0.0122744	0.124493	0.1	0.330258
mdoG_mdoG	3.8879	3.86056	3.91435	0.111976	0.14434	0.767622	0.152667	0.268731	0.569928	0.322	0.558423
SL1344_RS09375_membrane.protein	2.72486	3.11216	2.20812	-0.891787	0.125531	-6.94189	4.67861e-05	0.00218647	0.0578119	0.1	0.330258
SL1344_RS21870_membrane.protein	3.29589	3.49154	3.10478	-0.43359	0.15372	-2.9958	4.67861e-05	0.0135973	0.141735	0.1	0.330258
SL1344_RS11835_menC	1.37581	1.19936	1.62829	0.391486	0.209399	1.90016	0.0146572	0.0461196	0.244552	0.1141	0.350533
SL1344_RS21470_metA	-0.662304	-0.598188	-0.728109	-0.124151	0.248593	-0.494335	0.293333	0.449594	0.677034	0.5487	0.732258
SL1344_RS21065_metB	0.965155	0.985551	0.933543	-0.0568179	0.152847	-0.344062	0.358	0.549813	0.75826	0.6676	0.818437
SL1344_RS16345_metC	0.575008	0.721054	0.478664	-0.204959	0.206908	-0.904583	0.185876	0.258646	0.530799	0.3541	0.598721
SL1344_RS20385_metE	0.740964	0.880474	0.579148	-0.302174	0.154388	-1.92357	0.0166669	0.0538616	0.245953	0.1169	0.352042
SL1344_RS21095_metF	-0.465181	-0.219969	-0.747947	-0.569766	0.292608	-1.9418	0.00599677	0.048047	0.240068	0.1069	0.339718
metG_metG	3.20628	3.00679	3.34132	0.35699	0.120454	3.06793	4.67861e-05	0.0273175	0.194521	0.1	0.330258
SL1344_RS21500_metH	2.68293	2.71023	2.65544	-0.0277755	0.251433	-0.101736	0.454	0.852515	0.941349	0.9379	0.973018
SL1344_RS18435_methyl.accepting.chemotaxis.citrate.transducer	4.12734	5.17962	3.42247	-1.76019	0.298324	-4.99928	4.67861e-05	0.0109552	0.13351	0.1	0.330258
SL1344_RS08105_methyl.accepting.chemotaxis.protein	4.61999	5.43807	3.76321	-1.67992	0.132878	-12.7123	4.67861e-05	0.0026929	0.0706199	0.1	0.330258
SL1344_RS16230_methyl.accepting.chemotaxis.protein	3.20039	3.46165	3.11458	-0.337337	0.187709	-1.34577	0.0653334	0.129876	0.408616	0.1649	0.421384
SL1344_RS16300_methyl.accepting.chemotaxis.protein	3.86671	4.69941	3.15993	-1.38832	0.309366	-4.90567	4.67861e-05	0.00109337	0.0485691	0.1	0.330258
SL1344_RS16625_methyl.accepting.chemotaxis.protein	5.54673	6.1143	4.7412	-1.42579	0.326122	-4.67876	4.67861e-05	0.000967909	0.0467669	0.1	0.330258
SL1344_RS21060_metJ	2.66406	2.75388	2.45516	-0.305876	0.159467	-1.96414	0.00400115	0.0390064	0.229108	0.1037	0.335291
SL1344_RS21070_metL	2.55537	2.39737	2.62161	0.165331	0.172832	0.926864	0.189873	0.269501	0.562576	0.3628	0.618233
metQ_metQ	3.01922	3.03123	3.01303	-0.0042879	0.109547	-0.0243778	0.480346	0.602902	0.813287	0.8245	0.918395
SL1344_RS20380_metR	-1.3343	-1.13338	-1.47155	-0.360194	0.344042	-0.980204	0.14457	0.220252	0.4878	0.3131	0.551182
MgrR_mgrR	1.75339	1.83995	1.66581	-0.0590357	0.789338	-0.0731006	0.46569	0.932383	0.975726	0.9964	0.998458
MicA_micA	-2.05712	-2.00116	-2.10552	-0.104177	0.782442	-0.138061	0.441039	0.761103	0.895117	0.8435	0.925564
MicC_micC	-2.65748	-2.59841	-2.72554	-0.121295	0.439737	-0.25448	0.378667	0.513348	0.723892	0.6296	0.785127
MicF_micF	0.607737	-0.147761	1.51826	1.58548	0.404428	3.86965	4.67861e-05	0.0087852	0.116839	0.1	0.330258
SL1344_RS07395_mlc	1.34736	1.34927	1.34489	0.0134376	0.215206	0.0615626	0.476	0.77603	0.90242	0.8745	0.941733
moaA_moaA	1.01032	1.03415	0.992024	-0.0454761	0.159798	-0.278854	0.376416	0.586729	0.783762	0.6908	0.833424
moaD_moaD	-0.514686	-0.568565	-0.445932	0.154771	0.337542	0.432545	0.315123	0.520014	0.743142	0.6562	0.813411
moaE_moaE	0.249283	0.1912	0.308201	0.143232	0.245044	0.568454	0.271333	0.41173	0.664507	0.5408	0.735226
mobA_mobA	0.501541	0.493513	0.513213	0.0418124	0.201428	0.207115	0.413724	0.605171	0.79678	0.7368	0.860532
SL1344_RS24715_mobA	4.1498	5.13847	2.80709	-2.28282	0.279876	-8.18452	4.67861e-05	0.000621197	0.038751	0.1	0.330258
SL1344_RS24720_mobC	1.89893	3.21596	0.844157	-2.37325	0.221266	-9.97219	4.67861e-05	0.00413223	0.0846462	0.1	0.330258
SL1344_RS03955_modA	3.51076	4.255	2.61008	-1.42475	0.320406	-4.53367	4.67861e-05	0.00192278	0.0604461	0.1	0.330258
modB_modB	3.37165	4.0242	2.56039	-1.40171	0.231004	-5.58443	4.67861e-05	0.00425833	0.0847136	0.1	0.330258
SL1344_RS03965_modC	3.52363	4.02296	3.05136	-1.12236	0.350158	-3.17672	4.67861e-05	0.00630089	0.103455	0.1	0.330258
SL1344_RS09620_motA	5.06757	6.14833	3.61043	-2.52998	0.353938	-7.19107	4.67861e-05	0.000389934	0.0332325	0.1	0.330258
motB_motB	5.17588	6.22598	4.00827	-2.11371	0.234825	-9.23471	4.67861e-05	7.41051e-05	0.0201769	0.1	0.330258
SL1344_RS09450_msbB	2.10946	2.46119	1.69135	-0.770268	0.0804247	-9.48914	4.67861e-05	0.000843545	0.0366314	0.1	0.330258
Msr_Msr	-0.592196	-0.631426	-0.549099	0.0963631	1.04985	0.105016	0.453698	0.862703	0.946368	0.9394	0.973095
mtlR_mtlR	1.47021	1.48268	1.45777	-0.0225212	0.0991352	-0.215834	0.393738	0.534995	0.738021	0.6476	0.798286
mukB_mukB	5.17485	5.38364	5.07933	-0.303119	0.0677517	-3.94238	4.67861e-05	0.0247353	0.1903	0.1	0.330258
murD_murD	3.69166	3.67479	3.77185	0.0958974	0.0990888	0.808156	0.249333	0.323159	0.611096	0.4991	0.724798
SL1344_RS00625_murE	3.04942	2.9481	3.1345	0.0970708	0.22273	0.493545	0.32	0.496465	0.747355	0.6599	0.822878
SL1344_RS09280_N.acetyltransferase	0.4054	0.677629	-0.100671	-0.828215	0.524482	-1.76378	0.0020023	0.0562361	0.276444	0.1016	0.332503
napB_napB	-0.776167	-0.850945	-0.715256	0.139064	0.249888	0.50733	0.280667	0.424093	0.65528	0.5275	0.71467
SL1344_RS08805_narG	0.581428	0.696167	0.136667	-0.57284	0.415661	-1.25596	0.0879414	0.159656	0.447696	0.2016	0.459898
SL1344_RS08800_narH	-1.37416	-1.02879	-1.64763	-0.611913	0.311265	-1.88214	0.0199869	0.0553084	0.252259	0.1184	0.354815
SL1344_RS08790_narI	-2.14344	-1.81273	-2.38828	-0.576299	0.391119	-1.41227	0.0519654	0.108118	0.339031	0.1776	0.418084
SL1344_RS08795_narJ	-2.73046	-2.33355	-3.24158	-0.923366	0.604394	-1.48311	0.0493006	0.0945285	0.328677	0.1579	0.403826
SL1344_RS08810_narK	-0.356574	-0.223592	-0.50359	-0.348992	0.377295	-0.919983	0.103265	0.21527	0.504161	0.2455	0.490212
SL1344_RS08820_narL	-0.0520182	0.27758	-0.319381	-0.585468	0.261601	-2.22568	0.00466454	0.035225	0.210003	0.1037	0.335689
nepI_nepI	-1.44873	-1.39262	-1.57891	-0.159748	0.443131	-0.294345	0.389074	0.66522	0.838905	0.7653	0.889566
nhaA_nhaA	1.73761	1.74873	1.72755	-0.012722	0.124755	-0.098918	0.457029	0.655283	0.826608	0.7547	0.870811
nirD_nirD	-3.21509	-3.44787	-2.98828	0.45587	0.529815	0.816982	0.177333	0.272929	0.51767	0.3622	0.583894
nlpD_nlpD	6.0376	6.07238	5.99476	-0.0577868	0.189261	-0.290736	0.411333	0.740653	0.893298	0.9067	0.959922
nrdI_nrdI	-1.81697	-1.76204	-1.87243	-0.156399	0.413902	-0.356419	0.353333	0.53492	0.74557	0.6722	0.816143
SL1344_RS21955_nrfB	-0.0464889	0.851345	-1.07301	-1.91545	0.236354	-8.06641	4.67861e-05	0.000944971	0.0407692	0.1	0.330258
SL1344_RS21960_nrfC	0.171625	0.979879	-0.963847	-1.93942	0.233957	-8.17295	4.67861e-05	0.00313354	0.0659514	0.1	0.330258
SL1344_RS21975_nrfG	-2.53522	-2.27935	-2.69994	-0.383949	0.451375	-0.773449	0.211193	0.329564	0.579615	0.4295	0.648282
nudC_nudC	0.572779	0.476409	0.785471	0.283081	0.175273	1.46774	0.0600001	0.109788	0.353197	0.186	0.431503
nusA_nusA	4.45621	4.35557	4.53987	0.179907	0.108502	1.58232	0.0299802	0.0643146	0.291922	0.1273	0.36997
nusB_nusB	3.80344	3.68184	3.9886	0.310758	0.325181	0.864638	0.169221	0.291254	0.593656	0.3101	0.581905
nusG_nusG	5.00104	5.01428	4.98456	0.0199973	0.135937	0.158788	0.454364	0.758565	0.898335	0.9679	0.986186
obgE_obgE	1.75006	1.79346	1.7251	-0.0649301	0.104678	-0.55089	0.278481	0.451583	0.680232	0.5567	0.741454
ompL_ompL	-4.39624	-4.0532	-4.5924	-0.535781	1.41191	-0.321955	0.355333	0.646956	0.824443	0.7238	0.861803
SL1344_RS18070_ompR	2.34506	2.2774	2.42034	0.133227	0.260169	0.490923	0.307129	0.488213	0.741821	0.6367	0.822202
ompX_ompX	5.75305	5.50287	6.05107	0.414382	0.273711	1.80083	0.00399849	0.043472	0.249106	0.1038	0.335813
OmrA_omrA	-1.66845	-1.95672	-0.944668	0.816045	0.687719	1.13787	0.126667	0.172079	0.453034	0.2691	0.535357
OmrB_omrB	-2.51936	-2.72082	-2.30706	0.410311	0.471216	0.824305	0.164557	0.262033	0.519772	0.3563	0.584411
oppB_oppB	1.22618	1.28678	1.19882	-0.0741997	0.240458	-0.15553	0.4004	0.733355	0.886279	0.8194	0.92313
SL1344_RS14860_orgA	2.08258	3.09661	0.979789	-2.12227	0.172423	-12.2174	4.67861e-05	0.000163606	0.0229205	0.1	0.330258
OxyS_oxyS	-1.21705	-1.27099	-1.16415	-0.0446675	0.547894	-0.0851648	0.467688	0.733442	0.879284	0.9	0.952492
pabB_pabB	1.94498	2.28773	1.57418	-0.71658	0.093686	-7.68529	4.67861e-05	0.00205432	0.0530149	0.1	0.330258
pagP_pagP	1.77208	1.56369	1.85942	0.299633	0.301367	0.950063	0.153333	0.221371	0.520902	0.2701	0.543296
SL1344_RS10525_pduA	-4.9406	-4.92211	-4.94737	-0.0673551	1.10222	-0.0505982	0.474667	0.617482	0.803518	0.7394	0.864189
pduC_pduC	-4.04503	-4.01372	-4.05704	0.00984574	1.03387	0.010176	0.498	0.701286	0.859939	0.8187	0.914947
pduD_pduD	-5.18118	-5.07294	-5.28923	-0.43068	1.66278	-0.23837	0.383078	0.566261	0.776645	0.7313	0.853142
pduE_pduE	-5.21297	-5.09448	-5.31479	-0.180305	1.51406	-0.117087	0.448	0.647254	0.824007	0.7453	0.867586
pdxK_pdxK	-0.512535	-0.535882	-0.491759	0.0457719	0.295696	0.14828	0.425333	0.662707	0.834935	0.7493	0.873341
SL1344_RS06590_pfkB	2.46336	2.16445	2.76848	0.561709	0.156954	3.63986	4.67861e-05	0.0064306	0.0991253	0.1	0.330258
SL1344_RS13960_phage.virion.morphogenesis.protein	-4.64284	-5.15314	-4.27579	0.884786	0.895729	0.919618	0.125333	0.223036	0.479214	0.2955	0.523762
SL1344_RS02035_phoB	2.62794	2.47218	2.82919	0.353317	0.109739	3.1687	4.67861e-05	0.0137806	0.1371	0.1	0.330258
SL1344_RS11645_phoE	7.41095	7.09072	7.75652	0.706886	0.111611	6.39869	4.67861e-05	0.0122797	0.140543	0.1	0.330258
SL1344_RS05535_phoH	1.53119	1.86544	1.40539	-0.467317	0.314819	-1.57398	0.0239842	0.0650305	0.293514	0.1246	0.364547
SL1344_RS06080_phoP	4.05403	4.03085	4.07663	0.0172512	0.13987	0.122539	0.455696	0.816859	0.924614	0.9307	0.968855
SL1344_RS06075_phoQ	3.8242	3.7948	3.83747	0.0596683	0.142168	0.446435	0.304	0.43138	0.702584	0.5974	0.793218
phoR_phoR	2.18176	1.85744	2.54824	0.699069	0.133147	5.27734	4.67861e-05	0.00339316	0.0714623	0.1	0.330258
SL1344_RS13700_phospho.2.dehydro.3.deoxyheptonate.aldolase.Tyr.sensitive	0.536683	0.26225	0.801632	0.535861	0.150806	3.47308	4.67861e-05	0.0112654	0.119155	0.1001	0.330399
SL1344_RS10625_phsA	1.26297	0.996897	1.53223	0.549494	0.185856	3.06373	4.67861e-05	0.0198877	0.162296	0.1	0.330258
SL1344_RS10620_phsB	-0.754595	-0.904422	-0.456055	0.419887	0.328044	1.22067	0.101333	0.143264	0.402527	0.2242	0.479315
SL1344_RS10615_phsC	0.40397	0.21609	0.692654	0.499315	0.355928	1.43581	0.0380001	0.090401	0.339297	0.1324	0.375507
potG_potG	-0.794783	-0.986683	-0.649865	0.360617	0.298175	1.15633	0.0719521	0.162833	0.431709	0.1927	0.435238
SL1344_RS09215_prc	5.23621	5.62739	4.82292	-0.722325	0.135535	-5.55669	4.67861e-05	0.000678258	0.0404868	0.1	0.330258
SL1344_RS14880_prgH	1.70246	2.94243	0.255853	-2.75971	0.302378	-9.21594	4.67861e-05	0.000216798	0.0256691	0.1	0.330258
SL1344_RS14875_prgI	0.385363	1.87652	-1.06774	-2.91228	0.392086	-7.37825	4.67861e-05	0.000703168	0.0377085	0.1	0.330258
SL1344_RS14870_prgJ	1.31028	2.67568	-0.113751	-2.77003	0.249816	-11.1604	4.67861e-05	0.000317308	0.0268573	0.1	0.330258
SL1344_RS14865_prgK	2.23497	3.39449	1.07657	-2.29713	0.187407	-12.231	4.67861e-05	0.000245624	0.0258071	0.1	0.330258
SL1344_RS09220_proQ	4.71751	5.01802	4.33178	-0.666436	0.123547	-5.23248	4.67861e-05	0.00360102	0.0778458	0.1	0.330258
SL1344_RS09255_prpA.pphA	-1.90092	-1.47328	-2.58606	-1.12027	0.375026	-2.96695	4.67861e-05	0.0258623	0.17224	0.1003	0.330704
psiB_psiB	-2.44098	-2.43076	-2.44816	-0.0358298	0.482139	-0.0671716	0.47	0.641922	0.817162	0.7471	0.867382
psiB_psiB.1	-2.92401	-3.13173	-2.73276	0.406818	0.433965	0.903658	0.169333	0.262497	0.501768	0.3507	0.568714
pssA_pssA	3.52392	3.47945	3.54291	0.0797575	0.15108	0.551359	0.273817	0.393123	0.67358	0.5324	0.755739
SL1344_RS11995_pta	4.93335	4.18838	5.00039	0.712066	0.514284	1.05784	0.222518	0.241535	0.546589	0.4	0.68035
SL1344_RS15255_ptpS	0.0248427	-0.640666	0.499411	1.13795	0.400995	2.75271	4.67861e-05	0.0246262	0.182883	0.1	0.330258
SL1344_RS02910_PTS.mannose.fructose.sorbose.transporter.subunit.IIB	-5.64368	-5.45653	-5.82146	-0.369901	1.44072	-0.253535	0.379081	0.556506	0.762346	0.677	0.821917
SL1344_RS07105_purR	1.61362	1.46677	1.66441	0.187294	0.153008	1.08503	0.141905	0.200051	0.481761	0.287	0.538848
putA_putA	6.14051	6.1753	6.10123	0.069283	0.180546	0.381113	0.440373	0.760946	0.901937	1	1
SL1344_RS23405_putative.inner.membrane.protein	2.01781	2.18241	1.98096	-0.217656	0.270087	-0.774195	0.228	0.318091	0.611313	0.4333	0.695717
SL1344_RS09445_pyruvate.kinase.II	4.05708	4.47521	3.75267	-0.683831	0.162004	-4.3413	4.67861e-05	0.00274923	0.0698444	0.1	0.330258
SL1344_RS16430_qseB	-1.52423	-1.47506	-1.56553	-0.125689	0.472808	-0.25984	0.378	0.601789	0.796923	0.7088	0.846524
SL1344_RS16435_qseC	-0.551353	-0.681775	-0.440233	0.241219	0.208335	1.09418	0.122667	0.19372	0.441153	0.2678	0.506316
SL1344_RS23490_radA	2.11751	1.8695	2.28006	0.413532	0.127862	3.08998	4.67861e-05	0.027536	0.189856	0.1	0.330258
RaoN_raoN	-2.82736	-2.98167	-2.65715	0.325153	0.497261	0.628636	0.24517	0.363475	0.605613	0.4802	0.680286
SL1344_RS12895_ratA	1.24591	1.22853	1.26823	-0.0218007	0.245546	-0.0775586	0.466356	0.747849	0.887283	0.8748	0.941147
rcsA_rcsA	-1.63595	-1.59598	-1.66433	-0.0738568	0.354154	-0.20026	0.411726	0.595179	0.784346	0.7059	0.841515
SL1344_RS11655_rcsB	3.24374	3.07065	3.4275	0.383245	0.118812	3.25771	4.67861e-05	0.0137908	0.141379	0.1	0.330258
SL1344_RS11660_rcsC	2.19454	1.9839	2.37652	0.423566	0.158431	2.69213	4.67861e-05	0.023633	0.179009	0.1	0.330258
SL1344_RS11650_rcsD	3.07164	2.83185	3.29028	0.467446	0.0952044	4.90408	4.67861e-05	0.0316339	0.212782	0.1	0.330258
rcsF_rcsF	1.58521	1.42206	1.79914	0.363566	0.253606	1.45453	0.0486343	0.0969234	0.350897	0.144	0.39311
RdlD_rdlD	-1.0593	-1.08365	-1.03989	0.0612768	1.1228	0.0558639	0.478	0.894895	0.960494	0.9325	0.971304
RdlE_rdlE	-2.14544	-2.02446	-2.43558	-0.550795	1.38443	-0.426863	0.268488	0.41686	0.69378	0.5099	0.74405
SL1344_RS14650_recA	4.18536	4.29852	4.04334	-0.252753	0.229328	-1.03239	0.126	0.190389	0.488967	0.2216	0.498627
SL1344_RS13835_recN	2.33025	2.42769	2.10985	-0.304779	0.132299	-2.12323	0.00533064	0.0494701	0.250899	0.1069	0.339578
SL1344_RS06620_rfc	1.09621	0.960548	1.41534	0.457062	0.235483	1.76395	0.017322	0.0828127	0.325453	0.1143	0.349896
SL1344_RS22270_rflM	2.15027	2.6242	1.40715	-1.25487	0.284159	-4.48564	4.67861e-05	0.00254528	0.0670699	0.1	0.330258
rhtB_rhtB	-1.78517	-1.89737	-1.65905	0.144897	0.525019	0.265611	0.388	0.655534	0.830932	0.7563	0.87594
rimM_rimM	5.1267	5.09919	5.14065	0.150148	0.240981	0.642003	0.263333	0.317214	0.616741	0.5129	0.749932
rimO_rimO	1.58894	1.57017	1.60045	0.0169687	0.213745	0.0728072	0.477015	0.798535	0.91444	0.8693	0.941054
SL1344_RS03220_rlpA	1.60838	1.57078	1.62399	0.0489434	0.18514	0.235781	0.416389	0.707768	0.866392	0.8177	0.916976
SL1344_RS05840_rne	5.33398	5.21992	5.38944	0.192096	0.108255	1.87065	4.67861e-05	0.0470474	0.254925	0.1	0.330258
rnpB_rnpB	10.9156	10.9201	10.9111	4.57487e-05	0.122649	0.000641278	0.499667	0.868846	0.95117	0.9856	0.993824
RnpB_RnpB	10.9158	10.9202	10.9113	0.0004215	0.122887	0.00392877	0.496667	0.869102	0.951229	0.9859	0.993957
SL1344_RS15130_rpoS	5.55674	5.62882	5.47846	-0.156037	0.240935	-0.684429	0.26982	0.320134	0.620078	0.5093	0.746334
rprA_rprA	-1.9457	-2.04072	-1.8305	-0.0149441	0.805556	-0.0165101	0.492667	0.797509	0.914506	0.9328	0.96911
rpsN_rpsN	5.51128	5.35007	5.59786	0.244474	0.22801	0.640473	0.333333	0.469897	0.735373	0.7	0.872542
rpsV_rpsV	2.76976	3.0191	2.46048	-0.549866	0.159997	-3.46006	4.67861e-05	0.00768298	0.108554	0.1	0.330258
RseX_rseX	-5.59404	-5.31541	-5.94719	-0.616731	1.22452	-0.468501	0.294	0.43933	0.668195	0.5467	0.730203
rsmD_rsmD	0.40976	0.324315	0.608529	0.26928	0.254509	1.03048	0.138	0.196168	0.472214	0.2906	0.551408
SL1344_RS09240_rsmF.yebU	1.40949	1.8208	0.969099	-0.866863	0.135779	-6.38511	4.67861e-05	0.00256967	0.0619073	0.1	0.330258
SL1344_RS22150_rtsA	1.6921	2.59646	1.03813	-1.52977	0.272959	-5.66112	4.67861e-05	0.00141413	0.0516598	0.1	0.330258
SL1344_RS22145_rtsB	0.160663	0.832831	-0.681875	-1.50456	0.238559	-6.29089	4.67861e-05	0.00213126	0.0558776	0.1	0.330258
rumA_rumA	2.96125	2.85805	3.00235	0.141358	0.124147	1.16784	0.117255	0.152089	0.42618	0.2484	0.512871
SL1344_RS09480_ruvA	1.51605	1.95484	1.04017	-0.935269	0.170061	-5.70171	4.67861e-05	0.00842114	0.108889	0.1	0.330258
SL1344_RS09475_ruvB	2.35193	2.78146	1.85595	-0.920137	0.179462	-5.1265	4.67861e-05	0.00202365	0.0595999	0.1	0.330258
RybA_rybA	3.17451	3.10722	3.26294	-0.0081848	0.267335	-0.042509	0.486342	0.839735	0.936011	0.9868	0.99426
RybB_rybB	-0.778015	-0.944472	-0.614758	0.294708	0.813247	0.333394	0.381079	0.599768	0.811985	0.8214	0.916635
RybD_rybD	3.46181	3.79155	3.09042	-0.704567	0.155173	-4.63239	4.67861e-05	0.00329643	0.0747231	0.1	0.330258
RydB_rydB	-3.16511	-3.34942	-3.06145	0.145627	0.88199	0.146408	0.442	0.724345	0.874495	0.8299	0.921982
RydC_rydC	0.134638	0.366264	-0.538952	-0.825585	0.607888	-1.37758	0.0799468	0.0990349	0.358874	0.1794	0.441793
RyeF_ryeF	-0.0636724	0.443572	-0.560324	-1.00444	0.223924	-4.44115	4.67861e-05	0.00735507	0.0970324	0.1	0.330258
RyfA_ryfA	2.26121	2.32172	2.15719	-0.254639	0.345465	-0.773913	0.21	0.262255	0.563959	0.3799	0.641235
RyfD_ryfD	3.13131	3.00834	3.50699	0.453399	0.494883	0.905697	0.213857	0.260295	0.564201	0.3957	0.675848
RyhB_ryhB	-0.723297	-0.724716	-0.722059	0.104934	0.775646	0.13473	0.438374	0.807942	0.920658	0.8869	0.9508
RyjB_ryjB	-1.91144	-1.68211	-2.80624	-1.07817	0.577442	-1.5177	0.062625	0.120476	0.385532	0.1711	0.416081
Sar_sar	-0.0184985	0.162772	-0.242598	0.190175	1.1325	0.172419	0.461026	0.867964	0.949397	0.9997	0.999869
SL1344_RS10635_sbcB	1.60288	1.38443	1.84798	0.417367	0.184977	2.23457	0.00666291	0.0308828	0.201605	0.1068	0.340207
SL1344_RS01925_sbmA	-0.26603	-0.284058	-0.257115	0.00655347	0.222542	0.0285109	0.486	0.652183	0.826579	0.7531	0.874841
SL1344_RS10605_sbmC	3.24847	3.27633	3.19858	-0.205653	0.253899	-0.813133	0.212525	0.241461	0.541692	0.4045	0.655472
SL1344_RS20885_sbp	-0.625854	-0.672497	-0.602279	0.063014	0.551185	0.0935446	0.462667	0.719524	0.876351	0.9158	0.962553
sdhC_sdhC	3.95387	3.84475	4.18731	0.216524	0.373871	0.770096	0.205863	0.289232	0.59172	0.379	0.658932
SL1344_RS09755_sdiA	3.42086	4.78749	2.52237	-2.233	0.296635	-6.88785	4.67861e-05	0.00428854	0.086787	0.1	0.330258
SdsR_sdsR	-1.06236	-1.10693	-1.01723	0.0574391	0.784075	0.0677836	0.472	0.821733	0.927083	0.9385	0.973047
sgbH_sgbH	-4.66844	-4.38648	-4.91992	-0.501201	1.19834	-0.385692	0.311126	0.514511	0.731964	0.6035	0.775517
SgrS_sgrS	3.39547	3.31771	3.41553	0.104329	0.301323	0.374048	0.341106	0.619619	0.828114	0.7258	0.883552
SibA_sibA	1.51109	1.55222	1.47504	-0.0862083	1.20061	-0.0644719	0.464	0.947075	0.981235	1	1
SibC_sibC	3.1082	3.49943	2.82321	-0.482517	0.846587	-0.658817	0.226667	0.343311	0.640222	0.4002	0.68034
SibD_sibD	3.06798	3.44421	2.66836	-0.571899	1.16311	-0.426155	0.326449	0.534019	0.778037	0.7	0.872542
SL1344_RS14940_sicA	0.318795	1.92811	-1.54422	-3.52196	0.330409	-10.7245	4.67861e-05	0.000344851	0.0289045	0.1	0.330258
sifA_sifA	-0.508688	-1.34396	-0.386526	0.928852	0.392908	1.33801	0.0706667	0.140279	0.420916	0.183	0.427687
sifB_sifB	-3.81239	-3.46083	-4.36373	-0.896817	0.692519	-1.19393	0.0766156	0.14858	0.396226	0.2073	0.447348
SL1344_RS05355_sigE	1.03082	2.84852	-0.810626	-3.505	0.434269	-8.18822	4.67861e-05	0.000281616	0.0280262	0.1	0.330258
SL1344_RS21850_siiA	-2.20384	-1.73027	-3.17156	-1.49055	0.646743	-2.25631	0.00266839	0.0383747	0.219254	0.1025	0.333651
SL1344_RS21855_siiB	-1.32832	-0.834153	-2.07185	-1.26499	0.441859	-2.80333	4.67861e-05	0.0278686	0.186594	0.1	0.330258
SL1344_RS21875_siiF	1.87123	1.8421	1.93478	0.0829445	0.233795	0.342713	0.353333	0.719666	0.874128	0.7385	0.877672
SL1344_RS01560_sinR	0.748479	0.87475	0.604569	-0.275646	0.14091	-1.87881	0.0106671	0.0509142	0.239205	0.1121	0.346462
SL1344_RS14920_sipA	1.18535	2.33411	-0.157105	-2.54334	0.287572	-8.96117	4.67861e-05	0.000569638	0.0348074	0.1	0.330258
SL1344_RS14935_sipB	1.9253	3.47177	0.230556	-3.26616	0.221812	-14.8458	4.67861e-05	0.000245589	0.0258741	0.1	0.330258
SL1344_RS14930_sipC	2.52837	4.36336	0.584524	-3.75175	0.187016	-19.9032	4.67861e-05	3.68651e-05	0.0155176	0.1	0.330258
SL1344_RS14925_sipD	-0.0601211	1.25155	-1.75314	-3.09392	0.400111	-7.94223	4.67861e-05	0.000677345	0.0373859	0.1	0.330258
SL1344_RS09740_sirA	3.4902	3.6862	3.28245	-0.423602	0.102019	-4.21758	4.67861e-05	0.00615022	0.0963433	0.1	0.330258
SL1344_RS10425_sirohydrochlorin.cobaltochelatase	-0.904373	-0.929872	-0.875554	0.141324	1.02532	0.140283	0.381079	0.672548	0.85326	0.7651	0.884883
SL1344_RS09840_SL1896	-1.33564	-1.1678	-1.55802	-0.390433	0.356733	-1.06526	0.124667	0.186361	0.449157	0.269	0.513318
SL1344_RS07175_slyA	3.23807	3.15372	3.26034	0.10544	0.10532	0.93831	0.175217	0.249747	0.541643	0.3585	0.595981
SL1344_RS07110_sodB	3.904	3.92782	3.87973	-0.00750783	0.380027	-0.0233635	0.48	0.864642	0.948646	0.9742	0.988976
SL1344_RS10630_sopA	-0.93578	0.0534973	-2.11292	-2.19991	0.307201	-7.09862	4.67861e-05	0.00131199	0.0466303	0.1	0.330258
sopB_sopB	1.1366	2.88389	-0.768411	-3.65653	0.31344	-11.668	4.67861e-05	0.000241362	0.0250199	0.1	0.330258
SL1344_RS15235_sopD	-0.895913	-0.292434	-1.52505	-1.20608	0.286302	-4.16474	4.67861e-05	0.00635518	0.0934879	0.1	0.330258
SL1344_RS13925_sopE	0.925993	2.77073	-1.20519	-3.97616	0.4171	-9.3932	4.67861e-05	0.000412503	0.0320211	0.1	0.330258
SL1344_RS09265_sopE2	-0.415249	1.48766	-3.19263	-4.73436	0.486756	-9.89308	4.67861e-05	0.00347623	0.0697317	0.1	0.330258
spaK_spaK	-1.04209	0.127436	-2.51299	-2.64877	0.396743	-6.66588	4.67861e-05	0.00436755	0.0762615	0.1	0.330258
spaM_spaM	-0.597856	0.739884	-2.36429	-3.01319	0.412308	-7.27062	4.67861e-05	0.00174245	0.0499912	0.1	0.330258
spaN_spaN	0.114803	1.16907	-1.36376	-2.55046	0.255256	-9.90944	4.67861e-05	0.00093969	0.0382634	0.1	0.330258
SL1344_RS14965_spaO	-0.214005	1.0191	-1.64052	-2.62349	0.30022	-8.71563	4.67861e-05	0.00107723	0.0405136	0.1	0.330258
SL1344_RS14960_spaP	-0.383908	0.62848	-1.77474	-2.42561	0.364503	-6.70136	4.67861e-05	0.0081699	0.107226	0.1	0.330258
SL1344_RS14955_spaQ	-0.645742	0.227724	-2.0299	-2.31334	0.38488	-6.05054	4.67861e-05	0.00224868	0.0576548	0.1	0.330258
SL1344_RS14950_spaR	-0.897506	0.00127135	-2.31183	-2.32307	0.593901	-4.01679	4.67861e-05	0.025725	0.189024	0.1	0.330258
SL1344_RS14945_spaS	-0.956872	-0.120466	-2.04261	-1.92678	0.318508	-5.98308	4.67861e-05	0.00449607	0.0742127	0.1	0.330258
Spf_spf	4.63022	4.59721	5.22216	0.605263	0.499913	0.603118	0.329114	0.415871	0.697028	0.6862	0.863682
SL1344_RS14840_spi4.transcriptional.regulator	1.08036	1.60789	0.502772	-1.19388	0.289587	-4.21794	4.67861e-05	0.00348193	0.0760273	0.1	0.330258
spiC_spiC	-6.62211	-8.4519	-5.686	2.69873	2.75634	0.941483	0.103931	0.198276	0.474485	0.2409	0.484985
spr_spr	5.76076	5.73322	5.78052	0.100985	0.199175	0.611317	0.282667	0.351795	0.646296	0.5468	0.773739
SraA_sraA	-5.28292	-4.99461	-6.27489	-1.13014	1.80431	-0.520706	0.314667	0.435041	0.691272	0.6239	0.802663
SraB_sraB	0.255354	0.20144	0.286874	0.0930842	0.361244	0.227365	0.416	0.775633	0.903671	0.8545	0.935987
SraC_sraC	3.59262	4.19081	3.14035	-1.09363	0.275663	-4.18461	4.67861e-05	0.00773081	0.112991	0.1	0.330258
SraF_sraF	1.35436	1.31107	1.44009	0.426292	0.668998	0.622729	0.271819	0.352422	0.644853	0.5329	0.761691
SraG_sraG	-3.12327	-3.21745	-2.98353	0.232536	0.543315	0.388546	0.341772	0.49614	0.708527	0.5969	0.764515
SraL_sraL	-1.22712	-1.20337	-1.24054	-0.0140954	0.387827	-0.029775	0.486667	0.710812	0.86411	0.8146	0.909322
SL1344_RS07945_srfB	3.65595	4.3912	2.89383	-1.46922	0.193212	-7.48106	4.67861e-05	0.000523504	0.0366453	0.1	0.330258
SL1344_RS07950_srfC	3.25669	4.02287	2.56505	-1.42767	0.121063	-11.7266	4.67861e-05	0.000463613	0.0314885	0.1	0.330258
srlA_srlA	-0.768951	-0.846148	-0.683761	0.154034	0.276309	0.528977	0.299333	0.46943	0.695854	0.5706	0.752627
srlE_srlE	-0.54004	-0.516604	-0.565539	-0.0186521	0.276593	-0.0659247	0.477333	0.661329	0.831709	0.7737	0.884586
srlR_srlR	1.53713	1.39419	1.66716	0.28179	0.118434	2.36515	0.00333249	0.0372869	0.209182	0.1039	0.335528
SroA_sroA	-1.866	-1.98166	-1.68618	0.347767	0.534984	0.615241	0.249167	0.374676	0.635361	0.4985	0.707148
SroC_sroC	7.22304	7.23016	7.14689	-0.234687	0.271041	-0.844583	0.214524	0.230425	0.535015	0.3882	0.668166
SroD_sroD	-0.462824	0.115344	-1.10402	-1.20658	0.467946	-2.51437	4.67861e-05	0.022708	0.179531	0.1001	0.330407
SroG_sroG	4.1374	4.14194	4.13225	-0.335383	0.489561	-0.549841	0.360426	0.341975	0.638933	0.787	0.902419
SL1344_RS06985_ssaG	-5.71312	-6.34741	-5.03218	1.30078	2.3028	0.501901	0.221186	0.372799	0.641506	0.4412	0.664956
SL1344_RS07050_ssaR	-2.55602	-2.92002	-2.20222	0.722967	0.376969	1.79855	0.0226518	0.0580102	0.243392	0.126	0.362034
SL1344_RS05160_sseI	-1.87215	-2.01619	-1.68543	0.305976	0.373725	0.777713	0.196	0.297359	0.553258	0.3962	0.619207
sspA_sspA	3.7534	3.70637	3.8445	0.136669	0.0816899	1.61872	0.0333335	0.100398	0.351765	0.136	0.378334
SL1344_RS06915_ssrA	-0.907838	-0.919958	-0.89558	0.0451157	0.413773	0.116864	0.445333	0.707927	0.863006	0.7796	0.89056
SsrA_ssrA	10.6848	10.6712	10.7674	0.0950267	0.0941842	0.957792	0.203333	0.196901	0.498196	0.3756	0.655516
SL1344_RS06910_ssrB	-1.94315	-2.18533	-1.7766	0.419187	0.461319	0.851121	0.159227	0.25058	0.520643	0.331	0.565714
ssrS_ssrS	8.71867	8.65504	9.0939	0.440321	0.515143	0.627259	0.333333	0.516252	0.766737	0.7	0.872542
SsrS_ssrS	8.71868	8.65454	9.09378	0.43848	0.514803	0.621739	0.333333	0.516328	0.766836	0.7	0.872542
SL1344_RS16670_sstT	2.91093	2.90343	2.91528	0.0224714	0.493935	0.0613025	0.423051	0.910676	0.967049	0.8248	0.916098
SL1344_RS01735_stbB	-5.4552	-5.18535	-5.8862	-0.675059	1.29942	-0.481866	0.2998	0.448766	0.681668	0.5723	0.749254
SL1344_RS05145_stfT	-1.81465	-1.54766	-2.1431	-0.594095	0.332946	-1.69283	0.0279815	0.0713941	0.277857	0.1343	0.371666
STnc3140_STnc3140..sopD.	-2.55179	-2.53805	-2.55615	-0.0614579	0.729546	-0.0790385	0.473684	0.731815	0.878342	0.8468	0.929314
STnc3200_STnc3200	-5.77596	-5.43517	-6.00885	-0.679753	1.50714	-0.428769	0.320453	0.479206	0.700156	0.6018	0.766064
SL1344_RS15350_syd	1.14052	1.23779	1.06805	-0.156983	0.33347	-0.429374	0.352432	0.528506	0.766508	0.7605	0.882165
SymR_symR	-2.72694	-2.85336	-2.60392	0.261712	0.571705	0.429506	0.309333	0.49487	0.717126	0.5968	0.770627
SL1344_RS13990_tail.protein	-8.03757	-7.98618	-8.13745	0.283734	4.16121	0.0642323	0.474667	0.621859	0.81127	0.7855	0.891802
tatE_tatE	0.73285	0.751218	0.713216	0.0202373	0.266111	0.068287	0.473018	0.754883	0.891315	0.8838	0.946874
tcuB_tcuB	-1.96626	-1.61462	-2.12086	-0.476287	0.435692	-1.00432	0.16	0.228038	0.492923	0.3294	0.568854
SL1344_RS16770_tdcA	0.556329	0.221433	0.935634	0.645567	0.520375	1.26197	0.0906667	0.113038	0.382048	0.1891	0.459493
SL1344_RS16765_tdcB	-0.0950193	0.0362299	-0.343138	-0.404613	0.344683	-1.13127	0.106	0.152471	0.424501	0.23	0.488608
SL1344_RS16760_tdcC	0.784871	1.36069	0.547121	-0.783342	0.339812	-2.24364	0.00133588	0.0354633	0.22081	0.1008	0.331426
SL1344_RS05150_tfaT	-1.71899	-1.38356	-2.0117	-0.609925	0.497434	-1.17451	0.106667	0.144105	0.411159	0.2111	0.468782
Tff_tff	4.27811	4.2967	4.25973	-0.0314592	0.447001	-0.0678654	0.471333	0.929065	0.974352	1	1
thiP_thiP	0.901038	0.784046	1.00455	0.174418	0.203911	0.839307	0.177881	0.264191	0.542243	0.3457	0.596774
thiQ_thiQ	-0.301805	-0.356954	-0.238566	0.143974	0.274817	0.506728	0.302	0.478317	0.710297	0.5937	0.770842
SL1344_RS06625_thrS	5.12899	4.92102	5.33036	0.413225	0.0400192	10.4725	4.67861e-05	0.00176431	0.0524668	0.1	0.330258
SL1344_RS04595_tnpA1	-3.07329	-1.50714	-5.52356	-3.95189	0.840371	-4.70505	4.67861e-05	0.00895588	0.0991587	0.1	0.330258
SL1344_RS06060_tnpA2	-2.88799	-2.55373	-3.57356	-1.04231	0.686084	-1.39087	0.0486343	0.120496	0.373967	0.1553	0.397728
SL1344_RS09075_tnpA3	-3.90579	-2.8976	-5.45005	-2.56346	0.774663	-3.27104	4.67861e-05	0.0177056	0.139894	0.1001	0.330407
SL1344_RS09790_tnpA4	-5.7132	-4.66837	-6.90146	-2.20683	1.58524	-1.30128	0.0493334	0.111295	0.35043	0.166	0.410702
SL1344_RS12685_tnpA5	-4.32503	-4.03724	-4.71224	-0.677333	0.842817	-0.774093	0.191206	0.282334	0.535285	0.3861	0.601688
SL1344_RS17020_tnpA6	-3.01546	-2.64319	-3.75757	-1.03563	0.912271	-1.06896	0.125916	0.182142	0.465483	0.2462	0.506725
SL1344_RS17955_tnpA7	-3.4516	-3.37345	-3.50168	-0.316281	1.01988	-0.281635	0.388408	0.626922	0.81458	0.7888	0.89295
tolA_tolA	2.04959	1.90088	2.09835	0.203817	0.207756	0.997382	0.0959361	0.232032	0.531172	0.2357	0.482393
SL1344_RS16475_tolC	3.81568	3.71056	4.01997	0.342951	0.170856	2.16403	4.67861e-05	0.0253251	0.191422	0.1	0.330258
SL1344_RS21860_TolC.family.protein	-1.51443	-0.808076	-2.09484	-1.25011	0.381952	-3.18927	0.00067292	0.0142731	0.135797	0.1001	0.330406
tqsA_tqsA	-1.12765	-1.18214	-1.07724	0.112915	0.261687	0.40464	0.319121	0.469937	0.692259	0.586	0.755638
SL1344_RS14145_transcriptional.regulator	-5.71911	-6.25355	-5.05876	1.09391	1.82042	0.552173	0.249333	0.419421	0.657495	0.489	0.698067
trkD_trkD	1.88781	1.77931	2.03262	0.235044	0.130723	1.68909	0.0420001	0.0705622	0.291447	0.1358	0.380413
SL1344_RS06175_tRNA.arg	-3.91428	-3.03103	-5.17201	-2.16054	0.822211	-2.5952	4.67861e-05	0.0274256	0.176806	0.1003	0.330692
SL1344_RS13600_tRNA.rRNA.methyltransferase	1.72716	1.40743	2.08631	0.662687	0.125425	5.19201	4.67861e-05	0.00410921	0.0766867	0.1	0.330258
truA_truA	0.797261	0.530476	0.99666	0.471808	0.176782	2.61395	0.00133588	0.0214645	0.166805	0.101	0.331714
SL1344_RS23260_tsr	5.93116	6.64337	5.2997	-1.21351	0.223795	-5.39125	4.67861e-05	0.00117811	0.0501162	0.1	0.330258
SL1344_RS06870_ttrA	-1.71333	-1.79213	-1.62758	0.166684	0.337859	0.468037	0.314457	0.460373	0.685075	0.5634	0.742554
SL1344_RS06880_ttrB	-5.33099	-5.42917	-5.24178	0.0633933	1.41501	0.0354526	0.483678	0.639147	0.818131	0.754	0.870493
SL1344_RS06875_ttrC	-4.68587	-4.91998	-4.36775	0.530235	1.07923	0.439991	0.296	0.480349	0.704491	0.5767	0.755811
SL1344_RS06890_ttrR	0.686426	0.606528	0.739869	0.203251	0.280139	0.724227	0.214524	0.303057	0.589104	0.4389	0.661295
SL1344_RS06885_ttrS	2.53052	2.30488	2.55443	0.236779	0.139193	0.891988	0.265157	0.287583	0.583729	0.5372	0.75952
tyrA_tyrA	1.13464	0.909788	1.35791	0.449237	0.117469	3.7883	4.67861e-05	0.00893795	0.105613	0.1	0.330258
ubiB_ubiB	3.5083	3.45097	3.5484	0.140892	0.148843	0.981711	0.105929	0.193477	0.487303	0.226	0.481642
ubiF_ubiF	1.30437	1.31808	1.2978	-0.025253	0.166499	-0.136951	0.452	0.696975	0.856445	0.8051	0.906048
SL1344_RS21190_udhA	3.84895	3.69551	3.89097	0.193244	0.194365	0.808394	0.267333	0.326508	0.623592	0.5347	0.762479
SL1344_RS03635_UDP.galactopyranose.mutase	-4.05851	-3.994	-4.12812	-0.145308	0.727033	-0.187994	0.424384	0.558204	0.758703	0.6666	0.816191
ugpC_ugpC	-0.312461	-0.451279	-0.202516	0.278559	0.276849	0.996139	0.102	0.202731	0.47779	0.2457	0.4817
ulaD_ulaD	-2.49765	-2.27668	-2.70209	-0.426964	0.431885	-0.94151	0.148568	0.226856	0.477328	0.3133	0.542757
ushA_ushA	3.34923	3.27848	3.46105	0.208431	0.163568	1.37011	0.0260002	0.114661	0.383404	0.1229	0.362667
SL1344_RS09735_uvrC	3.24089	3.56922	3.09578	-0.475467	0.214486	-2.40018	4.67861e-05	0.0648385	0.298017	0.1	0.330258
SL1344_RS11530_virulence.protein.MsgA	-6.32694	-6.35179	-6.28217	0.0892097	2.26187	0.0308657	0.481333	0.666939	0.838119	0.7852	0.892495
wecC_wecC	2.62961	2.51065	2.9226	0.398254	0.119712	2.79752	0.00067292	0.0354329	0.217983	0.1	0.330258
SL1344_RS10695_wzzB	2.50551	1.8144	3.27632	1.45251	0.1328	10.8808	4.67861e-05	0.000562989	0.0338611	0.1	0.330258
SL1344_RS02345_ybaO	0.868957	0.868298	0.869335	0.0536033	0.344096	0.158859	0.43	0.776381	0.903641	0.8802	0.945706
SL1344_RS03185_ybeM	-1.61615	-1.28644	-1.97466	-0.797082	0.490787	-1.61894	0.012667	0.0692203	0.292133	0.1143	0.348948
SL1344_RS04285_ybiK	2.25873	2.22956	2.29144	0.10242	0.154426	0.634392	0.235177	0.32212	0.604559	0.4718	0.683368
SL1344_RS08990_ycgO	3.40548	4.01897	2.51518	-1.50549	0.241811	-6.1685	4.67861e-05	0.00187965	0.0590648	0.1	0.330258
SL1344_RS08975_ycgR	2.67757	3.34518	2.09152	-1.15517	0.225749	-5.3019	4.67861e-05	0.00111095	0.0478393	0.1	0.330258
SL1344_RS08585_yciK	2.08389	2.12677	2.01639	-0.220434	0.250727	-0.871501	0.162667	0.218358	0.512194	0.3387	0.587662
SL1344_RS08495_yciW	0.0928255	0.592183	0.0375145	-0.547691	0.34539	-0.869917	0.280667	0.308398	0.603005	0.5657	0.776998
SL1344_RS07545_ydeD	-0.905273	-1.10504	-0.729165	0.37457	0.260963	1.39462	0.0619588	0.109305	0.343395	0.18	0.423915
SL1344_RS06680_ydiV	-0.820584	-1.24727	-0.404183	0.844895	0.215395	3.90363	4.67861e-05	0.00796818	0.0996177	0.1	0.330258
SL1344_RS06595_ydiY	1.69034	1.61649	2.0311	0.41112	0.378609	1.17947	0.104597	0.116406	0.386261	0.221	0.483812
SL1344_RS06585_ydiZ	-2.09196	-2.23258	-1.92832	0.296606	0.378199	0.727346	0.214667	0.32221	0.570728	0.4248	0.638783
SL1344_RS06560_ydjN	2.18536	2.13039	2.21166	0.0588184	0.155366	0.168649	0.380413	0.734302	0.887424	0.7831	0.907808
SL1344_RS09415_yebG	-0.299356	0.202614	-1.02764	-1.28124	0.360954	-3.7027	4.67861e-05	0.00754899	0.105833	0.1	0.330258
SL1344_RS09225_yebR	3.57496	3.9723	3.16126	-0.763115	0.151226	-5.09264	4.67861e-05	0.00171777	0.056884	0.1	0.330258
SL1344_RS09230_yebS	1.249	1.5793	0.892374	-0.685662	0.138357	-4.97245	4.67861e-05	0.00498023	0.0816165	0.1	0.330258
SL1344_RS09760_yecC	1.18872	1.806	0.534253	-1.28818	0.14953	-8.59951	4.67861e-05	0.000839927	0.0388848	0.1	0.330258
SL1344_RS09750_yecF	2.169	2.41976	1.94402	-0.505832	0.215167	-2.3726	4.67861e-05	0.0244262	0.186611	0.1002	0.330552
SL1344_RS09765_yecS	0.0937303	0.883109	-0.571444	-1.37932	0.368268	-3.77174	4.67861e-05	0.00532347	0.0907695	0.1	0.330258
SL1344_RS09825_yedD	1.36126	1.16758	1.42686	0.206603	0.220181	0.861506	0.210667	0.294476	0.580199	0.4153	0.661375
SL1344_RS09830_yedE	-0.706568	-1.07266	-0.165073	0.90438	0.286767	3.03184	4.67861e-05	0.0193991	0.159566	0.1	0.330258
SL1344_RS09835_yedF	-1.20107	-1.62404	-0.86858	0.756338	0.250587	3.03626	0.00067292	0.0191478	0.147274	0.1004	0.330855
SL1344_RS09770_yedO	1.25748	1.9617	0.726933	-1.19922	0.212855	-5.34896	4.67861e-05	0.00653769	0.100008	0.1	0.330258
SL1344_RS10925_yegD	-0.943401	-1.24153	-0.66835	0.647946	0.366283	1.77031	0.01066	0.0570348	0.263548	0.1109	0.344519
SL1344_RS13585_yfiK	-2.26071	-2.39939	-2.17038	0.219444	0.402183	0.502396	0.275333	0.425413	0.65946	0.5427	0.725345
SL1344_RS17960_yhfL	1.23462	1.66555	0.832775	-0.80619	0.247946	-3.24359	4.67861e-05	0.00946328	0.11863	0.1	0.330258
SL1344_RS18605_yhjH	4.13786	4.86489	3.0045	-1.85	0.263915	-6.30479	4.67861e-05	0.00941251	0.124353	0.1	0.330258
SL1344_RS18650_yhjQ	1.06544	0.362983	1.5412	1.14701	0.270914	4.15761	4.67861e-05	0.00577721	0.0929377	0.1	0.330258
SL1344_RS23255_yjiY	5.61799	5.18386	5.92122	0.755436	0.368333	1.91791	4.67861e-05	0.094702	0.356215	0.1	0.330258
SL1344_RS05645_ymdA	0.89207	1.56576	0.247144	-1.29249	0.222345	-5.77658	4.67861e-05	0.00183015	0.0554854	0.1	0.330258
SL1344_RS05655_ymdC	2.06596	2.41355	1.62306	-0.797794	0.141959	-5.54374	4.67861e-05	0.00414078	0.0766398	0.1	0.330258
yopJ_yopJ	0.755966	1.33312	0.510238	-0.806611	0.263064	-2.635	0.00067292	0.0436678	0.244575	0.1	0.330258
SL1344_RS15335_yqcB	0.921112	0.9143	0.929756	0.00979986	0.144368	0.0629786	0.469021	0.623672	0.805521	0.7273	0.856066
SL1344_RS15340_yqcC..next.to.csrB.	-0.167661	-0.105686	-0.246534	-0.137797	0.199975	-0.631581	0.242667	0.368	0.609029	0.4649	0.670437
YrlA_yrlA	-4.29928	-4.02117	-4.60174	-0.566228	0.841798	-0.643044	0.241173	0.365973	0.607961	0.4658	0.668076
YrlB_yrlB	-3.7907	-3.53367	-3.91247	-0.269603	0.939461	-0.217495	0.399333	0.723752	0.871659	0.7717	0.893818
zntA_zntA	2.3219	2.51306	2.15671	-0.281875	0.263492	-1.12078	0.118588	0.151339	0.434932	0.2093	0.484223
zntB_zntB	0.662652	0.872306	0.493033	-0.3834	0.165132	-2.27929	0.00466454	0.0362353	0.208545	0.1036	0.335096
zraP_zraP	-2.63432	-2.63393	-2.63518	-0.00388626	0.490217	-0.0100993	0.497333	0.617775	0.802602	0.7367	0.861932
crRNA1_	0.0575558	-0.0482885	0.111876	0.161495	0.198432	0.737448	0.220667	0.334558	0.588052	0.4459	0.65757
crRNA2_	1.0995	0.924242	1.16711	0.236786	0.17378	1.22222	0.094	0.156908	0.426224	0.2323	0.478224
ECS021_	-3.70243	-3.65248	-3.74043	-0.0499046	1.02826	-0.0393182	0.478	0.713662	0.864663	0.8019	0.902273
ECS173_	-2.07888	-2.0002	-2.14581	-0.141231	0.366242	-0.364278	0.355333	0.508176	0.720634	0.6157	0.779483
Ffs_	3.29626	2.92973	3.6672	-0.142913	1.52387	-0.103562	0.443038	0.965166	0.987899	1	1
fimA.trailer_	-4.38959	-4.59528	-4.20766	0.440228	0.957723	0.410241	0.308667	0.455483	0.689871	0.5826	0.754734
GO.10702_	-0.936047	-0.799836	-1.00927	-0.156129	0.362694	-0.373311	0.355333	0.634685	0.81794	0.7127	0.856393
GO.10704_	2.40493	2.47537	2.33813	-0.070588	0.460563	-0.138737	0.448	0.928922	0.974167	0.9997	0.999871
Ig1085_	-2.08019	-2.25885	-1.82995	0.442119	0.472022	0.901731	0.173218	0.258049	0.522661	0.3538	0.585606
Ig1140_	-2.13906	-1.69891	-2.4815	-0.75655	0.386811	-1.88311	0.0239842	0.0573811	0.251757	0.1249	0.361774
Ig2335_	0.549436	0.346034	0.829252	0.473747	0.156791	2.92117	0.000673369	0.0196488	0.153147	0.1012	0.331917
Ig959_	-9.29802	-8.88462	-9.76518	-0.851286	3.95019	-0.180604	0.405063	0.518734	0.730708	0.6413	0.792378
IS042_	-4.41031	-4.25207	-4.58066	-0.623576	1.28431	-0.447676	0.31046	0.456435	0.699643	0.6413	0.795632
lysC.leader_	-1.08627	-1.15787	-0.956819	0.230667	0.610544	0.350981	0.347768	0.542464	0.771183	0.716	0.859819
mreB.leader_	1.17013	1.31117	0.956781	-0.377052	0.196849	-1.85548	0.00666291	0.0705566	0.296589	0.1063	0.339033
pRNA_	-4.50649	-4.65608	-4.41344	0.225376	0.904247	0.239912	0.391073	0.549935	0.754674	0.6666	0.816716
RprA_	-1.94699	-2.0487	-1.82658	0.0027473	0.824463	0.00179317	0.498334	0.808632	0.919937	0.9408	0.973787
rpsL.leader_	2.96815	2.99292	2.9447	-0.045607	0.45443	-0.0889173	0.456362	0.773993	0.909439	0.9985	0.999358
rpsP.leader_	2.93332	2.87216	2.98768	0.101244	0.455398	0.217742	0.420667	0.734561	0.889693	0.9391	0.973326
rrf_	-6.68296	-6.91062	-6.42966	0.481534	1.84296	0.231963	0.385743	0.54163	0.74632	0.6555	0.804969
rrf_.1	-5.73852	-6.14047	-4.57485	1.24753	2.50955	0.305525	0.327115	0.712187	0.862509	0.6858	0.854416
rrf_.2	-4.98011	-5.82918	-4.18884	1.61384	1.09848	1.40464	0.0552965	0.106132	0.335663	0.1672	0.409894
rrf_.3	-6.6528	-6.63205	-6.66984	0.261319	2.95654	0.0666618	0.465023	0.644962	0.829951	0.8134	0.908184
rrf_.4	-2.64492	-3.82111	-2.41508	1.35445	1.21133	1.12338	0.162667	0.166905	0.452731	0.2981	0.570555
rrf_.5	-6.17697	-6.82786	-5.41878	1.25704	2.21755	0.523865	0.271333	0.458091	0.691245	0.5383	0.736355
rrf_.6	-7.90175	-9.82698	-6.83275	2.89086	2.82999	0.943386	0.107333	0.199455	0.45093	0.2553	0.486075
rrf_.7	-7.27615	-7.35581	-7.14988	0.549659	3.62421	0.120633	0.432667	0.647038	0.826164	0.7996	0.89896
RUF_107c.1_	0.778581	0.663914	0.813124	0.118912	0.219733	0.388208	0.358667	0.724053	0.874784	0.7499	0.891577
RUF_107c.10_	0.799737	0.847329	0.751316	-0.129429	0.243918	-0.534337	0.238667	0.355461	0.637985	0.4749	0.680702
RUF_107c.102_	-2.78189	-2.82714	-2.74376	0.100568	0.462264	0.209177	0.409727	0.54614	0.749208	0.6565	0.805511
RUF_107c.105_	0.108811	0.0893522	0.130406	-0.00831467	0.249777	-0.0365759	0.485333	0.715765	0.867085	0.8405	0.921851
RUF_107c.107_	-1.44333	-1.48663	-1.41692	0.0412517	0.422617	0.105162	0.457695	0.716972	0.86885	0.8202	0.913806
RUF_107c.108_	1.7127	1.00849	1.81973	0.785247	0.602899	0.654634	0.333333	0.487408	0.747225	0.7	0.872542
RUF_107c.111_	1.84326	1.66403	1.94828	0.204595	0.25724	0.862653	0.163891	0.255797	0.55016	0.3133	0.584349
RUF_107c.112_	1.13697	0.904256	1.21516	0.351884	0.364969	0.97215	0.149234	0.197791	0.492305	0.2998	0.572061
RUF_107c.18_	-2.63853	-2.35732	-2.83848	-0.56326	0.72206	-0.731662	0.221333	0.31689	0.591374	0.4405	0.664708
RUF_107c.19_	0.0380397	-0.0837161	0.147632	0.223157	0.191315	1.07356	0.122	0.184935	0.438992	0.2658	0.50931
RUF_107c.2_	-2.23474	-2.25303	-2.22092	0.0491465	0.467219	0.0998055	0.459333	0.647872	0.822614	0.754	0.872313
RUF_107c.23_	0.657106	0.76481	0.579393	-0.161961	0.359254	-0.367895	0.378	0.647297	0.835575	0.817	0.916567
RUF_107c.24_	0.862005	0.73194	0.962518	0.263754	0.204581	1.21186	0.0753334	0.129233	0.387977	0.1888	0.435972
RUF_107c.26_	-4.57104	-4.46275	-4.67194	-0.29808	1.05272	-0.263504	0.382412	0.582905	0.780191	0.7153	0.845468
RUF_107c.30_	-5.73647	-5.53771	-5.90992	-0.401915	1.87549	-0.183516	0.403333	0.627517	0.814319	0.76	0.876483
RUF_107c.38_	-0.957143	-1.12557	-0.895032	0.18578	0.419884	0.314937	0.38	0.788459	0.909925	0.7687	0.900547
RUF_107c.47_	0.873813	0.443712	1.07406	0.587951	0.564318	0.874059	0.18521	0.276335	0.578172	0.3345	0.605811
RUF_107c.50_	-0.738468	-0.809316	-0.711149	0.0544896	0.353777	0.120376	0.451699	0.744212	0.88492	0.808	0.913451
RUF_107c.51_	-0.446723	-0.486809	-0.395813	0.0852971	0.217709	0.358371	0.347333	0.527141	0.731283	0.6315	0.787711
RUF_107c.53_	0.854672	0.980249	0.70572	-0.321136	0.27789	-1.19522	0.0420001	0.19313	0.489162	0.1386	0.381537
RUF_107c.56_	0.583038	0.172876	0.710983	0.50891	0.32671	1.42804	0.0772819	0.113243	0.376522	0.188	0.44493
RUF_107c.57_	-1.41372	-1.14538	-1.51402	-0.343921	0.345117	-0.882457	0.190667	0.280243	0.543129	0.3942	0.6244
RUF_107c.58_	1.58207	1.60447	1.55389	-0.0982954	0.919497	-0.140112	0.366667	0.807092	0.924195	0.7522	0.881907
RUF_107c.59_	0.304523	0.051235	0.484049	0.229246	0.717685	0.256993	0.376	0.920463	0.970805	0.8011	0.915505
RUF_107c.63_	-0.874611	-1.16196	-0.760639	0.321716	1.1318	0.246174	0.358667	0.907263	0.965567	0.7477	0.892685
RUF_107c.69_	-0.114338	-0.0673081	-0.188872	-0.0950537	0.313705	-0.279013	0.38	0.645595	0.828573	0.7628	0.882385
RUF_107c.70_	-1.52117	-1.79478	-1.32713	0.507215	0.423244	1.13885	0.1	0.156628	0.42429	0.2233	0.475081
RUF_107c.72_	-1.20048	-1.35408	-1.11886	0.164396	0.68568	0.2219	0.401333	0.815247	0.923699	0.8083	0.916395
RUF_107c.77_	-0.621302	-0.646667	-0.583789	0.110912	0.63334	0.174535	0.392405	0.726277	0.877829	0.7826	0.893905
RUF_107c.8_	-2.68996	-3.11296	-2.09116	0.993573	0.532772	1.80872	0.0273153	0.0628189	0.268715	0.1316	0.370673
RUF_107c.81_	-3.75476	-3.91147	-3.65151	0.191956	0.781892	0.227001	0.40573	0.614997	0.799868	0.731	0.855437
RUF_107c.82_	2.0242	1.71899	2.10459	0.323246	0.427713	0.62444	0.295333	0.472494	0.735384	0.6097	0.814622
RUF_107c.83_	-4.24316	-4.31807	-4.19932	0.00783892	1.02681	0.00838758	0.496	0.688582	0.850217	0.7891	0.896221
RUF_107c.86_	-0.258135	-0.296311	-0.195186	-0.0929388	0.547321	-0.179526	0.441706	0.756757	0.893583	0.9218	0.963679
RUF_107c.89_	0.86118	0.927016	0.789764	-0.198408	0.659436	-0.281361	0.344	0.478763	0.740212	0.7195	0.871862
RUF_107c.90_	-3.07107	-3.45242	-2.74804	0.703614	0.495195	1.37067	0.0559628	0.117026	0.347917	0.1878	0.429211
RUF_107c.92_	1.60897	1.71003	1.58038	-0.132484	0.383869	-0.334078	0.361093	0.639928	0.83658	0.7465	0.892024
RUF_107c.94_	-3.71677	-3.8195	-3.6103	0.183233	0.793435	0.216699	0.402667	0.598408	0.78928	0.701	0.838812
RUF_107c.95_	2.19892	2.14512	2.28037	0.16064	0.172526	0.894591	0.159893	0.22424	0.512128	0.3327	0.590145
RUF_107c.96_	-1.02593	-0.934714	-1.20149	-0.262519	0.465114	-0.556188	0.27515	0.442684	0.694792	0.5442	0.75464
RUF_111_	5.34995	5.24428	5.45706	0.215242	0.280692	0.628093	0.297135	0.393435	0.679798	0.5864	0.798314
RUF_121_	-1.69198	-1.32858	-2.22333	-0.99124	0.605198	-1.68603	0.0133337	0.0630128	0.283217	0.1122	0.347096
RUF_125_	2.38804	3.33958	1.35221	-1.9734	0.19845	-9.90568	4.67861e-05	0.00027133	0.0269042	0.1	0.330258
RUF_167_	-1.27634	-1.46254	-1.17322	0.236931	0.417457	0.538258	0.283333	0.452953	0.695459	0.5798	0.768231
RUF_178_	1.19368	0.807944	1.69126	0.912711	0.676776	1.47654	0.0133337	0.0853363	0.337748	0.1098	0.344571
RUF_219c_	0.840538	1.39223	0.416933	-0.938227	0.213437	-4.24759	4.67861e-05	0.0083194	0.10968	0.1	0.330258
RUF_220c_	-0.876889	-0.150299	-1.83034	-1.68398	0.299982	-5.51997	4.67861e-05	0.00385556	0.0705508	0.1	0.330258
RUF_226_	-2.39527	-2.40363	-2.39005	-0.0197831	0.507645	-0.0359382	0.486	0.667051	0.834486	0.7674	0.883215
RUF_247c_	0.991248	0.868951	1.13417	0.186895	0.325889	0.587177	0.248501	0.406226	0.677817	0.4745	0.710092
RUF_257c_	0.829089	0.658608	0.902273	0.205637	0.221404	0.8745	0.197868	0.270363	0.551784	0.3759	0.624372
RUF_279_	2.23344	1.83428	2.30445	0.39888	0.275062	0.877055	0.257828	0.297874	0.598666	0.5026	0.74396
RUF_290_	2.17155	2.17236	2.17103	-0.00476643	0.194991	-0.0179668	0.491672	0.765481	0.89959	0.8968	0.955309
RUF_321c_	-8.01254	-8.05815	-7.95893	0.0804537	3.01287	0.0185844	0.486667	0.568912	0.770932	0.6942	0.83182
RUF_328c_	-5.9175	-5.93183	-5.90148	0.140743	1.59379	0.0690729	0.462667	0.588217	0.783449	0.6935	0.832478
RUF_341c.10_	-1.28605	-1.31671	-1.26624	0.0562573	0.303599	0.170875	0.419054	0.585807	0.780474	0.7025	0.836515
RUF_341c.11_	0.749543	0.600495	0.896781	0.325596	0.191407	1.69835	0.0119924	0.0684368	0.288491	0.1156	0.350677
RUF_341c.2_	-2.80304	-2.77554	-2.83877	0.0798551	0.71108	0.108905	0.459333	0.681756	0.848663	0.8398	0.920754
SL1344_RS00005_	4.00434	4.05972	3.94648	0.0129073	0.253663	0.0639854	0.477682	0.898879	0.962262	0.9943	0.997501
SL1344_RS00010_	1.83909	1.84166	1.83402	0.0170111	0.264928	0.0566665	0.476667	0.84578	0.938048	0.9433	0.974678
SL1344_RS00015_	1.54753	1.43995	1.58065	0.120589	0.175726	0.594959	0.301799	0.489852	0.728494	0.5959	0.793812
SL1344_RS00020_	2.38617	2.33269	2.472	0.06943	0.18712	0.36705	0.36509	0.64645	0.83343	0.7495	0.879813
SL1344_RS00025_	1.45276	1.45656	1.44646	-0.0087825	0.107607	-0.0746952	0.468	0.576806	0.771729	0.687	0.828602
SL1344_RS00030_	1.05328	1.02141	1.1356	0.110592	0.187254	0.510661	0.309333	0.506843	0.734512	0.6331	0.806053
SL1344_RS00035_	6.18241	6.10989	6.27277	0.12686	0.0952516	1.55648	0.0746667	0.0735588	0.313608	0.1687	0.430667
SL1344_RS00040_	1.89537	1.7742	1.93015	0.156131	0.207184	0.748324	0.22052	0.320562	0.60373	0.4121	0.673286
SL1344_RS00045_	0.437551	0.106133	0.613823	0.49581	0.183763	2.54602	0.00200097	0.0329497	0.199954	0.1023	0.333374
SL1344_RS00050_	-3.63445	-4.01428	-3.25225	0.811805	0.716615	1.09769	0.105333	0.173342	0.431639	0.2557	0.495049
SL1344_RS00055_	-3.30879	-3.44592	-3.19791	0.216323	0.542883	0.383265	0.331113	0.488679	0.702456	0.5893	0.757639
SL1344_RS00065_	3.69968	3.74084	3.65999	-0.105112	0.385669	-0.32048	0.323333	0.596612	0.815608	0.6724	0.852554
SL1344_RS00070_	-1.29337	-1.39411	-1.19724	0.196509	0.3223	0.575374	0.26	0.401492	0.64414	0.5101	0.705561
SL1344_RS00075_	-6.27322	-5.9902	-7.08304	-0.780426	3.16714	-0.190225	0.41972	0.60451	0.807273	0.8121	0.913193
SL1344_RS00080_	-3.93107	-3.80108	-4.2479	-0.403534	0.819395	-0.427187	0.314457	0.480385	0.711257	0.6069	0.782521
SL1344_RS00085_	-5.52154	-5.49929	-5.5515	-0.110323	1.23063	-0.0804721	0.466356	0.563134	0.762058	0.6791	0.820924
SL1344_RS00090_	-0.365566	-0.301422	-0.444536	-0.107074	0.281625	-0.376469	0.346436	0.578532	0.77996	0.6907	0.835856
SL1344_RS00095_	-0.884728	-0.744211	-1.08793	-0.365754	0.358626	-0.990134	0.127333	0.195209	0.469258	0.279	0.528214
SL1344_RS00100_	-2.9055	-2.8385	-2.97602	-0.208181	0.650879	-0.295665	0.375333	0.556989	0.762809	0.6998	0.83368
SL1344_RS00105_	-2.98805	-3.16728	-2.78537	0.396437	0.450982	0.821855	0.184	0.288257	0.529142	0.3747	0.590276
SL1344_RS00110_	-3.80809	-3.71534	-3.92492	-0.201036	0.690388	-0.256437	0.382412	0.547659	0.751738	0.6689	0.814764
SL1344_RS00115_	-1.79646	-1.71449	-1.83387	-0.0905566	0.405954	-0.200785	0.41972	0.651297	0.825939	0.749	0.873534
SL1344_RS00120_	-2.59618	-2.57128	-2.62508	-0.0488628	0.409672	-0.11538	0.448368	0.542988	0.747081	0.6605	0.807112
SL1344_RS00125_	-3.65857	-3.73843	-3.63067	-0.0029942	0.842794	-0.00339245	0.498334	0.682901	0.846243	0.7754	0.890763
SL1344_RS00130_	-3.62131	-3.7792	-3.51386	0.258823	0.636826	0.377622	0.331113	0.487694	0.702973	0.6004	0.765239
SL1344_RS00135_	-2.99724	-3.12563	-2.89259	0.23892	0.496425	0.44855	0.291805	0.439597	0.666906	0.5449	0.723368
SL1344_RS00140_	-1.65191	-1.59692	-1.70355	-0.106556	0.298776	-0.320914	0.358428	0.485379	0.700282	0.5932	0.759979
SL1344_RS00145_	-1.88735	-1.81196	-1.93216	-0.078894	0.413139	-0.180798	0.420667	0.641198	0.817814	0.7369	0.863953
SL1344_RS00150_	-5.97033	-6.43903	-5.48844	0.9625	1.48782	0.57653	0.233333	0.366584	0.612127	0.4635	0.66494
SL1344_RS00155_	-3.22168	-3.13843	-3.28445	-0.155692	0.60019	-0.226644	0.398667	0.588771	0.781552	0.7	0.83673
SL1344_RS00160_	-3.81497	-3.8859	-3.7523	0.14986	0.657837	0.212694	0.407333	0.534092	0.739986	0.6501	0.800853
SL1344_RS00165_	-1.71694	-1.81576	-1.62641	0.116243	0.48968	0.238355	0.399734	0.664554	0.836073	0.776	0.885227
SL1344_RS00170_	-0.695029	-0.763871	-0.614834	0.149266	0.218714	0.620194	0.234	0.360448	0.595999	0.46	0.660815
SL1344_RS00175_	-5.52287	-5.53061	-5.50024	0.140976	1.61638	0.0796825	0.46569	0.661912	0.833066	0.7848	0.89308
SL1344_RS00180_	0.00338418	0.0386861	-0.0224432	-0.0464944	0.225333	-0.185602	0.418388	0.650755	0.823302	0.7436	0.8671
SL1344_RS00185_	-0.965672	-1.02784	-0.922165	0.101547	0.309923	0.325615	0.368	0.551224	0.758063	0.6609	0.812945
SL1344_RS00190_	-2.00905	-2.04844	-1.97079	0.0729394	0.373685	0.181637	0.418667	0.578393	0.772358	0.69	0.828415
SL1344_RS00195_	0.208195	0.092669	0.275927	0.119926	0.294344	0.383697	0.354	0.608922	0.806326	0.7172	0.859343
SL1344_RS00205_	1.57317	1.67232	1.45845	-0.219122	0.124726	-1.73924	0.0253335	0.0653466	0.273678	0.1281	0.366412
SL1344_RS00210_	-0.535052	-0.583469	-0.483751	0.114752	0.277841	0.39702	0.338441	0.517049	0.735707	0.6341	0.795841
SL1344_RS00215_	-3.61137	-3.96843	-3.29174	0.680409	0.587482	1.10221	0.101266	0.174437	0.41627	0.2492	0.484385
SL1344_RS00220_	6.72904	6.71126	6.84989	0.140745	0.179123	0.822909	0.195333	0.193991	0.494247	0.3639	0.643473
SL1344_RS00225_	-1.19317	-0.979783	-1.42471	-0.43787	0.402212	-1.05499	0.120586	0.185605	0.458918	0.2549	0.508415
SL1344_RS00230_	2.65083	2.63563	2.66157	-0.017206	0.14974	-0.1159	0.46	0.754776	0.890244	0.9045	0.954979
SL1344_RS00235_	4.72771	4.70162	4.77179	0.0953524	0.212661	0.498565	0.251832	0.43895	0.711335	0.4819	0.732357
SL1344_RS00240_	2.80549	2.60564	2.86135	0.19812	0.249858	0.652713	0.309333	0.472344	0.73342	0.6333	0.829334
SL1344_RS00245_	1.89178	1.83399	1.92888	0.0890738	0.115922	0.706674	0.225333	0.354316	0.606703	0.4562	0.670884
SL1344_RS00250_	2.86377	2.79969	2.92865	0.124711	0.0852971	1.42684	0.0559628	0.104838	0.346182	0.1705	0.41765
SL1344_RS00255_	1.65716	1.71636	1.53107	-0.180353	0.221816	-0.802482	0.185876	0.265585	0.55532	0.3521	0.616942
SL1344_RS00260_	1.83718	2.23331	1.65383	-0.556624	0.156717	-3.12851	4.67861e-05	0.0230733	0.177882	0.1	0.330258
SL1344_RS00270_	-0.585676	-0.789579	-0.477952	0.292475	0.247986	1.11833	0.116589	0.179909	0.439075	0.2604	0.504197
SL1344_RS00275_	-4.0721	-4.23466	-3.92738	0.356178	0.788393	0.42016	0.317333	0.469231	0.696333	0.5888	0.758047
SL1344_RS00280_	-4.80439	-4.87581	-4.71205	0.163426	0.964626	0.157114	0.431333	0.586592	0.778328	0.6926	0.831396
SL1344_RS00285_	-6.46813	-6.51515	-6.42382	0.106427	1.7959	0.0457065	0.475333	0.588706	0.780417	0.71	0.840645
SL1344_RS00290_	-2.41824	-2.33757	-2.50154	-0.162365	0.428451	-0.339906	0.356667	0.502601	0.714546	0.6019	0.767493
SL1344_RS00295_	-3.12768	-3.38782	-2.89727	0.483268	0.454814	1.04643	0.122667	0.201849	0.43885	0.2856	0.51174
SL1344_RS00300_	-5.23877	-5.12594	-5.34461	-0.335265	1.3932	-0.241307	0.395736	0.602768	0.794876	0.7206	0.85029
SL1344_RS00305_	-3.11254	-3.08666	-3.13283	0.0558557	0.800052	0.0655966	0.465023	0.695359	0.855948	0.8254	0.913246
SL1344_RS00310_	-2.25163	-2.34728	-2.1835	0.140905	0.502455	0.264131	0.387742	0.621605	0.809153	0.7251	0.858786
SL1344_RS00315_	-2.73421	-2.49435	-3.06598	-0.560314	0.432559	-1.23433	0.0939374	0.157477	0.397563	0.2344	0.471578
SL1344_RS00320_	-1.81729	-1.76662	-1.85102	-0.123997	0.453221	-0.266161	0.388408	0.596383	0.791465	0.7283	0.855643
SL1344_RS00325_	2.25872	2.23128	2.26983	0.047786	0.155068	0.257603	0.370667	0.508385	0.749917	0.7182	0.853373
SL1344_RS00330_	-3.16976	-3.57824	-2.82211	0.772301	0.571599	1.33108	0.0640001	0.127829	0.368952	0.1897	0.43342
SL1344_RS00335_	-0.0701986	-0.305972	0.258619	0.560493	0.210888	2.57438	0.00266839	0.0275117	0.183517	0.1017	0.332644
SL1344_RS00340_	1.8715	1.54883	2.1237	0.569722	0.166053	3.40908	4.67861e-05	0.00983774	0.119579	0.1	0.330258
SL1344_RS00345_	-0.087362	-0.272321	0.0561094	0.323879	0.203138	1.54454	0.0493334	0.094018	0.319594	0.1603	0.403176
SL1344_RS00350_	-2.71869	-2.5377	-2.85118	-0.259223	0.698322	-0.344348	0.349333	0.612858	0.802182	0.6917	0.840776
SL1344_RS00355_	-2.10052	-2.03176	-2.18472	-0.125693	0.383075	-0.306396	0.367089	0.533945	0.739736	0.6407	0.796254
SL1344_RS00360_	-1.70084	-1.45927	-1.95245	-0.485495	0.387489	-1.21782	0.0779481	0.13842	0.38826	0.1963	0.442411
SL1344_RS00365_	-1.38656	-1.06774	-1.57906	-0.418866	0.468798	-0.87546	0.180667	0.265091	0.543867	0.352	0.601122
SL1344_RS00370_	-0.566301	-0.351133	-0.683785	-0.325656	0.32977	-0.94389	0.16056	0.224284	0.499261	0.3196	0.574041
SL1344_RS00375_	-3.88863	-4.04453	-3.74061	0.324902	0.654692	0.449505	0.306	0.43968	0.66569	0.5514	0.727794
SL1344_RS00380_	-6.45534	-6.49231	-6.40593	-0.0992487	2.5061	-0.030507	0.479333	0.628222	0.817599	0.771	0.881547
SL1344_RS00385_	-2.57309	-2.83159	-2.24373	0.402774	0.806949	0.476238	0.305796	0.533129	0.756881	0.6311	0.804588
SL1344_RS00390_	-3.18394	-3.00645	-3.42176	-0.454848	0.610649	-0.669869	0.216667	0.331233	0.589209	0.4302	0.641268
SL1344_RS00395_	-2.96955	-3.01389	-2.90991	0.106182	0.45138	0.219368	0.397735	0.520722	0.728629	0.6258	0.784188
SL1344_RS00400_	-3.19825	-3.46631	-3.00499	0.470148	0.555467	0.843509	0.160667	0.265856	0.514518	0.3478	0.566862
SL1344_RS00405_	-0.811487	-0.848821	-0.776766	0.0957614	0.348008	0.266638	0.376416	0.592327	0.790616	0.7193	0.850411
SL1344_RS00410_	-2.1574	-2.13462	-2.17952	0.0553705	0.59669	0.095073	0.462	0.684732	0.849691	0.8311	0.915963
SL1344_RS00415_	-0.286491	-0.464349	-0.229167	0.209239	0.319637	0.574001	0.305796	0.48779	0.727484	0.6138	0.802393
SL1344_RS00420_	-1.67228	-1.91667	-1.39483	0.501356	0.392879	1.23081	0.0879414	0.134306	0.386238	0.2076	0.456638
SL1344_RS00425_	-5.8261	-5.83238	-5.81633	0.137573	1.64521	0.0743927	0.462358	0.608023	0.796783	0.7322	0.854299
SL1344_RS00430_	-0.63911	-0.777535	-0.530447	0.240439	0.262413	0.878273	0.164557	0.250714	0.512855	0.3402	0.577419
SL1344_RS00435_	-2.4517	-2.50792	-2.40308	0.11848	0.372155	0.298204	0.371333	0.491036	0.704958	0.6014	0.765139
SL1344_RS00440_	-0.143244	-0.337433	-0.0861498	0.218062	0.334899	0.540916	0.324667	0.512986	0.748624	0.6549	0.83183
SL1344_RS00450_	2.29486	2.22091	2.32481	0.0885246	0.131758	0.634769	0.27515	0.45684	0.705199	0.551	0.762053
SL1344_RS00455_	1.90877	1.80543	2.10583	0.268889	0.143733	1.73084	0.038641	0.0719293	0.296355	0.1375	0.381749
SL1344_RS00465_	2.96822	2.8859	3.06796	0.233335	0.141447	1.69988	0.00466454	0.0601995	0.279375	0.1043	0.336257
SL1344_RS00470_	3.89342	3.73112	4.12715	0.359692	0.118862	3.05426	4.67861e-05	0.0103223	0.124398	0.1	0.330258
SL1344_RS00475_	3.84358	3.80644	3.93024	0.105357	0.15366	0.734379	0.207861	0.322975	0.614914	0.4028	0.670519
SL1344_RS00480_	1.10868	0.924319	1.2696	0.372844	0.173361	2.14785	0.0020023	0.0500417	0.249451	0.101	0.331627
SL1344_RS00485_	0.644121	0.401708	0.721108	0.253609	0.360995	0.553633	0.337775	0.572444	0.793478	0.6994	0.866685
SL1344_RS00490_	1.84797	1.75689	1.87927	0.123668	0.238425	0.445764	0.358	0.571919	0.794411	0.7415	0.885731
SL1344_RS00495_	0.804082	0.801101	0.807101	0.00239143	0.152358	0.0140818	0.493671	0.619349	0.801088	0.7295	0.854131
SL1344_RS00500_	-2.0954	-2.10838	-2.07396	-0.0253318	0.532511	-0.0471402	0.481333	0.680378	0.846754	0.7989	0.900712
SL1344_RS00505_	-3.80644	-4.36496	-3.5646	0.775631	0.782389	0.885673	0.164557	0.249093	0.519844	0.3535	0.587676
SL1344_RS00510_	-2.61147	-2.4743	-2.7366	-0.239587	0.447229	-0.509914	0.289141	0.435286	0.663223	0.5399	0.726433
SL1344_RS00515_	-2.05559	-2.06481	-2.05001	0.0192043	0.511064	0.0309409	0.48501	0.700335	0.857845	0.8064	0.905223
SL1344_RS00520_	-2.83929	-2.70808	-2.98528	-0.367937	0.712635	-0.48394	0.295137	0.460044	0.70158	0.6051	0.780305
SL1344_RS00525_	1.25951	1.2609	1.25863	0.0151776	0.29996	0.0506635	0.482	0.810702	0.921743	0.9496	0.977794
SL1344_RS00530_	0.938575	0.892827	0.968744	0.0448824	0.357342	0.0803429	0.444	0.723689	0.882062	0.8797	0.948403
SL1344_RS00545_	0.134874	0.0954944	0.21026	0.0714716	0.273775	0.226082	0.413058	0.743095	0.883338	0.7852	0.90251
SL1344_RS00550_	-0.252308	-0.223223	-0.305877	-0.0652718	0.238916	-0.249994	0.397069	0.619279	0.80496	0.7292	0.860726
SL1344_RS00555_	3.28893	3.25501	3.31377	0.0930618	0.21974	0.458893	0.290667	0.412938	0.690667	0.6024	0.80114
SL1344_RS00560_	-0.887092	-1.12615	-0.640985	0.504923	0.269148	1.81672	0.017322	0.0576012	0.257289	0.1174	0.352427
SL1344_RS00565_	-0.375837	-0.453489	-0.324206	0.159175	0.297384	0.546475	0.249833	0.375665	0.643368	0.5066	0.697682
SL1344_RS00570_	-0.280815	-0.400221	-0.190874	0.217726	0.208779	0.969533	0.134577	0.215483	0.475636	0.2884	0.52548
SL1344_RS00575_	-0.741735	-1.02124	-0.660042	0.344619	0.436787	0.70536	0.249167	0.352919	0.632236	0.4974	0.726036
SL1344_RS00580_	0.222605	0.48321	-0.0907616	-0.411238	0.703429	-0.522498	0.308667	0.456632	0.722564	0.6451	0.81754
SL1344_RS00590_	0.17597	0.270805	0.0374461	-0.245387	0.213111	-1.10824	0.0992672	0.169876	0.432452	0.2378	0.481762
SL1344_RS00595_	0.443711	0.31647	0.497998	0.162516	0.36519	0.467933	0.264667	0.502765	0.743142	0.5265	0.754026
SL1344_RS00600_	3.63892	3.35232	3.71224	0.322684	0.139366	1.3861	0.0600001	0.118297	0.391225	0.162	0.417506
SL1344_RS00605_	4.09951	3.97229	4.11896	0.147358	0.122002	1.06784	0.186667	0.199802	0.49477	0.344	0.616668
SL1344_RS00610_	4.14824	4.16404	4.13641	-0.0124762	0.0850869	-0.0818518	0.447702	0.673465	0.85411	0.8604	0.938772
SL1344_RS00615_	3.38958	3.32128	3.41558	0.0958536	0.261518	0.373317	0.354	0.604547	0.818941	0.7495	0.893377
SL1344_RS00620_	5.70112	5.75273	5.65892	-0.0842074	0.289686	-0.220254	0.447035	0.849983	0.943644	1	1
SL1344_RS00630_	3.43183	3.31495	3.53529	0.219696	0.114322	1.92479	0.00399849	0.0638021	0.288713	0.1035	0.335351
SL1344_RS00635_	3.27213	3.15118	3.33116	0.17272	0.1547	1.02105	0.141333	0.198177	0.492131	0.2596	0.531281
SL1344_RS00645_	3.37091	3.33104	3.55811	0.190894	0.227147	0.765136	0.257828	0.359782	0.649584	0.4863	0.735526
SL1344_RS00650_	3.05007	3.00197	3.09611	-0.0158108	0.211916	-0.0895518	0.477682	0.848302	0.9396	0.9853	0.993593
SL1344_RS00655_	3.37885	3.39604	3.35941	-0.0330205	0.168761	-0.224695	0.360667	0.723755	0.877153	0.7436	0.874697
SL1344_RS00665_	2.5005	2.5585	2.30427	-0.206403	0.179978	-1.02549	0.170553	0.220504	0.514302	0.3285	0.593862
SL1344_RS00670_	3.64063	3.64453	3.63614	0.00657856	0.0771273	0.0801321	0.47	0.718745	0.870324	0.8458	0.925175
SL1344_RS00675_	4.10489	4.09242	4.14174	0.0399863	0.0678287	0.481458	0.32445	0.603436	0.800019	0.6855	0.850062
SL1344_RS00680_	5.64681	5.69938	5.57836	-0.120987	0.15594	-0.741922	0.147333	0.270608	0.574157	0.2772	0.55191
SL1344_RS00685_	2.55658	2.55489	2.55771	0.0513636	0.172663	0.306298	0.399333	0.634679	0.82507	0.8171	0.911539
SL1344_RS00690_	4.7399	4.47739	4.88531	0.398684	0.0648237	5.4083	4.67861e-05	0.0103102	0.124323	0.1	0.330258
SL1344_RS00695_	-0.943511	-0.988911	-0.903486	0.0426906	0.566086	0.0722147	0.469021	0.813897	0.923045	0.8968	0.953948
SL1344_RS00700_	1.09427	1.00614	1.17127	0.178527	0.172066	0.96356	0.132667	0.200068	0.470513	0.2866	0.532856
SL1344_RS00705_	1.15982	1.00553	1.21996	0.200044	0.189715	1.01582	0.156562	0.199708	0.477224	0.3036	0.562477
SL1344_RS00710_	1.45286	1.39621	1.48528	0.0867084	0.132413	0.584363	0.263333	0.408499	0.653564	0.5276	0.721118
SL1344_RS00715_	1.4934	1.57569	1.46086	-0.110892	0.190905	-0.50395	0.306667	0.49411	0.734414	0.6248	0.809036
SL1344_RS00720_	4.26275	4.02018	4.46217	0.436065	0.131867	3.00679	4.67861e-05	0.0673648	0.304046	0.1	0.330258
SL1344_RS00725_	-3.44135	-3.27066	-3.60312	-0.320246	0.557533	-0.554165	0.265823	0.409953	0.637738	0.5006	0.692516
SL1344_RS00730_	-4.12606	-4.29706	-3.92634	0.351722	0.745421	0.443528	0.317333	0.480859	0.696918	0.5869	0.75624
SL1344_RS00735_	-6.00906	-6.28279	-5.7502	0.537473	1.57251	0.30511	0.351333	0.509923	0.727055	0.6217	0.782305
SL1344_RS00740_	1.03527	0.899952	1.21854	0.290398	0.235653	1.18993	0.111925	0.151595	0.425604	0.2243	0.48931
SL1344_RS00745_	0.620536	0.557803	0.71302	0.100133	0.24001	0.377988	0.362425	0.638476	0.821354	0.7408	0.870528
SL1344_RS00750_	1.44178	1.4681	1.42958	-0.0529555	0.208822	-0.217808	0.376667	0.493027	0.742543	0.7161	0.848278
SL1344_RS00755_	-0.744004	-0.849862	-0.669405	0.171441	0.265165	0.598862	0.251166	0.411413	0.646655	0.5118	0.707689
SL1344_RS00760_	-2.30357	-2.24389	-2.34377	-0.0874069	0.423872	-0.180396	0.425716	0.584557	0.778142	0.6846	0.829342
SL1344_RS00765_	0.843845	0.817604	0.863288	0.0303873	0.254849	0.112028	0.447702	0.765246	0.896915	0.7851	0.897314
SL1344_RS00770_	2.45795	2.44623	2.46383	0.00275432	0.139271	0.0112942	0.489333	0.613991	0.818849	0.811	0.911545
SL1344_RS00775_	5.0222	4.819	5.13328	0.436448	0.279298	1.56421	4.67861e-05	0.0625843	0.294146	0.1	0.330258
SL1344_RS00785_	6.36602	6.34053	6.37436	0.0415074	0.148655	0.356755	0.24	0.438366	0.712883	0.4534	0.713183
SL1344_RS00790_	-2.62546	-2.37795	-2.8999	-0.54889	0.49818	-1.07872	0.109261	0.181441	0.437525	0.2589	0.497282
SL1344_RS00795_	-3.1205	-3.1487	-3.09533	0.0515473	0.438632	0.104244	0.453031	0.499114	0.709058	0.6026	0.766745
SL1344_RS00800_	-1.41846	-1.4998	-1.34664	0.101518	0.380508	0.241497	0.391333	0.62019	0.807735	0.7246	0.857072
SL1344_RS00805_	5.12583	4.95698	5.45723	0.494486	0.360286	1.41782	0.0746667	0.0814728	0.332214	0.1688	0.430839
SL1344_RS00810_	1.91703	1.7262	2.05678	0.349941	0.270059	1.32873	0.0746667	0.104832	0.366551	0.1695	0.428589
SL1344_RS00815_	1.99094	1.96628	2.02855	0.0835415	0.184973	0.435788	0.299333	0.475846	0.722147	0.583	0.775772
SL1344_RS00820_	3.11805	3.00517	3.15259	0.120419	0.15361	0.183699	0.337775	0.675155	0.860401	0.7102	0.876872
SL1344_RS00825_	3.58935	3.52392	3.63254	0.0955623	0.204724	0.231373	0.382667	0.901127	0.963337	0.829	0.927411
SL1344_RS00830_	3.35224	3.1228	3.37314	0.262038	0.463906	0.578444	0.327115	0.384444	0.673131	0.6787	0.858879
SL1344_RS00835_	3.7938	3.58068	3.81382	0.221225	0.0967209	1.00444	0.213333	0.215714	0.515137	0.42	0.667935
SL1344_RS00840_	1.87935	1.86169	1.89952	0.0326045	0.286514	0.116582	0.431333	0.817478	0.92434	0.8536	0.931004
SL1344_RS00845_	1.27242	1.26747	1.27559	-0.0289172	0.270416	-0.101683	0.458361	0.777421	0.904138	0.8937	0.952031
SL1344_RS00850_	0.304304	0.387083	0.248832	-0.0867928	0.24073	-0.3503	0.356	0.590066	0.787828	0.6876	0.834025
SL1344_RS00855_	1.85406	1.81202	2.21157	0.366566	0.510559	0.777234	0.219187	0.2849	0.585141	0.3997	0.679696
SL1344_RS00860_	0.508477	0.548317	0.444933	-0.0936351	0.167374	-0.522249	0.285143	0.441485	0.673987	0.5539	0.738241
SL1344_RS00865_	2.27652	2.25743	2.3048	0.0486261	0.116264	0.397483	0.333777	0.547029	0.758484	0.6464	0.809148
SL1344_RS00870_	4.47773	4.47109	4.48724	0.0268536	0.126604	0.233623	0.368667	0.709455	0.870823	0.7568	0.882892
SL1344_RS00875_	0.0538404	0.00820236	0.0932547	0.087444	0.213484	0.399153	0.332667	0.510935	0.729689	0.6305	0.791901
SL1344_RS00880_	0.702104	0.580751	0.797962	0.193365	0.502011	0.317771	0.413333	0.686286	0.862071	0.9013	0.957893
SL1344_RS00885_	-1.65123	-1.60638	-1.69863	-0.146873	0.427764	-0.353689	0.363091	0.544905	0.758032	0.705	0.838346
SL1344_RS00890_	-2.07922	-2.00236	-2.13872	-0.117225	0.570451	-0.203568	0.402	0.663765	0.83676	0.7557	0.877029
SL1344_RS00895_	-5.06472	-5.37374	-4.81286	0.626168	1.19068	0.45546	0.26982	0.410396	0.656857	0.536	0.719384
SL1344_RS00900_	-2.97002	-3.15121	-2.81884	0.352887	0.535673	0.616643	0.239333	0.375742	0.620543	0.4831	0.6797
SL1344_RS00905_	-2.85175	-3.00829	-2.74024	0.201682	0.672921	0.298295	0.383078	0.622223	0.808969	0.7267	0.859226
SL1344_RS00910_	0.542652	0.540711	0.543639	-0.00660515	0.177929	-0.0389314	0.48501	0.642481	0.819526	0.7528	0.871989
SL1344_RS00915_	2.41828	2.36116	2.5959	0.206395	0.164967	1.06852	0.16	0.211278	0.50333	0.314	0.575952
SL1344_RS00920_	1.20235	1.07393	1.30152	0.247559	0.176427	1.34672	0.050633	0.110019	0.362527	0.1507	0.394142
SL1344_RS00925_	0.639144	0.437366	0.753846	0.254446	0.344857	0.7465	0.202667	0.296926	0.58534	0.3697	0.631678
SL1344_RS00930_	1.58877	1.53476	1.63173	0.0692498	0.322098	0.191972	0.424	0.808935	0.921324	0.8929	0.952807
SL1344_RS00935_	3.7699	3.69114	3.80411	0.113558	0.175786	0.589793	0.262667	0.398488	0.679761	0.4928	0.737004
SL1344_RS00940_	1.54387	1.53216	1.55125	0.0255186	0.205924	0.12353	0.458	0.723583	0.875501	0.8691	0.940233
SL1344_RS00945_	6.16044	6.26574	6.06593	-0.144312	0.159877	-1.00573	0.111925	0.211865	0.513852	0.2024	0.478995
SL1344_RS00950_	0.944618	0.91124	1.10033	0.166916	0.181932	0.692467	0.283333	0.44244	0.691738	0.5793	0.781758
SL1344_RS00955_	0.71048	0.731104	0.695935	-0.0657593	0.302364	-0.197789	0.418	0.71344	0.868953	0.8561	0.932573
SL1344_RS00960_	2.31955	2.35706	2.29532	-0.0763389	0.130989	-0.567513	0.267333	0.391616	0.653184	0.5373	0.732801
SL1344_RS00965_	3.60555	3.58348	3.63104	0.0618959	0.082731	0.721294	0.21	0.29538	0.570857	0.4293	0.650663
SL1344_RS00970_	3.56414	4.02999	3.23512	-0.771523	0.329724	-2.3215	4.67861e-05	0.0290433	0.206989	0.1	0.330258
SL1344_RS00975_	0.960591	1.31921	0.625088	-0.707987	0.206073	-3.42719	4.67861e-05	0.00987644	0.118253	0.1	0.330258
SL1344_RS00980_	1.20508	1.40917	0.945292	-0.599049	0.320995	-1.96334	4.67861e-05	0.0352097	0.219934	0.1	0.330258
SL1344_RS00985_	2.00512	2.22621	1.88349	-0.360864	0.37302	-0.996673	0.135909	0.178411	0.472301	0.241	0.516779
SL1344_RS00990_	-3.36771	-3.84909	-2.88435	0.897424	0.845659	1.01021	0.134667	0.196567	0.467362	0.28	0.532038
SL1344_RS00995_	-1.87063	-1.96731	-1.75621	0.255201	0.482921	0.511454	0.280667	0.441799	0.682305	0.5854	0.760352
SL1344_RS01000_	-3.67452	-3.6957	-3.6252	-0.0229409	1.00996	-0.0193943	0.491672	0.675299	0.847474	0.8073	0.907205
SL1344_RS01005_	-3.66414	-3.59795	-3.73408	-0.16823	0.715586	-0.229657	0.4004	0.575652	0.773213	0.7015	0.835265
SL1344_RS01010_	-2.82028	-2.57595	-3.20464	-0.599341	0.473739	-1.21891	0.092	0.152877	0.396517	0.2304	0.470482
SL1344_RS01015_	-3.3531	-3.01244	-3.81716	-0.808514	0.559781	-1.38858	0.0546303	0.111751	0.343766	0.1741	0.414906
SL1344_RS01020_	0.470361	0.358847	0.518451	0.115819	0.315057	0.21419	0.39	0.835356	0.933663	0.8218	0.92427
SL1344_RS01025_	2.61413	2.589	2.64466	0.077451	0.118765	0.62361	0.243333	0.338131	0.612545	0.4889	0.694534
SL1344_RS01030_	0.805361	0.822739	0.787514	-0.0379822	0.144169	-0.246816	0.395736	0.576318	0.771562	0.6804	0.822302
SL1344_RS01035_	3.0254	3.22025	2.88298	-0.279835	0.253094	-1.12054	0.12	0.146417	0.431217	0.2054	0.481273
SL1344_RS01040_	0.759201	0.792632	0.736026	-0.002682	0.274381	-0.00954033	0.494	0.676349	0.852019	0.8707	0.941181
SL1344_RS01045_	0.967176	1.02407	0.910593	-0.133273	0.175372	-0.731616	0.206529	0.298218	0.569122	0.416	0.635563
SL1344_RS01050_	2.23262	2.30422	2.12541	-0.186093	0.12597	-1.44642	0.0300001	0.113601	0.368565	0.1342	0.373758
SL1344_RS01055_	0.435503	0.299945	0.526535	0.244031	0.257162	0.920411	0.150667	0.215031	0.497105	0.3017	0.551129
SL1344_RS01060_	2.99339	2.72348	3.29544	0.62962	0.198118	3.31495	4.67861e-05	0.0123041	0.136042	0.1	0.330258
SL1344_RS01065_	1.29265	1.34596	1.20571	-0.126503	0.31772	-0.422816	0.278667	0.529817	0.763934	0.5558	0.771425
SL1344_RS01070_	4.82236	4.82154	4.82347	-0.0850722	0.216532	-0.176709	0.398401	0.439025	0.713757	0.8417	0.929047
SL1344_RS01075_	0.994559	1.15128	0.926204	-0.22869	0.187659	-1.11749	0.112592	0.183823	0.459379	0.2532	0.499251
SL1344_RS01080_	4.29828	4.14839	4.46041	0.193787	0.178645	1.54496	0.107262	0.0869682	0.338689	0.1916	0.464239
SL1344_RS01085_	1.6176	1.53544	1.67939	0.157264	0.143002	1.04466	0.114667	0.177389	0.446726	0.2506	0.499754
SL1344_RS01090_	3.10993	3.08968	3.12245	0.0704298	0.165884	0.414669	0.318454	0.414968	0.688767	0.6499	0.815528
SL1344_RS01095_	6.8127	6.86447	6.76512	-0.037652	0.131357	-0.31993	0.424667	0.719119	0.882117	0.9457	0.976917
SL1344_RS01100_	7.3706	7.1612	7.44183	0.259132	0.184499	0.650907	0.333333	0.488743	0.748543	0.7	0.872542
SL1344_RS01105_	3.00022	2.95389	3.10092	0.139809	0.122832	1.11902	0.129247	0.16214	0.437668	0.2503	0.514133
SL1344_RS01110_	5.35575	5.20933	5.46603	0.213154	0.119764	1.93114	0.0053342	0.0392177	0.23531	0.106	0.33899
SL1344_RS01115_	2.39943	2.36439	2.43557	0.0757212	0.104002	0.699093	0.217189	0.329989	0.59051	0.4496	0.664034
SL1344_RS01120_	2.41572	2.49737	2.2269	-0.219327	0.22748	-0.829953	0.206529	0.296776	0.592562	0.4052	0.65488
SL1344_RS01130_	4.63921	4.58298	4.65768	0.0730742	0.163775	0.437592	0.348	0.58313	0.805546	0.733	0.886317
SL1344_RS01135_	5.5628	5.51281	5.60975	0.131622	0.0839858	1.64518	0.00067292	0.098735	0.359691	0.1	0.330258
SL1344_RS01140_	5.91488	5.89348	5.93084	0.067546	0.185102	0.423238	0.274	0.482596	0.743172	0.5425	0.770257
SL1344_RS01145_	5.3766	5.37036	5.38194	0.00903293	0.152928	0.0615699	0.472	0.896674	0.961363	0.9523	0.979586
SL1344_RS01150_	2.76136	2.78072	2.73304	-0.0434521	0.0924467	-0.428101	0.323784	0.514974	0.73515	0.6172	0.789356
SL1344_RS01155_	4.04128	4.08326	3.99339	-0.0861821	0.123759	-0.68139	0.23	0.331641	0.621327	0.4427	0.687822
SL1344_RS01160_	4.08971	4.11142	4.07284	-0.0345082	0.144392	-0.0881515	0.434377	0.490118	0.748737	0.9245	0.965443
SL1344_RS01165_	2.38312	2.41156	2.35886	-0.0666892	0.165971	-0.376196	0.348	0.571909	0.787289	0.7151	0.857952
SL1344_RS01170_	3.83631	3.86679	3.81581	-0.0797672	0.103898	-0.760156	0.195333	0.266513	0.554878	0.4037	0.636221
SL1344_RS01175_	3.37735	3.33522	3.4214	0.122141	0.12726	1.0066	0.104667	0.177789	0.462837	0.2329	0.483052
SL1344_RS01180_	0.720371	0.728792	0.710793	-0.0185333	0.121864	-0.144648	0.440667	0.519204	0.726813	0.6231	0.782176
SL1344_RS01185_	1.71111	1.58709	1.79858	0.227129	0.149355	1.55252	0.014667	0.120951	0.386625	0.1128	0.346786
SL1344_RS01190_	0.240551	0.300384	0.196954	-0.108075	0.176877	-0.577628	0.257828	0.402115	0.639774	0.5178	0.708354
SL1344_RS01195_	1.51181	1.37932	1.56108	0.186168	0.225561	0.849229	0.182667	0.251226	0.539144	0.3505	0.619215
SL1344_RS01200_	2.54163	2.5951	2.43526	-0.172544	0.603218	-0.361906	0.238667	0.534157	0.77721	0.4414	0.706329
SL1344_RS01205_	2.15949	2.16397	2.15707	-0.0193663	0.144608	-0.114934	0.442	0.585068	0.796032	0.754	0.876503
SL1344_RS01210_	0.0800634	-0.0378838	0.177988	0.217046	0.158479	1.30124	0.0686667	0.128198	0.354907	0.198	0.4342
SL1344_RS01215_	0.271063	0.094902	0.323127	0.197374	0.23368	0.701547	0.266667	0.394312	0.653796	0.5389	0.744602
SL1344_RS01220_	1.3479	1.18413	1.40487	0.208598	0.139763	1.29624	0.101932	0.150691	0.411116	0.2458	0.489727
SL1344_RS01225_	4.17995	4.09821	4.24176	0.150845	0.0698407	2.15589	0.00133677	0.0519455	0.257578	0.1009	0.331551
SL1344_RS01230_	2.12153	2.0133	2.23331	0.24006	0.128678	1.82628	0.00666291	0.0667741	0.287148	0.1062	0.338935
SL1344_RS01245_	0.602703	0.690959	0.557435	-0.108463	0.226566	-0.448964	0.318	0.546441	0.760517	0.6423	0.811818
SL1344_RS01250_	0.782511	0.778168	0.786895	-0.00439389	0.302973	-0.0175566	0.492	0.79019	0.910632	0.7954	0.902873
SL1344_RS01255_	0.0794321	-0.12415	0.148605	0.224114	0.319833	0.622956	0.296667	0.464125	0.714591	0.6077	0.799165
SL1344_RS01260_	0.0904505	-0.363911	0.246289	0.728794	0.997756	0.832257	0.153897	0.232738	0.535819	0.2803	0.556292
SL1344_RS01265_	3.87374	3.84964	3.91247	0.0723646	0.141687	0.522824	0.279333	0.383624	0.666148	0.5434	0.757204
SL1344_RS01270_	3.44492	3.44954	3.44044	0.151721	0.270261	0.484739	0.382667	0.381752	0.668008	0.8451	0.921687
SL1344_RS01275_	1.17072	1.00766	1.21617	0.244329	0.680094	0.440521	0.233178	0.445999	0.71679	0.4216	0.693553
SL1344_RS01285_	-0.840061	-0.680328	-1.01775	-0.324078	0.904695	-0.302285	0.404397	0.673928	0.854246	0.8876	0.950749
SL1344_RS01290_	0.559178	0.636967	0.502235	-0.136281	0.221025	-0.603442	0.236509	0.396214	0.650713	0.4821	0.700351
SL1344_RS01295_	-0.712799	-0.671627	-0.744576	-0.122695	0.381869	-0.313646	0.359094	0.561271	0.774678	0.7054	0.844544
SL1344_RS01300_	-1.44464	-1.39378	-1.49545	-0.107647	0.244548	-0.411523	0.320667	0.452579	0.667819	0.5524	0.726481
SL1344_RS01305_	1.52395	1.42369	1.62172	0.21343	0.1456	1.42691	0.0466357	0.0955205	0.334363	0.1475	0.390018
SL1344_RS01310_	0.0335028	0.024023	0.0430981	0.035948	0.276444	0.119737	0.441706	0.693438	0.855469	0.8019	0.902784
SL1344_RS01315_	4.00712	4.24176	3.81642	-0.41853	0.218289	-1.78123	0.00067292	0.0724255	0.313553	0.1008	0.331419
SL1344_RS01320_	0.15314	0.0644365	0.199985	0.119513	0.272926	0.42801	0.326667	0.52371	0.749733	0.6683	0.824613
SL1344_RS01325_	-0.429081	-0.388877	-0.491078	-0.0451451	0.382518	-0.111157	0.458	0.776315	0.902083	0.8856	0.948703
SL1344_RS01330_	0.676345	0.623579	0.73961	0.121626	0.205925	0.574703	0.266667	0.403075	0.657468	0.5128	0.719672
SL1344_RS01335_	1.61596	1.56343	1.73216	0.166645	0.147796	1.0172	0.148667	0.207111	0.479576	0.3056	0.556868
SL1344_RS01340_	1.03639	1.19666	0.875368	-0.322597	0.6317	-0.435989	0.352432	0.546803	0.783706	0.7549	0.886845
SL1344_RS01345_	-2.08341	-2.07573	-2.08877	0.037726	0.458763	0.0696009	0.466	0.634135	0.817895	0.7521	0.872116
SL1344_RS01350_	-2.99855	-2.90374	-3.13446	-0.249666	0.561047	-0.400784	0.329333	0.501467	0.717734	0.6145	0.777259
SL1344_RS01355_	-1.74091	-1.927	-1.60609	0.308821	0.309348	0.949787	0.157333	0.242445	0.49241	0.3385	0.566512
SL1344_RS01360_	-3.4913	-3.48992	-3.4932	-0.0122841	0.602671	-0.017971	0.490667	0.595716	0.786239	0.6924	0.835186
SL1344_RS01365_	-2.138	-2.16665	-2.11264	0.0571693	0.368007	0.148015	0.439041	0.572775	0.766976	0.6843	0.822398
SL1344_RS01370_	-3.18398	-3.33731	-3.0162	0.419196	0.714435	0.557204	0.268488	0.400804	0.650382	0.5481	0.731869
SL1344_RS01375_	-8.22226	-8.53626	-8.03349	0.441429	3.69507	0.0985057	0.442667	0.55559	0.765823	0.6955	0.835959
SL1344_RS01380_	-0.359026	-0.437633	-0.292245	0.0127253	0.507346	0.0216246	0.492667	0.814611	0.923568	0.9235	0.96588
SL1344_RS01385_	-2.5128	-2.63364	-2.42572	0.210109	0.44271	0.438617	0.306	0.440333	0.671703	0.5478	0.72819
SL1344_RS01390_	-1.6519	-1.62314	-1.69975	-0.0746423	0.310175	-0.233768	0.398667	0.532702	0.741556	0.6453	0.800717
SL1344_RS01395_	-2.79254	-2.84356	-2.74048	0.102326	0.425566	0.218182	0.399067	0.51942	0.728429	0.6323	0.786974
SL1344_RS01400_	-3.80754	-3.84198	-3.75657	0.0765343	0.728718	0.0948168	0.46	0.631315	0.811506	0.7441	0.86726
SL1344_RS01405_	-3.81328	-3.57179	-4.11479	-0.542172	0.635934	-0.787864	0.187333	0.280321	0.52725	0.3706	0.589057
SL1344_RS01410_	-4.89116	-5.32359	-4.68554	0.686814	1.3645	0.453989	0.309333	0.452942	0.699103	0.6073	0.781914
SL1344_RS01415_	-3.81838	-3.93701	-3.64181	0.342633	0.906939	0.335817	0.359333	0.57109	0.772672	0.6775	0.82473
SL1344_RS01420_	-4.19201	-4.00015	-4.30745	-0.270437	0.772301	-0.322873	0.361759	0.539967	0.744784	0.6472	0.802538
SL1344_RS01425_	-2.48263	-2.55457	-2.42924	0.171016	0.502776	0.299831	0.363333	0.541863	0.750084	0.6667	0.813065
SL1344_RS01430_	-2.02923	-1.99725	-2.05895	-0.0744398	0.400998	-0.1696	0.432378	0.609353	0.794877	0.7213	0.849254
SL1344_RS01435_	-3.63817	-3.76116	-3.42782	0.261792	0.727471	0.332144	0.346	0.572761	0.769609	0.6685	0.820895
SL1344_RS01440_	-5.03684	-5.06227	-5.01235	0.0229738	1.1474	0.0210472	0.492338	0.629365	0.810412	0.7489	0.865382
SL1344_RS01445_	-0.35374	-0.427201	-0.311391	0.104617	0.294485	0.329945	0.359333	0.568014	0.77519	0.6969	0.839653
SL1344_RS01450_	-2.96533	-2.99807	-2.9237	0.0735967	0.552818	0.132973	0.446369	0.612127	0.794617	0.7166	0.845727
SL1344_RS01455_	-3.89152	-3.71153	-3.98639	-0.203542	0.820258	-0.207685	0.404667	0.66659	0.835356	0.7534	0.879915
SL1344_RS01460_	-2.39804	-2.28163	-2.53349	-0.249571	0.357461	-0.647975	0.233844	0.355026	0.588496	0.4538	0.655012
SL1344_RS01465_	-1.34463	-1.31118	-1.4393	-0.118914	0.445129	-0.222727	0.413333	0.692493	0.855571	0.7988	0.907156
SL1344_RS01470_	-4.66024	-4.79016	-4.53992	0.25717	0.906858	0.272911	0.381746	0.554701	0.752848	0.6688	0.811803
SL1344_RS01475_	0.57823	0.535116	0.634423	0.111374	0.32188	0.361215	0.324	0.567751	0.782959	0.6541	0.821306
SL1344_RS01480_	0.826038	0.695724	0.918196	0.269286	0.272776	1.03288	0.0992672	0.190338	0.478405	0.2178	0.470377
SL1344_RS01485_	0.268408	0.329706	0.155418	-0.175399	0.204058	-0.816383	0.182667	0.279589	0.547769	0.3875	0.611601
SL1344_RS01490_	-0.654039	-0.373093	-0.76561	-0.373378	0.334652	-1.00657	0.17	0.230421	0.507832	0.3333	0.578414
SL1344_RS01495_	-2.1807	-2.43907	-2.01236	0.433833	0.543839	0.80214	0.205863	0.301552	0.569034	0.3986	0.635717
SL1344_RS01500_	-6.23892	-5.94679	-6.44638	-0.185903	2.72918	-0.0500038	0.462667	0.681847	0.850078	0.8113	0.909982
SL1344_RS01505_	-2.95011	-2.95136	-2.94631	0.0154266	0.408566	0.0356908	0.484	0.52105	0.729669	0.637	0.791677
SL1344_RS01515_	-3.14191	-3.03431	-3.2038	-0.111404	0.730179	-0.148899	0.436667	0.690902	0.850816	0.7881	0.895365
SL1344_RS01520_	-5.82361	-6.02797	-5.70151	0.235898	1.88541	0.116304	0.450366	0.639282	0.822045	0.777	0.887325
SL1344_RS01525_	-1.36543	-1.11346	-1.55592	-0.486619	0.439523	-1.1233	0.0706667	0.179022	0.460397	0.2007	0.44251
SL1344_RS01530_	-2.64089	-2.76423	-2.55138	0.137055	0.587699	0.215016	0.409727	0.630475	0.813411	0.7429	0.867645
SL1344_RS01535_	-0.077433	-0.117589	-0.0599018	0.0419502	0.222459	0.169618	0.434	0.667564	0.837874	0.7642	0.886591
SL1344_RS01540_	-2.01488	-1.98086	-2.05026	-0.0610927	0.333742	-0.184988	0.421719	0.528703	0.735765	0.6371	0.793529
SL1344_RS01545_	-2.29847	-2.3753	-2.23015	0.117424	0.4562	0.240154	0.385743	0.573948	0.772555	0.676	0.823041
SL1344_RS01550_	-3.1242	-3.5345	-2.85333	0.725414	0.646792	1.05165	0.086609	0.173666	0.435527	0.2154	0.455259
SL1344_RS01565_	-2.40003	-2.27763	-2.53123	-0.249215	0.415129	-0.556065	0.261825	0.419783	0.648846	0.5251	0.711815
SL1344_RS01570_	0.0692621	0.0220791	0.102292	0.106571	0.230692	0.406092	0.302465	0.431454	0.682137	0.57	0.743146
SL1344_RS01575_	-0.676111	-0.951448	-0.50133	0.526687	0.49573	1.06129	0.0713334	0.199363	0.494348	0.1752	0.423333
SL1344_RS01580_	0.194312	0.164159	0.225562	-0.0357472	0.312826	-0.109249	0.461692	0.723654	0.873107	0.9062	0.954869
SL1344_RS01590_	2.37414	2.15127	2.49459	0.320536	0.172562	1.8238	0.0213193	0.0587792	0.276738	0.1189	0.357479
SL1344_RS01595_	1.80039	1.76619	1.82716	0.061903	0.208515	0.305136	0.374417	0.668516	0.844045	0.7688	0.8884
SL1344_RS01600_	2.42484	2.34365	2.47073	0.176441	0.183782	0.921904	0.158561	0.213637	0.505391	0.3144	0.574054
SL1344_RS01605_	1.26418	1.3035	1.15603	-0.154534	0.2227	-0.616855	0.253831	0.356302	0.636627	0.4981	0.718232
SL1344_RS01610_	-1.06354	-1.02942	-1.11731	-0.097588	0.276861	-0.321529	0.365333	0.530232	0.738622	0.6523	0.801942
SL1344_RS01615_	-0.786328	-0.704931	-0.838454	-0.157942	0.266677	-0.544367	0.26982	0.40639	0.649664	0.5253	0.711601
SL1344_RS01620_	4.083	3.88552	4.14891	0.238052	0.23671	1.06809	0.136576	0.150904	0.438673	0.2377	0.514128
SL1344_RS01625_	2.74507	2.41147	2.78733	0.363439	0.152342	1.23984	0.111333	0.148254	0.434248	0.2274	0.485974
SL1344_RS01635_	2.653	2.68426	2.49618	-0.18619	0.199079	-0.753041	0.287142	0.376908	0.660946	0.5625	0.78229
SL1344_RS01640_	-1.39308	-1.48882	-1.29668	0.201404	0.246921	0.730458	0.209194	0.313739	0.550369	0.4048	0.613823
SL1344_RS01645_	2.16106	2.02467	2.21959	0.205675	0.178331	1.14158	0.104597	0.149354	0.425426	0.2321	0.494826
SL1344_RS01650_	3.66897	3.52761	3.77643	0.239185	0.242248	0.882328	0.139907	0.263378	0.566328	0.2441	0.518788
SL1344_RS01655_	-0.621511	-0.336841	-0.810091	-0.313125	0.582647	-0.463232	0.359094	0.650573	0.837376	0.7637	0.892886
SL1344_RS01660_	-4.3988	-4.24526	-4.66322	-0.176129	1.69437	-0.0960798	0.463025	0.733857	0.880473	0.8776	0.942945
SL1344_RS01665_	-5.1907	-4.96015	-5.42455	-0.500491	1.05097	-0.4479	0.301799	0.438835	0.668445	0.5603	0.736032
SL1344_RS01670_	-3.94544	-3.86713	-4.03637	-0.200126	0.812116	-0.228621	0.4004	0.556285	0.758884	0.6701	0.816129
SL1344_RS01675_	3.88129	3.70511	3.94983	0.236746	0.161683	1.24376	0.103333	0.152902	0.440152	0.201	0.470169
SL1344_RS01680_	-2.36743	-2.39406	-2.33779	0.00879049	0.555025	0.0134082	0.494667	0.683625	0.846823	0.7973	0.898777
SL1344_RS01685_	-2.68445	-3.02426	-2.41844	0.606646	0.402779	1.45021	0.0479681	0.102295	0.321989	0.1693	0.408464
SL1344_RS01690_	-3.8697	-3.96858	-3.67761	0.236235	0.851556	0.238186	0.398667	0.658595	0.829073	0.7397	0.868399
SL1344_RS01695_	-1.97505	-1.81299	-2.28009	-0.458428	0.432864	-0.995435	0.14	0.210939	0.478416	0.2986	0.543258
SL1344_RS01700_	-0.7247	-0.767475	-0.69953	0.0482043	0.290174	0.141387	0.432667	0.655027	0.827789	0.7678	0.881208
SL1344_RS01705_	-0.0249666	-0.101528	0.105239	0.170697	0.240266	0.668931	0.244504	0.39987	0.64866	0.4993	0.707433
SL1344_RS01710_	-2.64225	-2.89211	-2.51001	0.380655	0.531006	0.683924	0.223185	0.341529	0.600648	0.4538	0.661634
SL1344_RS01715_	-3.58754	-3.33672	-3.77223	-0.401664	0.656225	-0.579438	0.266489	0.419	0.650959	0.515	0.70821
SL1344_RS01720_	-1.35646	-1.40144	-1.29043	0.0993816	0.308067	0.296535	0.379081	0.547089	0.752239	0.653	0.807696
SL1344_RS01725_	-2.04842	-2.38245	-1.87978	0.473801	0.439165	0.993647	0.147235	0.219806	0.488174	0.3159	0.557129
SL1344_RS01730_	-1.52944	-1.47642	-1.59007	-0.115108	0.32134	-0.337108	0.349767	0.523487	0.731828	0.6303	0.787678
SL1344_RS01740_	-6.17246	-6.65163	-5.78379	0.861396	1.52981	0.512159	0.266489	0.408832	0.643416	0.5076	0.700551
SL1344_RS01745_	-0.531224	-0.510645	-0.571439	-0.0368329	0.249103	-0.141489	0.447035	0.641231	0.819758	0.748	0.873094
SL1344_RS01750_	-1.67779	-1.58791	-1.76963	-0.188738	0.283811	-0.630658	0.240506	0.370402	0.604785	0.4767	0.670197
SL1344_RS01755_	-0.854256	-0.974638	-0.792242	0.189416	0.276607	0.620071	0.253333	0.381894	0.632878	0.4994	0.697951
SL1344_RS01760_	0.464775	0.518034	0.436922	-0.0551155	0.206819	-0.225886	0.408	0.680322	0.845499	0.7448	0.878289
SL1344_RS01765_	-0.381217	-0.391541	-0.367712	0.0310331	0.245841	0.121227	0.450366	0.647802	0.821741	0.7452	0.867876
SL1344_RS01770_	-4.56603	-4.70152	-4.49939	0.175014	0.949387	0.158743	0.436376	0.612231	0.800664	0.7219	0.854516
SL1344_RS01775_	-4.31771	-4.94857	-3.90712	0.970192	1.30828	0.677595	0.226	0.339312	0.6139	0.4454	0.674367
SL1344_RS01780_	-4.08386	-3.9368	-4.26759	-0.336123	0.762745	-0.404089	0.317788	0.47584	0.695658	0.5792	0.752343
SL1344_RS01785_	-1.68061	-1.85491	-1.51411	0.343091	0.277454	1.16441	0.103333	0.164197	0.39847	0.241	0.474699
SL1344_RS01790_	-2.77722	-2.83205	-2.72776	0.100976	0.498551	0.196024	0.412667	0.588036	0.780833	0.7004	0.836702
SL1344_RS01795_	-1.92487	-1.85134	-1.97026	-0.0662112	0.461255	-0.116592	0.444667	0.703124	0.860974	0.7964	0.902781
SL1344_RS01800_	-4.46484	-4.63581	-4.33635	0.278294	0.928941	0.283029	0.390667	0.564135	0.76558	0.6866	0.83039
SL1344_RS01805_	-1.43637	-1.46508	-1.41363	0.0428062	0.300546	0.130383	0.442	0.593575	0.786173	0.7129	0.844326
SL1344_RS01810_	-2.39364	-2.24029	-2.53487	-0.29018	0.348088	-0.805744	0.187333	0.28853	0.534567	0.3797	0.596388
SL1344_RS01815_	-1.16852	-1.31965	-1.01215	0.304464	0.252041	1.16215	0.101333	0.169202	0.408396	0.2489	0.483071
SL1344_RS01820_	-2.97972	-3.32144	-2.82232	0.526523	0.767746	0.608573	0.211859	0.326085	0.605014	0.4374	0.654563
SL1344_RS01825_	1.16975	0.725904	1.23158	0.513286	0.349776	1.14828	0.152	0.192569	0.489136	0.2962	0.55838
SL1344_RS01830_	1.6896	1.72629	1.67015	-0.039035	0.150217	-0.230264	0.414667	0.727397	0.874276	0.7961	0.906573
SL1344_RS01835_	2.69663	2.62582	2.77866	0.160934	0.0907941	1.73531	0.0166558	0.0640693	0.272798	0.1161	0.351651
SL1344_RS01840_	-3.18475	-3.54189	-2.9405	0.612815	0.52779	1.10309	0.101266	0.174838	0.421846	0.2451	0.479464
SL1344_RS01845_	-1.73467	-1.99249	-1.51366	0.46911	0.322452	1.39075	0.0580001	0.114862	0.343155	0.1821	0.420868
SL1344_RS01850_	0.104185	0.154492	0.083389	-0.0778962	0.405876	-0.170001	0.425716	0.649089	0.836798	0.8204	0.918087
SL1344_RS01855_	-2.38396	-2.42078	-2.29548	0.112736	0.503374	0.218967	0.421719	0.63345	0.81322	0.733	0.862318
SL1344_RS01860_	1.37414	1.50633	1.17279	-0.280019	0.209833	-1.28378	0.0913334	0.124886	0.388884	0.1877	0.448882
SL1344_RS01865_	-0.274146	-0.304429	-0.237835	0.0677848	0.199891	0.323415	0.357333	0.518811	0.727717	0.6424	0.79288
SL1344_RS01870_	1.19112	1.10045	1.40141	0.271052	0.231878	1.09302	0.127333	0.175134	0.457488	0.2599	0.526363
SL1344_RS01875_	1.79275	1.74725	1.89261	0.164193	0.277105	0.646505	0.207333	0.32568	0.619886	0.3974	0.659208
SL1344_RS01880_	3.0935	2.79042	3.18756	0.381635	0.453305	0.518489	0.333333	0.666383	0.855764	0.7	0.872542
SL1344_RS01885_	-2.87741	-2.5614	-3.2431	-0.721283	0.569832	-1.18688	0.0899401	0.15027	0.405756	0.2233	0.469527
SL1344_RS01890_	-2.55602	-2.41378	-2.65881	-0.274242	0.531926	-0.480191	0.281146	0.447094	0.67979	0.5683	0.744662
SL1344_RS01895_	-1.82574	-1.90046	-1.6516	0.207138	0.411326	0.441948	0.332445	0.560555	0.764939	0.6603	0.820456
SL1344_RS01900_	-1.22011	-1.20489	-1.245	-0.0335112	0.34874	-0.0912829	0.459027	0.674562	0.840682	0.7803	0.888547
SL1344_RS01905_	3.11758	3.06887	3.31518	0.24255	0.13224	1.48874	0.0553334	0.110904	0.373731	0.1667	0.414137
SL1344_RS01910_	1.24408	1.32744	1.18271	-0.142002	0.171906	-0.78294	0.191872	0.28469	0.558933	0.3919	0.624932
SL1344_RS01915_	-1.99766	-2.1579	-1.87624	0.275931	0.378825	0.665513	0.213191	0.340109	0.588991	0.4415	0.650213
SL1344_RS01930_	-0.252358	-0.351024	-0.164905	0.180785	0.198634	0.859941	0.165223	0.26637	0.511433	0.3536	0.575926
SL1344_RS01935_	-2.66816	-2.86221	-2.43589	0.450402	0.473478	0.918702	0.153231	0.240906	0.497199	0.3345	0.560421
SL1344_RS01940_	2.02595	1.8696	2.29306	0.407347	0.324096	1.13871	0.117921	0.183045	0.478039	0.2155	0.48984
SL1344_RS01945_	2.59473	2.55912	2.68042	0.107003	0.138889	0.697112	0.243837	0.35771	0.632953	0.4674	0.704048
SL1344_RS01950_	-2.1544	-2.22406	-2.12783	0.106709	0.605645	0.150604	0.433045	0.689005	0.854335	0.8166	0.9147
SL1344_RS01955_	-1.91635	-1.87703	-1.96983	-0.0980783	0.306122	-0.298073	0.364424	0.491036	0.708832	0.6025	0.768688
SL1344_RS01960_	3.91044	3.86963	4.0385	0.183634	0.360273	0.56723	0.221852	0.35481	0.648006	0.4015	0.68131
SL1344_RS01965_	-0.405608	-0.662684	-0.181241	0.478941	0.181981	2.5314	0.00266662	0.0270014	0.174721	0.1028	0.334287
SL1344_RS01975_	2.65223	2.62345	2.67206	0.0622078	0.118831	0.521182	0.261333	0.386309	0.654985	0.5144	0.706992
SL1344_RS01980_	-0.0396336	-0.0250859	-0.0625812	-0.0212617	0.1959	-0.102491	0.454667	0.612979	0.801952	0.7234	0.857574
SL1344_RS01985_	1.0934	1.01113	1.17515	0.162034	0.109312	1.42763	0.0580001	0.110661	0.332871	0.1798	0.418538
SL1344_RS01990_	1.19796	0.992811	1.34512	0.364431	0.140178	2.5929	0.00133588	0.0348365	0.204462	0.1012	0.331916
SL1344_RS01995_	1.10554	1.01504	1.23057	0.242847	0.186105	1.28454	0.0673334	0.120907	0.374978	0.1842	0.431059
SL1344_RS02000_	2.42778	2.41018	2.44169	0.0256348	0.269483	0.0829442	0.470353	0.839576	0.935712	0.9838	0.99312
SL1344_RS02005_	2.03126	1.96542	2.21981	0.242618	0.177567	1.37141	0.0779481	0.105848	0.360545	0.1946	0.449277
SL1344_RS02010_	0.284054	0.483804	0.22414	-0.223058	0.254051	-0.760223	0.237175	0.349631	0.62122	0.4816	0.705702
SL1344_RS02015_	-0.0853168	-0.0255975	-0.141535	-0.116049	0.166878	-0.657606	0.230667	0.353307	0.587515	0.4462	0.647682
SL1344_RS02020_	1.82306	1.85602	1.77766	-0.0821372	0.186374	-0.420377	0.31	0.519272	0.749199	0.6201	0.798293
SL1344_RS02025_	0.39374	0.467864	0.334203	-0.136153	0.190987	-0.694505	0.221852	0.336335	0.587625	0.4377	0.65015
SL1344_RS02030_	-5.71114	-5.85972	-5.47748	0.133639	2.32869	0.0394932	0.470353	0.660655	0.84049	0.8143	0.912735
SL1344_RS02045_	2.9677	3.23231	2.90176	-0.343159	0.244522	-1.45285	0.0486343	0.0873295	0.339018	0.1459	0.392444
SL1344_RS02050_	2.15981	2.06337	2.26987	0.217477	0.106162	2.03379	0.0020023	0.0547158	0.258103	0.1056	0.337938
SL1344_RS02055_	-0.529231	-0.574127	-0.446193	0.109663	0.273269	0.355847	0.357095	0.603642	0.794437	0.6979	0.844188
SL1344_RS02060_	4.50116	4.49469	4.50819	0.0184021	0.159313	0.108147	0.436667	0.857095	0.944164	0.9175	0.96481
SL1344_RS02065_	2.17656	2.21255	2.13999	0.0629017	0.268653	0.237371	0.446	0.748485	0.890944	0.9718	0.987414
SL1344_RS02070_	1.5726	1.58338	1.55998	-0.0105542	0.142445	-0.0750411	0.468354	0.702814	0.858908	0.7808	0.892253
SL1344_RS02075_	2.86051	2.69182	2.98233	0.2488	0.142236	1.72514	0.038641	0.0626847	0.283974	0.1325	0.377288
SL1344_RS02080_	3.2966	3.29032	3.3018	0.0375487	0.134943	0.261647	0.394	0.551215	0.780684	0.8178	0.911406
SL1344_RS02085_	4.53168	4.42766	4.63568	0.203136	0.0687351	2.93025	4.67861e-05	0.0159086	0.149039	0.1	0.330258
SL1344_RS02090_	3.22814	3.27139	3.1771	0.00473696	0.235284	0.0220224	0.493671	0.876521	0.952515	0.9931	0.99701
SL1344_RS02095_	-1.01832	-1.06427	-0.990143	0.0643505	0.262834	0.209512	0.411333	0.579354	0.775654	0.6793	0.827364
SL1344_RS02100_	-0.683105	-0.625588	-0.740626	-0.199663	0.361584	-0.550976	0.281146	0.400032	0.657742	0.5773	0.749229
SL1344_RS02105_	1.41783	1.44269	1.40039	0.0141666	0.303564	0.0491393	0.47968	0.812818	0.92239	0.9469	0.975464
SL1344_RS02110_	2.40741	2.822	2.01923	-0.879486	0.228702	-3.83936	4.67861e-05	0.00391195	0.081973	0.1	0.330258
SL1344_RS02115_	4.36817	4.78026	4.35017	-0.435943	0.471478	-1.01914	0.222	0.183156	0.48213	0.4	0.68035
SL1344_RS02120_	-2.01913	-1.97149	-2.06135	-0.157286	0.572489	-0.281682	0.39	0.599932	0.796224	0.737	0.860761
SL1344_RS02125_	1.35434	1.24935	1.52059	0.255066	0.392362	0.651551	0.237175	0.365483	0.651597	0.4621	0.712926
SL1344_RS02130_	1.85573	1.83528	1.87316	0.0545228	0.158848	0.33626	0.353764	0.570311	0.779809	0.6959	0.840953
SL1344_RS02135_	1.88367	1.81846	1.92988	0.122759	0.457369	0.26807	0.295333	0.521945	0.767875	0.5947	0.793073
SL1344_RS02145_	0.495251	0.400226	0.587602	0.186021	0.14481	1.23372	0.0740001	0.14606	0.382848	0.2168	0.455617
SL1344_RS02150_	0.283032	0.13939	0.515562	0.381819	0.258097	1.40062	0.0460001	0.0920626	0.331506	0.1546	0.399807
SL1344_RS02155_	0.885771	0.836334	0.961884	0.12906	0.174842	0.683934	0.222518	0.35059	0.610289	0.4604	0.677667
SL1344_RS02160_	2.85527	2.82403	2.88371	0.075858	0.114074	0.652107	0.244	0.367121	0.634236	0.5072	0.716962
SL1344_RS02165_	2.55609	2.50399	2.59931	0.0967404	0.0872326	1.05662	0.108	0.178121	0.435323	0.2577	0.499451
SL1344_RS02170_	1.36456	1.32059	1.4443	0.137197	0.192316	0.710449	0.204667	0.322544	0.599771	0.4211	0.66321
SL1344_RS02175_	1.88058	1.82678	2.01739	0.162479	0.152225	0.992431	0.168	0.237141	0.520048	0.34	0.595835
SL1344_RS02180_	-1.6168	-1.58926	-1.63724	-0.0247404	0.41142	-0.0571582	0.477015	0.661181	0.832307	0.7734	0.884948
SL1344_RS02185_	-2.60669	-2.52084	-2.69343	-0.112307	0.610084	-0.177828	0.427333	0.66932	0.836877	0.7742	0.884089
SL1344_RS02190_	-1.70512	-1.54023	-1.82651	-0.270587	0.39166	-0.620724	0.256667	0.403899	0.649444	0.5036	0.710594
SL1344_RS02195_	-1.68083	-1.80837	-1.52727	0.278485	0.348051	0.760568	0.199201	0.315519	0.563954	0.4176	0.633266
SL1344_RS02200_	-0.029483	-0.0688152	0.0124417	0.0750961	0.200365	0.353899	0.35	0.527248	0.737101	0.6364	0.793355
SL1344_RS02205_	-2.53987	-2.53702	-2.54263	0.0123188	0.568705	0.0227084	0.489007	0.680842	0.8447	0.7924	0.89628
SL1344_RS02210_	-2.96785	-3.02362	-2.90156	0.116233	0.47362	0.225558	0.394404	0.528319	0.735225	0.6415	0.795256
SL1344_RS02215_	1.21283	1.07895	1.2553	0.157331	0.244534	0.398211	0.351765	0.798271	0.916004	0.7444	0.891332
SL1344_RS02220_	0.288854	0.191545	0.323724	0.111448	0.225491	0.441171	0.338	0.582447	0.786212	0.6903	0.844663
SL1344_RS02225_	2.93152	2.94723	2.90951	-0.0422099	0.0989707	-0.396897	0.332667	0.54134	0.75772	0.6766	0.826338
SL1344_RS02230_	1.17394	1.19476	1.15917	-0.0309277	0.121898	-0.22585	0.396	0.561423	0.760755	0.6761	0.818206
SL1344_RS02235_	-0.945617	-1.03166	-0.833202	0.193788	0.241495	0.780038	0.194	0.303462	0.546747	0.4011	0.611131
SL1344_RS02240_	0.413633	0.206454	0.554363	0.345196	0.157971	2.10276	0.0113262	0.0449659	0.226259	0.1121	0.345863
SL1344_RS02245_	6.00925	5.96635	6.06873	0.184691	0.137661	1.44332	4.67861e-05	0.108302	0.377525	0.1001	0.330402
SL1344_RS02250_	3.82963	3.67326	3.88369	0.20845	0.100417	1.81486	0.0100005	0.0832897	0.328786	0.107	0.340126
SL1344_RS02255_	4.45296	4.40768	4.58801	0.187898	0.139328	1.51841	0.0140003	0.0701158	0.304998	0.1141	0.349494
SL1344_RS02260_	6.2963	6.26741	6.42821	0.16461	0.10968	1.45104	0.00666291	0.109205	0.378926	0.1066	0.339246
SL1344_RS02265_	6.47845	6.38397	6.58288	0.264376	0.118361	2.27906	4.67861e-05	0.0340114	0.221896	0.1	0.330258
SL1344_RS02270_	2.42222	2.35019	2.51935	0.166448	0.0850494	1.87515	0.0199869	0.0589353	0.255857	0.1284	0.366131
SL1344_RS02275_	2.02424	1.98256	2.05358	0.181377	0.296361	0.610641	0.26	0.314729	0.610907	0.514	0.726337
SL1344_RS02280_	2.96688	2.87097	3.00329	0.128607	0.0947868	1.20159	0.102667	0.1713	0.446556	0.2479	0.498526
SL1344_RS02285_	6.44162	6.30644	6.50006	0.192745	0.0872124	2.37245	4.67861e-05	0.0188603	0.167794	0.1	0.330258
SL1344_RS02300_	5.37653	5.4814	5.25418	-0.234276	0.211351	-1.29838	0.0726667	0.108645	0.378213	0.1626	0.422001
SL1344_RS02305_	7.47264	7.49728	7.289	-0.204714	0.244841	-0.877552	0.223185	0.206444	0.508922	0.4	0.68035
SL1344_RS02310_	3.54413	3.32939	3.56516	0.225346	0.1039	1.05826	0.176667	0.19837	0.49423	0.374	0.617395
SL1344_RS02315_	-2.90148	-2.67277	-3.17746	-0.312554	0.8371	-0.365601	0.355097	0.592033	0.792931	0.707	0.844611
SL1344_RS02320_	-0.998678	-1.02068	-0.977893	0.0499839	0.275506	0.16359	0.428667	0.600644	0.786798	0.7094	0.839988
SL1344_RS02325_	1.45176	1.51751	1.42023	-0.107041	0.360214	-0.279519	0.360426	0.537923	0.775728	0.7379	0.877608
SL1344_RS02330_	1.24879	1.03434	1.31425	0.219179	0.287156	0.366893	0.338441	0.906078	0.965208	0.7126	0.877892
SL1344_RS02335_	-0.704889	-0.730252	-0.669475	0.0325815	0.285639	0.110174	0.447035	0.668325	0.837092	0.7798	0.888782
SL1344_RS02350_	1.39307	1.29084	1.42803	0.121845	0.171051	0.632701	0.272	0.424103	0.677249	0.5566	0.758598
SL1344_RS02355_	1.21733	1.22245	1.21307	-0.0163398	0.127152	-0.116682	0.443704	0.604769	0.791103	0.7253	0.848752
SL1344_RS02360_	-4.31323	-4.39159	-4.25138	0.150147	0.772616	0.178659	0.422385	0.549915	0.753219	0.6718	0.815659
SL1344_RS02365_	-0.888551	-0.765238	-0.958902	-0.21264	0.315365	-0.633839	0.246667	0.371938	0.629808	0.5008	0.698863
SL1344_RS02370_	1.08781	0.966036	1.14134	0.150255	0.171389	0.784432	0.217333	0.322755	0.593167	0.4395	0.668284
SL1344_RS02375_	1.1027	1.26256	1.05122	-0.180255	0.263207	-0.468388	0.344437	0.706865	0.868078	0.7307	0.883861
SL1344_RS02380_	-0.153535	-0.165022	-0.141691	0.0295909	0.175986	0.152226	0.432667	0.546417	0.745927	0.652	0.801444
SL1344_RS02385_	1.14826	1.11584	1.17768	0.0721969	0.175309	0.403595	0.322667	0.503916	0.732496	0.6356	0.797547
SL1344_RS02390_	-1.98959	-1.87757	-2.06968	-0.127353	0.470687	-0.240468	0.404397	0.657934	0.830444	0.7544	0.876451
SL1344_RS02395_	-0.339953	-0.328641	-0.354516	-0.0328942	0.206569	-0.153969	0.435333	0.579238	0.773814	0.6959	0.831714
SL1344_RS02400_	3.32272	3.41592	3.04789	-0.365676	0.226786	-1.68993	0.00133677	0.113855	0.385915	0.101	0.331721
SL1344_RS02405_	2.26764	1.94116	2.56235	0.627271	0.112956	5.47526	4.67861e-05	0.00272723	0.0639887	0.1	0.330258
SL1344_RS02420_	4.53006	4.36919	4.69604	0.328072	0.049389	6.653	4.67861e-05	0.00237016	0.0599005	0.1	0.330258
SL1344_RS02425_	3.29591	3.02398	3.42761	0.401055	0.153883	2.5507	4.67861e-05	0.0281235	0.198678	0.1	0.330258
SL1344_RS02430_	1.59351	1.54619	1.63582	0.0390396	0.181422	0.230536	0.416667	0.686262	0.851488	0.811	0.905582
SL1344_RS02435_	2.83088	2.8	2.86261	0.0978591	0.136972	0.719501	0.222667	0.297163	0.579781	0.4551	0.675378
SL1344_RS02440_	1.44157	1.4784	1.40449	-0.0779201	0.132503	-0.564592	0.266	0.406528	0.647678	0.5251	0.715678
SL1344_RS02445_	-0.327711	-0.251471	-0.422026	-0.193613	0.270402	-0.673676	0.198667	0.313305	0.584201	0.4029	0.6253
SL1344_RS02450_	0.400062	0.423406	0.368804	-0.0501174	0.171137	-0.279078	0.384	0.548989	0.754649	0.6674	0.815248
SL1344_RS02455_	0.392295	0.554253	0.33951	-0.203565	0.218275	-0.828953	0.220667	0.322995	0.595083	0.449	0.673747
SL1344_RS02460_	2.15308	2.15226	2.15357	0.0142913	0.113799	0.0994273	0.453333	0.653891	0.828367	0.7607	0.877444
SL1344_RS02465_	3.39284	3.41516	3.37569	-0.0354079	0.151051	-0.20147	0.436376	0.762405	0.898035	0.9101	0.96045
SL1344_RS02470_	3.3469	3.15586	3.49038	0.310796	0.166944	1.93445	0.00599677	0.0423085	0.240993	0.1062	0.339326
SL1344_RS02475_	3.84126	3.80861	3.99231	0.151217	0.247076	0.681839	0.223851	0.364777	0.653484	0.4131	0.68861
SL1344_RS02480_	5.95022	6.26793	5.90575	-0.303328	0.341413	-0.712059	0.231845	0.374775	0.665762	0.4258	0.69683
SL1344_RS02485_	4.21295	4.07728	4.33508	0.285448	0.100222	2.82061	4.67861e-05	0.0385705	0.232284	0.1	0.330258
SL1344_RS02490_	1.06434	1.14427	1.02786	-0.0945859	0.216132	-0.373996	0.35976	0.665409	0.839553	0.7329	0.874496
SL1344_RS02495_	-1.05759	-0.986017	-1.13186	-0.135569	0.387364	-0.337409	0.360667	0.567415	0.777128	0.6706	0.82731
SL1344_RS02500_	0.8243	0.797806	0.847331	0.0585022	0.167782	0.308251	0.357761	0.545999	0.752727	0.657	0.807699
SL1344_RS02505_	2.38019	2.58452	2.1778	-0.406448	0.0996911	-4.01863	4.67861e-05	0.0086007	0.106315	0.1	0.330258
SL1344_RS02510_	1.02137	0.926924	1.26119	0.316109	0.169798	1.67125	0.0460001	0.0864827	0.320141	0.1529	0.396301
SL1344_RS02520_	0.876737	0.813811	0.950117	0.133963	0.11839	1.06501	0.121919	0.194448	0.431404	0.2804	0.512185
SL1344_RS02525_	0.549386	0.65545	0.51316	-0.128769	0.179139	-0.616599	0.262492	0.421329	0.668197	0.5498	0.74525
SL1344_RS02530_	-0.974985	-1.2287	-0.646341	0.627757	0.347375	1.79315	0.00932761	0.0738158	0.300366	0.1088	0.341834
SL1344_RS02540_	0.245202	0.121382	0.306023	0.15047	0.247116	0.564719	0.294667	0.452713	0.694049	0.573	0.761844
SL1344_RS02545_	0.593985	0.82903	0.247332	-0.58692	0.194142	-2.92699	0.00133588	0.0192629	0.156099	0.1005	0.330889
SL1344_RS02550_	0.304558	0.612388	0.110014	-0.509103	0.219077	-2.31459	0.00333249	0.0461571	0.241638	0.1026	0.333623
SL1344_RS02555_	-0.569097	-0.632079	-0.495357	0.143398	0.381122	0.372022	0.334667	0.552942	0.768225	0.6668	0.8237
SL1344_RS02560_	-0.174248	-0.377001	-0.035633	0.303997	0.276672	1.06702	0.12525	0.184938	0.454944	0.2675	0.523657
SL1344_RS02565_	3.37844	3.19143	3.45694	0.221337	0.22257	0.513101	0.333333	0.685823	0.864832	0.703	0.873798
SL1344_RS02570_	0.958705	0.885213	1.0028	0.104737	0.180797	0.532202	0.287333	0.455062	0.69677	0.5693	0.762131
SL1344_RS02575_	0.421489	0.419188	0.423602	0.05578	0.251775	0.208908	0.415057	0.629395	0.816999	0.8155	0.906007
SL1344_RS02580_	-0.713835	-0.693336	-0.721863	-0.013299	0.355317	-0.0327879	0.492338	0.74007	0.882382	0.8437	0.928339
SL1344_RS02585_	1.20474	1.19885	1.20815	0.00562713	0.132417	0.0348622	0.483678	0.632235	0.813262	0.7448	0.867493
SL1344_RS02590_	0.100663	0.142765	0.0666625	-0.0795242	0.207363	-0.344604	0.350667	0.553658	0.75919	0.6646	0.814935
SL1344_RS02595_	-0.497403	-0.493762	-0.500292	-0.0628126	0.377927	-0.132603	0.427333	0.552742	0.777916	0.7789	0.884611
SL1344_RS02600_	-0.587245	-0.416989	-0.746061	-0.32653	0.199871	-1.56964	0.0420001	0.08575	0.299124	0.1527	0.392073
SL1344_RS02605_	-0.140266	-0.155635	-0.124757	0.00812704	0.34388	0.0187925	0.487333	0.771201	0.899208	0.8334	0.921784
SL1344_RS02610_	1.68461	1.65878	1.70171	0.0657527	0.144095	0.416445	0.317333	0.462513	0.703735	0.6283	0.786542
SL1344_RS02615_	-1.89633	-1.83274	-1.93249	-0.0955066	0.399978	-0.224848	0.398667	0.587707	0.780767	0.6944	0.833498
SL1344_RS02620_	-1.05403	-1.08113	-1.02158	0.0562578	0.269905	0.189558	0.409333	0.560775	0.758702	0.6656	0.812253
SL1344_RS02625_	1.98661	2.05722	1.8873	-0.147645	0.287053	-0.535286	0.263824	0.424934	0.696462	0.5018	0.737531
SL1344_RS02630_	-2.59904	-2.72985	-2.45877	0.302449	0.510755	0.57024	0.271333	0.414128	0.649475	0.5251	0.711436
SL1344_RS02635_	-3.21925	-3.32642	-3.12451	0.186479	0.481187	0.359807	0.349767	0.468648	0.687846	0.5828	0.750971
SL1344_RS02640_	-2.80083	-2.80192	-2.80014	0.0170156	0.409144	0.0428595	0.484344	0.541849	0.746164	0.6556	0.805052
SL1344_RS02645_	-2.71599	-2.84875	-2.58039	0.265029	0.415092	0.610297	0.251333	0.374907	0.610986	0.4769	0.67404
SL1344_RS02650_	-3.52073	-4.30214	-2.98891	1.35483	0.821382	1.5944	0.0173336	0.095752	0.334529	0.1155	0.35098
SL1344_RS02655_	-1.87078	-1.87029	-1.87104	-0.104734	0.536039	-0.189707	0.412667	0.649089	0.826596	0.7991	0.896561
SL1344_RS02660_	-3.51232	-3.36174	-3.67482	-0.314074	0.491216	-0.58149	0.252667	0.361055	0.592916	0.4586	0.656229
SL1344_RS02665_	-2.55856	-2.69768	-2.30801	0.358315	0.524437	0.648386	0.256	0.409965	0.651367	0.5152	0.717451
SL1344_RS02670_	0.110409	-0.0467907	0.247901	0.304462	0.228397	1.30419	0.0766667	0.127039	0.378692	0.196	0.445873
SL1344_RS02675_	-2.51412	-2.63398	-2.35954	0.268757	0.432848	0.561236	0.267155	0.416041	0.650804	0.5178	0.713143
SL1344_RS02680_	-2.717	-2.6708	-2.76904	-0.10299	0.444576	-0.207277	0.402667	0.546061	0.745727	0.6522	0.801606
SL1344_RS02685_	-2.38854	-2.39414	-2.38571	0.000514459	0.472599	0.00146761	0.499667	0.637989	0.815114	0.7449	0.867001
SL1344_RS02690_	-3.2322	-3.30134	-3.13056	0.239789	0.667285	0.344981	0.363091	0.531266	0.743396	0.6627	0.806333
SL1344_RS02695_	-3.64687	-3.71397	-3.56731	0.161362	0.708084	0.234142	0.413058	0.583751	0.776906	0.6971	0.833873
SL1344_RS02700_	-1.79405	-1.64582	-1.99211	-0.374609	0.403454	-0.851639	0.154564	0.244355	0.508709	0.3324	0.563826
SL1344_RS02705_	1.06964	1.04465	1.09024	0.011061	0.182766	0.0545121	0.473333	0.717512	0.869267	0.8332	0.919481
SL1344_RS02710_	-0.0743101	-0.0308241	-0.0981428	-0.0944709	0.307329	-0.30493	0.372418	0.573433	0.783251	0.7335	0.860398
SL1344_RS02715_	2.76548	2.62322	2.85204	0.131589	0.295544	0.566144	0.238	0.427734	0.700962	0.4603	0.714142
SL1344_RS02720_	4.65021	4.57773	4.75964	0.320841	0.226329	1.59367	4.67861e-05	0.0717562	0.311812	0.1001	0.330407
SL1344_RS02730_	-0.918238	-0.757144	-0.98804	-0.190238	0.336878	-0.489676	0.31046	0.539544	0.754367	0.636	0.809708
SL1344_RS02735_	-1.7161	-1.66881	-1.77408	-0.108174	0.295527	-0.337043	0.35443	0.497782	0.71095	0.6025	0.768936
SL1344_RS02740_	-2.23348	-2.24172	-2.22392	0.0151246	0.373419	0.0363739	0.483678	0.584751	0.7773	0.6928	0.830633
SL1344_RS02745_	1.89338	1.99922	1.75454	-0.238156	0.111149	-2.05335	0.012667	0.0439836	0.229263	0.1119	0.34682
SL1344_RS02750_	2.20891	2.18588	2.24166	0.025568	0.150215	0.166262	0.431046	0.742768	0.88427	0.8396	0.924724
SL1344_RS02760_	-4.11115	-4.02953	-4.21545	-0.178863	0.946663	-0.181149	0.415723	0.623206	0.807274	0.7359	0.861749
SL1344_RS02765_	-4.22448	-4.24384	-4.21439	-0.0182155	0.845642	-0.0208804	0.49034	0.620632	0.804694	0.7374	0.862843
SL1344_RS02770_	-1.97295	-1.88874	-2.02353	-0.0808991	0.48316	-0.150482	0.438	0.691802	0.852578	0.7672	0.885467
SL1344_RS02775_	-2.21557	-2.16703	-2.2628	-0.0891789	0.353468	-0.231203	0.404	0.528597	0.730497	0.6341	0.787442
SL1344_RS02790_	-4.90457	-5.21021	-4.22736	1.1249	1.53547	0.730562	0.217189	0.33123	0.606445	0.4432	0.658341
SL1344_RS02795_	-6.3099	-6.89056	-5.80364	1.04278	1.55436	0.596863	0.232667	0.362969	0.59904	0.4571	0.658965
SL1344_RS02800_	-2.63021	-2.68234	-2.52545	0.110053	0.680396	0.136915	0.438	0.716044	0.866943	0.8036	0.906221
SL1344_RS02805_	-0.939558	-0.647563	-1.29643	-0.706845	0.921913	-0.732331	0.241333	0.304074	0.601752	0.4405	0.689566
SL1344_RS02815_	-0.958573	-0.876708	-1.05364	-0.32131	0.73984	-0.458261	0.320667	0.440648	0.706354	0.649	0.820949
SL1344_RS02820_	-1.36535	-0.824318	-1.66555	-0.69755	0.610341	-1.12897	0.135243	0.166151	0.446392	0.2431	0.511489
SL1344_RS02825_	-2.85634	-2.57805	-3.17426	-0.889703	0.986279	-0.916855	0.145333	0.208093	0.491859	0.3041	0.544859
SL1344_RS02830_	-4.33019	-4.70514	-4.12809	0.603299	1.04492	0.537506	0.248667	0.377615	0.639573	0.5046	0.698485
SL1344_RS02835_	-5.45908	-5.28989	-5.59366	-0.108839	1.8386	-0.04289	0.471019	0.690476	0.852494	0.8035	0.902991
SL1344_RS02840_	-0.691961	-0.770522	-0.598691	0.139642	0.441773	0.287506	0.381079	0.664101	0.838756	0.7954	0.899661
SL1344_RS02845_	-1.3971	-1.33722	-1.47854	-0.118574	0.356859	-0.314609	0.361333	0.580305	0.77854	0.6953	0.836546
SL1344_RS02850_	-1.63425	-1.58511	-1.67363	-0.100099	0.350434	-0.265023	0.381333	0.566679	0.764913	0.6738	0.820258
SL1344_RS02855_	-5.79319	-5.75962	-5.84234	-0.172767	1.60757	-0.0942157	0.452365	0.611967	0.800434	0.7225	0.851855
SL1344_RS02860_	-3.62754	-3.50509	-3.74165	-0.22262	0.556061	-0.383692	0.321333	0.457024	0.675159	0.5547	0.730201
SL1344_RS02865_	2.34392	2.70438	1.82004	-0.994583	0.403392	-2.4329	4.67861e-05	0.0164239	0.158873	0.1	0.330258
SL1344_RS02870_	1.35608	1.43174	1.18609	-0.233571	0.1515	-1.4096	0.0692872	0.115755	0.36801	0.1802	0.427878
SL1344_RS02875_	0.710988	0.491815	1.11127	0.567626	0.255142	2.11094	0.00932761	0.0411295	0.231755	0.1065	0.339784
SL1344_RS02880_	-0.108623	-0.059198	-0.159728	-0.0319515	0.37602	-0.0908392	0.463333	0.774897	0.902269	0.8718	0.939969
SL1344_RS02885_	1.49887	1.42664	1.56282	0.0498477	0.316635	0.160032	0.442	0.852485	0.941141	0.8977	0.956417
SL1344_RS02890_	-2.97315	-3.00962	-2.92415	0.0882833	0.433566	0.182784	0.415333	0.51532	0.718448	0.6212	0.777316
SL1344_RS02895_	-3.55627	-3.59094	-3.52471	-0.0691665	0.846282	-0.0760525	0.466356	0.682312	0.846071	0.8043	0.900874
SL1344_RS02900_	-4.08359	-3.84467	-4.26523	-0.214062	1.2849	-0.149988	0.433045	0.729263	0.876263	0.8179	0.913891
SL1344_RS02905_	-4.52312	-4.27278	-4.7755	-0.507034	0.899589	-0.510938	0.276482	0.415112	0.652445	0.5283	0.715934
SL1344_RS02915_	-5.21092	-4.99923	-5.61586	-0.747317	1.90209	-0.338476	0.284477	0.398054	0.671792	0.5299	0.712416
SL1344_RS02920_	2.25889	2.18629	2.33476	0.155197	0.15437	0.98383	0.135243	0.197977	0.48288	0.26	0.520267
SL1344_RS02925_	-0.550598	-0.531665	-0.563352	-0.0434283	0.220702	-0.177006	0.421333	0.571684	0.769548	0.6917	0.831446
SL1344_RS02930_	0.606136	0.561265	0.703083	0.101302	0.233174	0.363173	0.362425	0.684736	0.851172	0.7436	0.882207
SL1344_RS02935_	-1.43498	-1.38155	-1.49537	-0.114419	0.268804	-0.385413	0.335333	0.472279	0.691618	0.5772	0.750559
SL1344_RS02940_	-1.23984	-1.35839	-1.13562	0.203665	0.337751	0.569263	0.264	0.430003	0.669324	0.5472	0.735943
SL1344_RS02945_	-1.86536	-1.83506	-1.91151	-0.0608331	0.364441	-0.152062	0.42505	0.606519	0.794639	0.7209	0.85244
SL1344_RS02950_	-3.4852	-3.28685	-3.64136	-0.412691	0.665559	-0.585492	0.266667	0.401535	0.642726	0.5138	0.703701
SL1344_RS02955_	0.248198	0.535193	0.0806033	-0.3883	0.356132	-1.05125	0.143904	0.202868	0.490976	0.2751	0.541557
SL1344_RS02960_	0.176385	0.354442	-0.236812	-0.746632	0.515909	-1.46953	0.0206531	0.0824823	0.327659	0.1236	0.362094
SL1344_RS02965_	-3.54017	-2.90215	-4.0725	-1.10903	0.936223	-1.14687	0.108594	0.161879	0.430449	0.2369	0.492734
SL1344_RS02975_	1.60479	1.41023	1.81119	0.415986	0.13776	3.06382	4.67861e-05	0.0213237	0.167033	0.1	0.330258
SL1344_RS02980_	-0.742617	-0.235672	-1.1167	-0.909984	0.338314	-2.64579	0.00067292	0.0221973	0.17136	0.1002	0.330552
SL1344_RS02985_	0.525537	0.947305	-0.0660275	-0.986201	0.437298	-2.17246	4.67861e-05	0.0593035	0.282908	0.1002	0.330558
SL1344_RS02990_	0.216979	0.60183	-0.27339	-0.939514	0.276959	-3.46956	4.67861e-05	0.00869591	0.110862	0.1	0.330258
SL1344_RS02995_	0.360699	0.757636	-0.23766	-0.989397	0.18989	-5.13089	4.67861e-05	0.00703705	0.0947191	0.1	0.330258
SL1344_RS03000_	-0.279643	-0.113418	-0.415497	-0.345139	0.355247	-0.957222	0.134	0.207124	0.49131	0.28	0.535881
SL1344_RS03005_	-0.0955733	0.317147	-0.342404	-0.625379	0.264206	-2.21128	0.00333249	0.0351772	0.21103	0.1033	0.334972
SL1344_RS03020_	-0.716678	-0.475857	-1.05199	-0.596465	0.298978	-1.946	0.00866142	0.0598928	0.266911	0.108	0.341
SL1344_RS03025_	-1.57639	-1.40259	-1.77641	-0.371655	0.336893	-1.02351	0.139907	0.213055	0.466889	0.3017	0.537478
SL1344_RS03030_	4.02683	4.28576	3.89114	-0.170693	0.342254	-0.72274	0.311792	0.437732	0.711856	0.6455	0.836518
SL1344_RS03035_	0.728972	0.824394	0.673505	-0.111052	0.320711	-0.290082	0.393071	0.765856	0.898156	0.8339	0.926954
SL1344_RS03040_	-0.840402	-0.690525	-0.927757	-0.271493	0.350133	-0.731383	0.228514	0.339767	0.605603	0.4607	0.678732
SL1344_RS03045_	-0.303854	-0.184973	-0.359552	-0.170933	0.295137	-0.535319	0.285333	0.461357	0.70192	0.5716	0.763385
SL1344_RS03050_	-1.02471	-1.10234	-0.890823	0.21246	0.29759	0.668752	0.244	0.375292	0.624121	0.493	0.694748
SL1344_RS03055_	-0.727541	-1.03595	-0.55317	0.472037	0.301563	1.4839	0.0586277	0.102097	0.343619	0.1648	0.410812
SL1344_RS03060_	-0.168519	-0.356353	-0.0650395	0.322333	0.361549	0.841912	0.167888	0.245605	0.537532	0.3289	0.583057
SL1344_RS03065_	1.47151	1.39812	1.55518	0.162606	0.114045	1.36115	0.0706196	0.117692	0.354718	0.1831	0.42466
SL1344_RS03070_	4.62155	4.58308	4.6617	0.0689623	0.189622	0.276333	0.445037	0.723928	0.883569	0.9886	0.995064
SL1344_RS03075_	2.37898	2.41625	2.3469	-0.0827654	0.142483	-0.589104	0.269333	0.408625	0.670503	0.5349	0.738514
SL1344_RS03080_	-5.0749	-5.21491	-4.93278	0.585082	1.61265	0.35518	0.359094	0.550775	0.762217	0.7245	0.84844
SL1344_RS03085_	-1.1769	-1.32435	-1.00027	0.319989	0.255574	1.1655	0.098	0.156875	0.39825	0.2341	0.472891
SL1344_RS03090_	-2.60401	-2.48414	-2.70289	-0.282228	0.662868	-0.41335	0.339333	0.53425	0.753342	0.6718	0.82283
SL1344_RS03095_	1.04296	1.1165	0.982854	-0.125966	0.136462	-0.883194	0.169887	0.257264	0.514284	0.3532	0.582468
SL1344_RS03100_	4.55246	4.57818	4.52281	-0.0595039	0.183956	-0.292965	0.389333	0.67832	0.859906	0.85	0.935532
SL1344_RS03105_	-1.7664	-1.88931	-1.67197	0.21787	0.323568	0.618791	0.244	0.369606	0.607699	0.4698	0.669006
SL1344_RS03110_	0.975239	1.18656	0.913709	-0.272237	0.224108	-1.03833	0.16056	0.211152	0.49824	0.3159	0.571099
SL1344_RS03115_	2.68342	2.68815	2.68026	-0.0011856	0.307939	-0.00499238	0.498334	0.838361	0.935969	0.9682	0.986342
SL1344_RS03120_	0.31362	0.632247	0.12357	-0.490273	0.210531	-2.18776	0.00533064	0.0386509	0.218088	0.1068	0.339602
SL1344_RS03125_	-5.12249	-5.09045	-5.14953	-0.00248158	1.30182	-0.00167292	0.498667	0.636045	0.816701	0.7467	0.868379
SL1344_RS03130_	-4.81542	-4.2494	-5.25822	-0.919347	1.06193	-0.819177	0.170553	0.287825	0.539391	0.3731	0.603116
SL1344_RS03135_	-3.79943	-4.11009	-3.5126	0.645666	0.797926	0.737016	0.2	0.300271	0.56119	0.4003	0.623957
SL1344_RS03140_	-4.50831	-5.09744	-4.01542	0.990577	1.12496	0.828859	0.161333	0.260089	0.530058	0.336	0.57609
SL1344_RS03145_	-6.44625	-6.12498	-7.23793	-1.10231	2.23365	-0.420707	0.290473	0.406522	0.664867	0.5494	0.736964
SL1344_RS03150_	-4.63848	-4.63509	-4.64363	0.168791	1.37882	0.118553	0.46	0.69622	0.85636	0.8201	0.911245
SL1344_RS03165_	-1.73995	-1.81638	-1.67232	0.146779	0.278318	0.492043	0.286667	0.404664	0.627499	0.5019	0.688892
SL1344_RS03175_	7.53382	7.48032	7.70276	0.222221	0.166671	1.33809	0.00600077	0.128354	0.40985	0.1059	0.338902
SL1344_RS03180_	-0.914216	-0.842444	-0.999804	-0.14902	0.245945	-0.574598	0.262	0.40604	0.636872	0.5133	0.703841
SL1344_RS03195_	3.33521	3.20456	3.46452	0.264531	0.0708696	3.79565	4.67861e-05	0.010492	0.116986	0.1	0.330258
SL1344_RS03200_	-0.470624	-0.914112	-0.0392859	0.878441	0.223103	3.91335	4.67861e-05	0.00777744	0.101371	0.1	0.330258
SL1344_RS03205_	1.39725	1.58054	1.33968	-0.179114	0.241182	-0.622849	0.291139	0.470314	0.72322	0.6004	0.802295
SL1344_RS03210_	3.52043	3.53869	3.50082	-0.0328674	0.435169	-0.0705482	0.468	0.88591	0.957673	0.9955	0.998094
SL1344_RS03215_	3.20301	3.02998	3.22791	0.183275	0.126356	1.01663	0.224	0.248124	0.545313	0.4258	0.681053
SL1344_RS03225_	1.15798	1.14418	1.18504	0.0449066	0.150904	0.280288	0.381079	0.591915	0.78671	0.7126	0.848554
SL1344_RS03230_	2.27543	2.22089	2.30979	0.094848	0.0963039	0.921062	0.149333	0.243696	0.511447	0.3267	0.559221
SL1344_RS03235_	2.14545	2.09752	2.26094	0.14768	0.194188	0.646588	0.288474	0.414792	0.684589	0.5851	0.781866
SL1344_RS03240_	1.72935	1.70871	1.75331	0.102896	0.287621	0.351367	0.363333	0.588314	0.802015	0.7569	0.886654
SL1344_RS03245_	0.0737798	-0.0327304	0.208201	0.184579	0.329214	0.540931	0.281146	0.473618	0.718237	0.5785	0.771008
SL1344_RS03250_	-0.272741	-0.302407	-0.244221	0.0626838	0.187169	0.315433	0.358428	0.4982	0.710471	0.608	0.771147
SL1344_RS03255_	0.240938	0.254061	0.233827	-0.0495249	0.232291	-0.179779	0.415333	0.612016	0.803598	0.7398	0.865202
SL1344_RS03260_	0.648504	0.623665	0.681574	0.0703767	0.167043	0.39996	0.327333	0.48873	0.713193	0.6237	0.78153
SL1344_RS03265_	2.46646	2.42801	2.5066	0.0601998	0.162345	0.375435	0.341106	0.569782	0.784112	0.6938	0.845597
SL1344_RS03270_	2.8014	2.70976	2.86894	0.147679	0.118651	1.21127	0.0972685	0.133903	0.397194	0.2034	0.461575
SL1344_RS03275_	4.49318	4.34957	4.52705	0.16835	0.0914985	1.56198	0.0453032	0.0907527	0.34261	0.1493	0.394332
SL1344_RS03280_	-5.01792	-5.23601	-4.78685	0.511959	1.29492	0.367938	0.341333	0.515651	0.732605	0.6285	0.789977
SL1344_RS03285_	-2.30145	-2.47653	-2.21238	0.231455	0.512021	0.410403	0.339333	0.551325	0.76261	0.6635	0.824265
SL1344_RS03290_	-1.35878	-1.25042	-1.52738	-0.281932	0.36885	-0.709516	0.213333	0.318751	0.583295	0.4255	0.649103
SL1344_RS03295_	1.10206	1.14756	1.04561	-0.10251	0.110937	-0.887846	0.171333	0.252688	0.498318	0.342	0.56576
SL1344_RS03300_	0.95916	0.766858	1.17929	0.281353	0.33849	0.909903	0.148667	0.228822	0.521954	0.2678	0.538944
SL1344_RS03305_	-2.02839	-2.02846	-2.02777	-0.00936688	0.358	-0.0239965	0.491006	0.580403	0.773074	0.6915	0.829085
SL1344_RS03310_	-3.78477	-3.86934	-3.68782	0.163169	0.659629	0.222625	0.396	0.558579	0.755635	0.6702	0.814426
SL1344_RS03315_	-2.23513	-2.35435	-2.14786	0.191318	0.468424	0.378254	0.335776	0.518542	0.735431	0.6329	0.795875
SL1344_RS03320_	-3.29481	-3.31491	-3.27582	0.0248481	0.508324	0.0421411	0.482667	0.552551	0.751287	0.6542	0.801561
SL1344_RS03325_	-1.14788	-1.1982	-1.12172	0.0671519	0.348285	0.173332	0.426382	0.652285	0.826346	0.7619	0.87938
SL1344_RS03330_	0.228537	0.040254	0.28746	0.252719	0.38201	0.616229	0.271819	0.417544	0.686729	0.5447	0.763855
SL1344_RS03335_	2.00319	2.02413	1.98437	-0.0334274	0.144788	-0.223179	0.404	0.664482	0.837205	0.7779	0.886468
SL1344_RS03340_	1.54406	1.56103	1.52192	-0.0414321	0.116046	-0.325202	0.350667	0.521362	0.733161	0.6319	0.789735
SL1344_RS03350_	1.98706	2.1215	1.94009	-0.182437	0.555801	-0.263644	0.351099	0.930484	0.974864	0.7402	0.889608
SL1344_RS03355_	2.35182	2.38485	2.32128	-0.0617972	0.610938	-0.0898664	0.46036	0.91065	0.967423	0.9997	0.999884
SL1344_RS03360_	7.09356	7.09592	7.09094	-0.171051	0.32922	-0.336043	0.377748	0.415155	0.696603	0.7954	0.912267
SL1344_RS03365_	3.13158	3.09857	3.16023	0.0752885	0.107964	0.675599	0.219333	0.324729	0.605643	0.4324	0.660903
SL1344_RS03370_	3.28909	3.27843	3.30031	0.0287957	0.218292	0.129582	0.444	0.793148	0.914699	0.9193	0.96371
SL1344_RS03375_	2.31221	2.27663	2.34506	0.0547135	0.205189	0.261243	0.409727	0.719029	0.874701	0.8699	0.940129
SL1344_RS03380_	2.83521	2.81328	2.8584	0.0545631	0.274362	0.181619	0.438374	0.701012	0.870679	0.9469	0.97669
SL1344_RS03385_	3.29149	3.18764	3.37695	0.197755	0.199022	1.00898	0.111925	0.192888	0.490226	0.212	0.48205
SL1344_RS03395_	-1.63821	-1.59575	-1.65916	-0.0138369	0.475323	-0.0233139	0.489674	0.702423	0.861715	0.8134	0.912014
SL1344_RS03400_	4.26981	4.27748	4.26108	-0.020946	0.764022	-0.0271549	0.473018	0.865998	0.950614	1	1
SL1344_RS03405_	3.56313	3.77694	3.54398	-0.233048	0.216146	-0.435386	0.333333	0.783734	0.913715	0.7	0.872542
SL1344_RS03410_	3.66605	3.65385	3.67826	-0.0118558	0.283041	-0.052104	0.471686	0.858532	0.945243	0.9577	0.982005
SL1344_RS03415_	4.72942	4.72192	4.73468	0.00901503	0.578652	0.0146549	0.478348	0.792084	0.918678	0.982	0.992315
SL1344_RS03420_	5.54302	5.62173	5.4715	-0.146576	0.317795	-0.324319	0.391739	0.773267	0.909917	0.8443	0.933785
SL1344_RS03425_	5.55659	5.62891	5.49528	-0.0446876	0.161059	-0.242529	0.387333	0.816306	0.92907	0.8302	0.927866
SL1344_RS03430_	4.89023	4.98927	4.87958	-0.109685	0.326365	-0.274609	0.333333	0.951451	0.982893	0.7	0.872542
SL1344_RS03440_	2.22388	2.22928	2.21936	0.00868807	0.341024	0.0310534	0.485333	0.87956	0.953554	0.919	0.962977
SL1344_RS03445_	2.01039	2.00883	2.01125	-0.0107402	0.170443	-0.0616712	0.478348	0.769418	0.899022	0.8802	0.946583
SL1344_RS03450_	2.51419	2.57487	2.4625	-0.104596	0.269994	-0.283044	0.398401	0.832307	0.932872	0.8824	0.949904
SL1344_RS03455_	1.59731	1.4623	1.64361	0.165638	0.255763	0.374888	0.351333	0.843722	0.938064	0.7498	0.8937
SL1344_RS03460_	4.31278	4.23736	4.37813	0.136708	0.190811	0.585985	0.242	0.359184	0.651504	0.4741	0.705003
SL1344_RS03465_	3.75143	3.78252	3.73749	-0.0510503	0.0801364	-0.609916	0.26	0.37819	0.651577	0.5336	0.729968
SL1344_RS03475_	0.0592776	-0.252971	0.584352	0.82702	0.253886	3.09764	4.67861e-05	0.0202419	0.165143	0.1	0.330258
SL1344_RS03480_	-0.809343	-0.810292	-0.808741	0.00033861	0.217338	0.00127761	0.498667	0.558097	0.756986	0.6737	0.815693
SL1344_RS03490_	-1.23597	-1.26244	-1.22175	0.00725032	0.328967	0.0196754	0.491672	0.659694	0.831389	0.7586	0.879418
SL1344_RS03495_	0.512907	0.475632	0.568084	0.0947891	0.176542	0.525579	0.297333	0.453766	0.684468	0.5704	0.751574
SL1344_RS03505_	3.64705	3.62392	3.78023	0.148338	0.234966	0.695616	0.22	0.309574	0.606684	0.3987	0.678937
SL1344_RS03510_	0.642673	0.819247	0.471782	0.0232748	0.669995	0.0343195	0.484667	0.863447	0.946887	0.9856	0.993556
SL1344_RS03515_	1.46052	1.37249	1.6314	0.251816	0.130229	1.78913	0.0346437	0.0696441	0.284543	0.133	0.372385
SL1344_RS03520_	2.53226	2.4526	2.61192	0.192688	0.147488	1.30954	0.0319788	0.123535	0.390478	0.139	0.380466
SL1344_RS03525_	4.75025	4.60891	4.82401	0.208276	0.0643786	2.94477	4.67861e-05	0.024566	0.182757	0.1	0.330258
SL1344_RS03530_	-1.07975	-1.58225	-0.594606	1.01465	0.307873	3.3027	4.67861e-05	0.0119716	0.125358	0.1	0.330258
SL1344_RS03535_	-0.304977	-1.32745	0.361757	1.67538	0.30803	5.24746	4.67861e-05	0.00920619	0.112652	0.1	0.330258
SL1344_RS03540_	0.577002	-0.276323	1.38634	1.65523	0.171122	9.70158	4.67861e-05	0.000715138	0.0351704	0.1	0.330258
SL1344_RS03545_	-5.95891	-5.83595	-6.23141	-0.518723	2.1347	-0.170348	0.380667	0.521717	0.753003	0.7074	0.843314
SL1344_RS03550_	0.283426	0.319946	0.174157	-0.152353	0.297179	-0.477165	0.313125	0.426974	0.694622	0.6246	0.798909
SL1344_RS03555_	0.904243	0.975114	0.828763	-0.132682	0.168167	-0.729088	0.214524	0.329208	0.591799	0.4274	0.654278
SL1344_RS03560_	-1.8253	-1.67715	-1.95751	-0.289907	0.360092	-0.762182	0.191206	0.302469	0.550903	0.4017	0.61705
SL1344_RS03565_	-2.49875	-2.32449	-2.64098	-0.313899	0.382815	-0.744427	0.208667	0.316514	0.561566	0.4141	0.627145
SL1344_RS03570_	-3.64815	-3.48275	-3.77688	-0.263612	0.630519	-0.393952	0.33	0.492906	0.708137	0.6016	0.769379
SL1344_RS03575_	-7.84406	-8.47687	-7.36107	0.977455	3.77576	0.22368	0.374417	0.558537	0.766547	0.6829	0.826223
SL1344_RS03580_	0.440651	0.508407	0.338487	-0.172439	0.431044	-0.386202	0.335333	0.58935	0.803613	0.6839	0.846003
SL1344_RS03585_	-0.34112	-0.577243	-0.163394	0.417138	0.206438	2.00907	0.0126586	0.0560456	0.24972	0.1158	0.34999
SL1344_RS03590_	-0.87654	-0.794086	-0.979031	-0.174547	0.249311	-0.644324	0.232512	0.349463	0.595688	0.4596	0.66367
SL1344_RS03595_	1.3139	1.21304	1.41004	0.0968169	0.270057	0.385056	0.354	0.586654	0.797144	0.7229	0.859645
SL1344_RS03600_	1.00878	0.916783	1.03921	0.115078	0.19842	0.51755	0.318454	0.49252	0.729219	0.6471	0.81667
SL1344_RS03605_	1.39361	1.25962	1.42779	0.165136	0.250176	0.586236	0.314	0.440827	0.705932	0.645	0.825084
SL1344_RS03610_	1.50011	1.50351	1.4981	0.0138846	0.161394	0.078699	0.463333	0.654685	0.834146	0.7881	0.895512
SL1344_RS03615_	-4.62558	-5.03439	-4.32671	0.723941	0.928114	0.708194	0.192667	0.311528	0.564226	0.4106	0.62429
SL1344_RS03620_	-0.476596	-0.677773	-0.327493	0.350461	0.201914	1.65559	0.0273335	0.0809444	0.293647	0.1394	0.377444
SL1344_RS03625_	-4.90533	-5.30476	-4.54264	0.76831	0.88099	0.831216	0.166667	0.269492	0.506274	0.3602	0.575943
SL1344_RS03630_	-3.05272	-2.85639	-3.22096	-0.386424	0.474751	-0.75438	0.199867	0.314821	0.555622	0.4074	0.616888
SL1344_RS03640_	-4.27569	-4.22564	-4.32269	-0.0810261	0.686862	-0.107585	0.45	0.525486	0.732301	0.6431	0.795183
SL1344_RS03645_	-3.79199	-3.69283	-3.88697	-0.199623	0.690153	-0.270215	0.376	0.541692	0.747161	0.6521	0.803152
SL1344_RS03650_	-4.27225	-4.26321	-4.27642	0.0199144	0.848216	0.0254671	0.485676	0.603491	0.793523	0.7199	0.85065
SL1344_RS03655_	-4.40394	-4.47211	-4.27017	0.212585	0.983075	0.183463	0.41439	0.635416	0.814307	0.7376	0.863449
SL1344_RS03660_	-2.8829	-2.92593	-2.85323	0.0536687	0.581841	0.0821079	0.463691	0.63661	0.818499	0.76	0.877719
SL1344_RS03665_	-4.45457	-4.19545	-4.65027	-0.469463	0.971432	-0.449304	0.310667	0.489282	0.708871	0.6013	0.768465
SL1344_RS03670_	-2.75703	-2.57642	-2.93559	-0.347959	0.430711	-0.782165	0.189873	0.284828	0.527262	0.3783	0.595744
SL1344_RS03675_	-1.84423	-2.17528	-1.59217	0.316194	0.771288	0.417731	0.342	0.548653	0.772554	0.6806	0.833486
SL1344_RS03680_	0.984909	0.992205	0.973549	-0.0168322	0.137552	-0.107047	0.453031	0.60725	0.793511	0.7064	0.844133
SL1344_RS03685_	0.873981	0.874318	0.873687	-0.0169528	0.259351	-0.0603324	0.474667	0.672503	0.848303	0.8408	0.925416
SL1344_RS03690_	6.28596	6.29781	6.19925	-0.104844	0.165887	-0.67703	0.22052	0.284862	0.587332	0.4	0.68035
SL1344_RS03695_	-3.46156	-3.41202	-3.5036	-0.0335617	1.41114	-0.0269335	0.485676	0.773555	0.90156	0.8096	0.909594
SL1344_RS03705_	3.04265	2.99306	3.09039	0.0925877	0.086961	0.989223	0.133245	0.199865	0.469002	0.2846	0.535806
SL1344_RS03710_	4.90986	5.15621	4.83196	-0.22232	0.421225	-0.464215	0.333333	0.65692	0.850888	0.7	0.872542
SL1344_RS03715_	5.6351	5.59433	5.68	0.0809697	0.452591	0.105457	0.446	0.753669	0.90083	1	1
SL1344_RS03720_	6.71855	6.7859	6.6175	-0.17957	0.138903	-1.44818	0.00133677	0.112573	0.385249	0.1008	0.33142
SL1344_RS03725_	6.53745	6.68752	6.4085	-0.301595	0.143185	-2.22147	4.67861e-05	0.022888	0.185728	0.1	0.330258
SL1344_RS03730_	5.87328	6.11184	5.6581	-0.444609	0.211129	-1.93015	4.67861e-05	0.0411601	0.242871	0.1	0.330258
SL1344_RS03735_	5.75191	6.37127	5.57986	-0.761888	0.306469	-1.98882	4.67861e-05	0.0496091	0.264685	0.1	0.330258
SL1344_RS03740_	2.69666	3.03677	2.27683	-0.679924	0.242714	-2.93184	4.67861e-05	0.008815	0.118304	0.1	0.330258
SL1344_RS03745_	4.44363	4.43161	4.45077	0.0233285	0.204344	0.0975923	0.44	0.919499	0.970695	0.8893	0.952913
SL1344_RS03750_	3.15611	3.12559	3.18657	-0.0851465	0.376404	-0.221542	0.431333	0.792164	0.916584	0.9697	0.987112
SL1344_RS03755_	2.51169	2.51757	2.50625	0.138853	0.312545	0.343587	0.391739	0.437811	0.710776	0.8434	0.925157
SL1344_RS03760_	2.96548	2.92858	3.10599	0.144936	0.173069	0.615614	0.320667	0.528541	0.767868	0.6617	0.847388
SL1344_RS03765_	2.79517	3.10063	2.64054	-0.359186	0.278621	-1.26998	0.117255	0.140572	0.423579	0.205	0.480885
SL1344_RS03770_	1.60249	1.56763	1.69924	0.14581	0.219951	0.60927	0.273333	0.396456	0.668554	0.5306	0.750087
SL1344_RS03775_	2.63556	2.52012	2.81452	0.301144	0.15454	1.98763	0.00466454	0.0407788	0.233001	0.1031	0.334757
SL1344_RS03780_	1.98994	1.85216	2.07761	0.238109	0.179962	1.33448	0.0579614	0.10447	0.358315	0.1615	0.411668
SL1344_RS03790_	4.72163	4.70531	4.76665	0.137227	0.221709	0.622362	0.243837	0.302217	0.602959	0.4314	0.696341
SL1344_RS03795_	5.95855	5.94231	5.97411	0.0489046	0.143135	0.428209	0.329114	0.480931	0.74114	0.7072	0.873166
SL1344_RS03800_	5.21532	5.21625	5.21436	-0.0280924	0.181474	-0.18772	0.409333	0.650721	0.845661	0.8776	0.947835
SL1344_RS03805_	3.63115	3.91245	3.37685	-0.229193	0.577205	-0.43361	0.371333	0.521674	0.769437	0.8089	0.917296
SL1344_RS03810_	4.12992	4.27431	3.98121	-0.142861	0.380094	-0.314677	0.43038	0.943042	0.979781	0.9787	0.990915
SL1344_RS03815_	3.20983	3.3525	3.08764	-0.106933	0.431281	-0.366602	0.355333	0.776744	0.909864	0.7606	0.897956
SL1344_RS03820_	3.26463	3.36915	3.15314	-0.0652636	0.451766	-0.18049	0.399067	0.734129	0.889355	0.8545	0.936483
SL1344_RS03825_	2.48902	2.53109	2.44354	-0.0822659	0.572952	-0.140176	0.456667	0.81748	0.928709	0.9949	0.997843
SL1344_RS03830_	-1.69394	-1.77153	-1.62234	0.123891	0.381922	0.309148	0.371752	0.575684	0.774476	0.6871	0.82918
SL1344_RS03835_	-0.671798	-0.680776	-0.655364	0.0128651	0.270504	0.0426845	0.484667	0.662265	0.831033	0.7713	0.883462
SL1344_RS03840_	-0.452149	-0.527911	-0.36573	0.168915	0.241551	0.64742	0.228	0.358399	0.610673	0.4708	0.677771
SL1344_RS03845_	-2.03097	-2.19632	-1.81783	0.372365	0.349864	0.984216	0.136667	0.223112	0.465434	0.3075	0.539813
SL1344_RS03850_	3.32722	3.03876	3.49992	0.375703	0.253894	1.64801	0.0380001	0.0603447	0.286397	0.1394	0.387889
SL1344_RS03855_	-1.01609	-1.13676	-0.917083	0.218001	0.254457	0.829248	0.17455	0.281879	0.533058	0.3766	0.596225
SL1344_RS03860_	-1.18125	-1.21757	-1.14166	0.13547	0.378206	0.333491	0.369087	0.574442	0.779923	0.722	0.850983
SL1344_RS03865_	0.367412	0.316132	0.401964	0.100673	0.190162	0.505533	0.28048	0.418974	0.663155	0.5465	0.724644
SL1344_RS03870_	-2.38562	-2.54418	-2.23521	0.319988	0.37476	0.79715	0.180667	0.282914	0.528634	0.3822	0.599332
SL1344_RS03875_	-4.007	-3.94534	-4.14886	-0.247479	0.987201	-0.210833	0.401066	0.60621	0.802037	0.746	0.871814
SL1344_RS03880_	-6.11119	-5.82685	-6.38978	-0.543295	1.39228	-0.34183	0.345769	0.484072	0.698764	0.5819	0.750871
SL1344_RS03885_	-2.6799	-2.86545	-2.51943	0.355107	0.415343	0.827532	0.17455	0.269406	0.515305	0.3677	0.583249
SL1344_RS03890_	-2.58503	-2.85592	-2.37188	0.481847	0.443758	1.0268	0.125333	0.19665	0.4488	0.2791	0.517704
SL1344_RS03895_	-0.78187	-0.786513	-0.776669	0.012211	0.336246	0.0307329	0.484	0.698284	0.856739	0.8107	0.906637
SL1344_RS03900_	-2.06767	-2.11556	-1.99868	0.11719	0.452716	0.245603	0.399734	0.608046	0.797019	0.7269	0.856328
SL1344_RS03905_	-2.62546	-2.67205	-2.56035	0.0993044	0.498082	0.181594	0.420386	0.613231	0.799308	0.7188	0.849455
SL1344_RS03915_	3.24978	3.5375	3.22436	-0.321012	0.246904	-0.845044	0.268488	0.318027	0.617138	0.5118	0.751799
SL1344_RS03920_	2.93308	3.02515	2.76901	-0.274091	0.135838	-2.08756	0.000673369	0.0340566	0.213454	0.1017	0.332581
SL1344_RS03925_	2.50005	2.63258	2.28317	-0.378	0.167206	-2.40402	4.67861e-05	0.0262149	0.190512	0.1	0.330258
SL1344_RS03930_	2.25275	2.49976	2.18643	-0.301475	0.510767	-0.577905	0.334444	0.498535	0.753518	0.6997	0.87216
SL1344_RS03935_	-2.59026	-2.49559	-2.68434	-0.166503	0.48259	-0.333443	0.359094	0.545006	0.749449	0.6581	0.80878
SL1344_RS03940_	1.96063	1.99928	1.93088	0.0128442	0.224453	0.0643341	0.480346	0.799678	0.915379	0.9506	0.97747
SL1344_RS03945_	1.02757	0.991706	1.05819	0.0851873	0.179497	0.438552	0.304667	0.455508	0.695406	0.6117	0.776345
SL1344_RS03950_	4.26376	4.41636	4.1126	-0.132901	0.506469	-0.267201	0.359094	0.655002	0.849832	0.7723	0.90309
SL1344_RS03970_	0.841988	0.682147	0.978455	0.297098	0.154339	1.86326	0.0219855	0.0576469	0.256781	0.1237	0.361009
SL1344_RS03975_	1.45218	1.46603	1.44727	-0.0223089	0.168259	-0.102359	0.460667	0.732791	0.878296	0.8282	0.921375
SL1344_RS03980_	3.62288	3.40248	3.85853	0.391558	0.140324	2.94573	4.67861e-05	0.00953229	0.12111	0.1	0.330258
SL1344_RS03985_	1.71149	1.4607	1.7559	0.281146	0.258507	0.789019	0.281146	0.354118	0.643157	0.5453	0.770833
SL1344_RS03990_	1.25178	1.21965	1.26781	0.057906	0.471288	0.111483	0.43571	0.907861	0.965712	0.8872	0.951903
SL1344_RS03995_	0.831261	0.735528	0.859765	0.125699	0.481196	0.255835	0.379081	0.714726	0.876892	0.7855	0.908746
SL1344_RS04000_	1.64464	1.62907	1.65321	0.0431123	0.469937	0.0929275	0.446369	0.662165	0.851125	0.8902	0.951017
SL1344_RS04005_	1.87278	1.90868	1.84421	-0.0600567	0.437757	-0.10027	0.449034	0.816248	0.92754	0.9685	0.986711
SL1344_RS04010_	0.67207	0.491844	0.725292	0.20063	0.23357	0.719875	0.247333	0.364887	0.636425	0.5009	0.725658
SL1344_RS04015_	-2.15677	-2.12708	-2.19395	-0.046391	0.369168	-0.116734	0.447333	0.551633	0.754569	0.6677	0.8144
SL1344_RS04020_	-2.37189	-2.2029	-2.45887	-0.198078	0.499646	-0.356927	0.348667	0.582831	0.780974	0.6644	0.82418
SL1344_RS04025_	-2.52733	-2.70601	-2.37583	0.296196	0.48917	0.558478	0.266667	0.41497	0.653891	0.5215	0.717234
SL1344_RS04030_	-2.68955	-2.62144	-2.76867	-0.297037	1.01013	-0.313768	0.355097	0.499885	0.742216	0.6804	0.831246
SL1344_RS04035_	-3.40565	-3.43591	-3.39146	0.0874041	0.613517	0.136939	0.436376	0.585988	0.780665	0.7038	0.838051
SL1344_RS04040_	2.42409	2.64269	2.33372	-0.295664	0.15473	-1.82372	0.0133248	0.0495155	0.254263	0.1136	0.34901
SL1344_RS04045_	-3.20114	-2.92542	-3.77558	-0.852983	0.691122	-1.13236	0.0999334	0.170626	0.434373	0.2322	0.472895
SL1344_RS04050_	1.45104	1.45688	1.4429	0.0302109	0.190742	0.164411	0.431333	0.683541	0.84789	0.8288	0.914078
SL1344_RS04055_	0.801923	0.620117	0.917593	0.287849	0.180126	1.55713	0.0460001	0.0899556	0.323566	0.1555	0.399803
SL1344_RS04065_	0.457035	0.429837	0.509886	0.0712723	0.196837	0.302526	0.372667	0.603051	0.794358	0.7058	0.845348
SL1344_RS04070_	0.173853	0.166033	0.183323	0.016564	0.182769	0.0765798	0.464	0.611985	0.797695	0.7153	0.848214
SL1344_RS04085_	3.30311	3.09232	3.33003	0.227085	0.153582	0.625941	0.333333	0.531837	0.774439	0.7	0.872542
SL1344_RS04090_	-4.62776	-4.73646	-4.52584	0.201857	0.788459	0.221981	0.401333	0.511462	0.721474	0.6166	0.777075
SL1344_RS04095_	-4.00565	-3.74717	-4.22285	-0.449161	0.754339	-0.535201	0.267821	0.432283	0.66036	0.5239	0.715742
SL1344_RS04100_	-3.87819	-3.72738	-4.0551	-0.349053	0.609961	-0.5103	0.273151	0.397837	0.630624	0.5051	0.692065
SL1344_RS04105_	-1.21708	-1.25957	-1.20033	0.0458632	0.496041	0.0808656	0.471333	0.781627	0.905506	0.8556	0.93737
SL1344_RS04110_	-2.20087	-2.7884	-2.02696	0.713949	0.544717	1.1127	0.124	0.180178	0.456241	0.2782	0.524511
SL1344_RS04115_	-2.9643	-2.83479	-3.1895	-0.271004	0.721443	-0.354825	0.358	0.584572	0.784816	0.7035	0.844048
SL1344_RS04120_	3.13546	3.09523	3.34062	0.24395	0.216899	0.935666	0.22052	0.257329	0.558874	0.4043	0.670934
SL1344_RS04125_	0.14475	0.0597261	0.273113	0.213152	0.195131	1.02147	0.14457	0.220453	0.481062	0.3063	0.542051
SL1344_RS04130_	0.391058	0.274311	0.451085	0.192746	0.237745	0.765657	0.194	0.286425	0.567885	0.3846	0.612144
SL1344_RS04135_	1.02262	0.914838	1.08024	0.168111	0.340636	0.418949	0.358428	0.574618	0.796306	0.7618	0.891886
SL1344_RS04140_	0.163118	0.152149	0.169919	-0.0153902	0.393717	-0.0372559	0.48	0.809371	0.920689	0.9206	0.964633
SL1344_RS04145_	0.0214588	-0.0968154	0.135061	0.243916	0.232921	0.98798	0.124	0.196043	0.462705	0.2686	0.515963
SL1344_RS04150_	-0.142873	-0.1375	-0.145594	0.0109956	0.315333	0.032603	0.489007	0.71539	0.869864	0.8291	0.922325
SL1344_RS04160_	1.02966	0.968354	1.10389	0.138398	0.149245	0.894848	0.164	0.253385	0.514693	0.3351	0.572531
SL1344_RS04165_	-1.86086	-1.88596	-1.84193	0.053577	0.665085	0.0802977	0.459694	0.731978	0.877505	0.8171	0.911017
SL1344_RS04170_	-3.78114	-3.63759	-3.93753	-0.310868	0.567246	-0.514952	0.283811	0.407965	0.632614	0.5064	0.691191
SL1344_RS04175_	-1.52851	-1.52887	-1.5282	-0.00605583	0.341436	-0.0219037	0.488	0.626608	0.809804	0.7332	0.860879
SL1344_RS04180_	-0.0624749	-0.11983	-0.0154354	0.101485	0.274325	0.361818	0.339107	0.567398	0.772925	0.6764	0.827707
SL1344_RS04185_	-0.375037	-0.365834	-0.388578	-0.0210379	0.198685	-0.0898145	0.453333	0.550223	0.750325	0.6609	0.807312
SL1344_RS04195_	1.81429	1.73694	1.91109	-0.00181726	0.399943	-0.00391012	0.498	0.882003	0.954835	0.9712	0.987612
SL1344_RS04200_	4.4403	4.02588	4.52652	0.506763	0.346692	1.59917	4.67861e-05	0.113717	0.387299	0.1	0.330258
SL1344_RS04205_	2.6215	2.58841	2.65541	0.0861956	0.262884	0.290624	0.350433	0.462539	0.72862	0.7266	0.869307
SL1344_RS04210_	0.0758514	-0.0214324	0.182465	0.20409	0.160633	1.22019	0.0886076	0.147723	0.381139	0.2228	0.460286
SL1344_RS04220_	0.884911	0.573016	1.0319	0.437778	0.189794	2.1173	0.00799524	0.0485716	0.245285	0.1058	0.338498
SL1344_RS04225_	-0.0772813	0.000429706	-0.14398	-0.140686	0.199306	-0.653053	0.239333	0.361926	0.60915	0.4724	0.678982
SL1344_RS04230_	0.578955	0.710472	0.43232	-0.2984	0.192791	-1.53678	0.0253166	0.0862013	0.318236	0.1344	0.373877
SL1344_RS04235_	2.08045	2.00916	2.13585	0.109904	0.194764	0.542967	0.272485	0.41693	0.68586	0.5595	0.760593
SL1344_RS04240_	2.13775	2.18138	2.05562	-0.121301	0.150834	-0.792511	0.202667	0.28872	0.569471	0.3814	0.632888
SL1344_RS04245_	-2.85009	-2.63868	-3.0997	-0.457675	0.45845	-0.957321	0.140667	0.226771	0.474047	0.3107	0.539851
SL1344_RS04250_	-5.57732	-5.83372	-5.32938	0.503394	1.10312	0.411702	0.319333	0.43065	0.654005	0.527	0.710947
SL1344_RS04255_	-1.34188	-1.32681	-1.35937	-0.0302647	0.283094	-0.0900418	0.453031	0.574914	0.769188	0.6856	0.825143
SL1344_RS04260_	1.58559	1.51133	1.7641	0.217412	0.167166	1.20614	0.125333	0.167365	0.439812	0.2542	0.512698
SL1344_RS04265_	-2.48418	-2.56447	-2.29309	0.235287	0.509809	0.388614	0.331333	0.547833	0.754627	0.6494	0.812037
SL1344_RS04270_	-3.77372	-3.90734	-3.67745	0.220519	0.714545	0.291544	0.376416	0.547546	0.752678	0.6546	0.808199
SL1344_RS04275_	0.959115	0.917806	1.04138	0.118649	0.132935	0.811376	0.203333	0.328287	0.575992	0.4281	0.646916
SL1344_RS04280_	0.914078	0.868921	0.937504	0.0543949	0.171292	0.287349	0.387333	0.613527	0.803508	0.7279	0.859092
SL1344_RS04290_	2.67195	2.54842	2.70291	0.148561	0.221375	0.606377	0.292	0.387642	0.67062	0.607	0.803177
SL1344_RS04295_	1.76126	1.43045	1.82072	0.356966	0.205183	1.22044	0.137333	0.164203	0.450587	0.2781	0.541381
SL1344_RS04300_	1.5533	1.48817	1.6199	0.17177	0.193657	0.882825	0.145237	0.217469	0.503486	0.3088	0.556429
SL1344_RS04305_	1.09566	1.02019	1.16203	0.131161	0.18826	0.672722	0.228	0.357399	0.619197	0.458	0.678643
SL1344_RS04320_	-3.73249	-3.64854	-3.81397	-0.176827	0.790086	-0.208893	0.399333	0.608011	0.794325	0.7102	0.843534
SL1344_RS04325_	-3.09595	-3.32469	-2.756	0.48767	0.696218	0.659701	0.230513	0.374869	0.626413	0.4687	0.685151
SL1344_RS04330_	-2.70968	-2.83315	-2.51063	0.343942	0.496804	0.634692	0.242667	0.376214	0.619033	0.4926	0.682222
SL1344_RS04335_	-4.59586	-4.7971	-4.47722	0.4482	1.23193	0.299209	0.342	0.500166	0.731658	0.652	0.801178
SL1344_RS04340_	-1.60199	-1.61864	-1.58681	0.0328926	0.30992	0.0992798	0.457695	0.573287	0.772142	0.6874	0.827911
SL1344_RS04345_	-1.98328	-2.05499	-1.91833	0.189691	0.493737	0.375832	0.354667	0.544937	0.758884	0.6801	0.82869
SL1344_RS04350_	-1.07462	-1.22191	-0.942846	0.335531	0.398963	0.816814	0.175217	0.260014	0.540469	0.3614	0.598641
SL1344_RS04355_	-0.397758	-0.49438	-0.293046	0.211753	0.364737	0.57804	0.270486	0.412773	0.6728	0.5281	0.737535
SL1344_RS04360_	-1.60759	-1.83129	-1.42977	0.394447	0.295577	1.25987	0.0799468	0.141324	0.378829	0.2166	0.454557
SL1344_RS04365_	1.34501	1.43392	1.29353	-0.130603	0.143793	-0.858316	0.187209	0.287785	0.55292	0.3832	0.618647
SL1344_RS04370_	1.7117	1.65609	1.79579	0.174523	0.220157	0.834534	0.129333	0.238931	0.532857	0.2865	0.540696
SL1344_RS04375_	2.41884	2.38192	2.46511	0.103979	0.142354	0.730989	0.183211	0.278603	0.565452	0.3712	0.609361
SL1344_RS04380_	1.01672	0.658613	1.35069	0.692909	0.12116	5.70366	4.67861e-05	0.00287808	0.0629554	0.1	0.330258
SL1344_RS04385_	0.297899	0.338049	0.278016	-0.0414655	0.295296	-0.12605	0.450366	0.780991	0.905286	0.8583	0.936863
SL1344_RS04390_	0.601935	0.507581	0.742337	0.249549	0.202818	1.14603	0.09	0.157693	0.424422	0.223	0.471461
SL1344_RS04395_	0.868346	0.804219	0.960463	0.151274	0.154973	0.929411	0.167222	0.250027	0.514127	0.3428	0.580241
SL1344_RS04400_	-1.84677	-1.80768	-1.92123	-0.0813551	0.49323	-0.137591	0.451333	0.723014	0.872637	0.8073	0.910888
SL1344_RS04405_	1.62274	1.24879	2.02477	0.694285	0.285221	2.46323	4.67861e-05	0.0192191	0.167696	0.1001	0.330408
SL1344_RS04410_	-2.86252	-2.96417	-2.74389	0.287578	0.649574	0.40921	0.324667	0.504459	0.728546	0.6414	0.797999
SL1344_RS04415_	3.61886	3.69058	3.53754	-0.149579	0.194091	-0.664617	0.186542	0.305931	0.605318	0.3453	0.608394
SL1344_RS04420_	-1.232	-1.19825	-1.27755	-0.0858913	0.30874	-0.271418	0.388667	0.553025	0.757019	0.6695	0.816099
SL1344_RS04425_	-0.279997	-0.372843	-0.198874	0.179145	0.23822	0.692062	0.221186	0.327841	0.58685	0.4352	0.651395
SL1344_RS04430_	0.615275	0.626875	0.585468	-0.0422905	0.252273	-0.152953	0.441333	0.725033	0.875315	0.8429	0.929111
SL1344_RS04435_	1.33732	1.26157	1.39398	0.128611	0.26388	0.489677	0.281812	0.474479	0.725238	0.5666	0.771447
SL1344_RS04440_	-0.423389	-0.599862	-0.372398	0.193885	0.31825	0.512885	0.326449	0.544285	0.764558	0.6702	0.837744
SL1344_RS04450_	-1.56479	-1.61216	-1.52806	0.113832	0.398037	0.264953	0.389333	0.584765	0.781212	0.7219	0.848712
SL1344_RS04455_	-0.82187	-0.709508	-0.891055	-0.172709	0.425675	-0.388775	0.316	0.546821	0.76417	0.6168	0.797873
SL1344_RS04460_	-0.266178	-0.111797	-0.450229	-0.34583	0.195706	-1.65757	0.0280002	0.0728274	0.276799	0.1319	0.36957
SL1344_RS04465_	0.84198	0.789523	0.985029	0.166943	0.217405	0.665603	0.275333	0.428736	0.683496	0.5601	0.762976
SL1344_RS04470_	-3.43469	-3.73667	-3.26092	0.446697	0.642469	0.656426	0.245836	0.356908	0.609253	0.4713	0.678699
SL1344_RS04475_	-4.37656	-4.81288	-4.09255	0.802019	1.11373	0.684749	0.174	0.294931	0.572796	0.3685	0.587765
SL1344_RS04480_	-1.03903	-1.04518	-1.0327	0.0170235	0.223965	0.0656908	0.472	0.529805	0.734823	0.6463	0.796412
SL1344_RS04485_	-0.971573	-1.20473	-0.707122	0.504852	0.245988	1.98703	0.0133248	0.0483681	0.230247	0.1168	0.351133
SL1344_RS04495_	1.76872	1.71608	1.8558	0.171967	0.191209	0.897154	0.154	0.217844	0.503366	0.316	0.572283
SL1344_RS04500_	2.38796	2.33752	2.5321	0.203764	0.165939	1.18902	0.092605	0.172356	0.459865	0.2169	0.469622
SL1344_RS04505_	2.09733	2.01617	2.14007	0.131502	0.119378	1.06991	0.105263	0.193502	0.472935	0.2353	0.479101
SL1344_RS04510_	1.64256	1.59922	1.75898	0.201246	0.369659	0.600496	0.23	0.339866	0.631769	0.4276	0.690562
SL1344_RS04515_	0.0170074	0.0279732	0.0105869	-0.0579116	0.265798	-0.203912	0.42505	0.66016	0.833894	0.7955	0.89785
SL1344_RS04520_	1.07856	1.09717	1.05698	-0.0424425	0.132526	-0.296889	0.37	0.542317	0.747936	0.6579	0.808037
SL1344_RS04525_	1.3778	1.43123	1.33602	-0.0975101	0.194253	-0.475184	0.300466	0.48045	0.720772	0.5937	0.781693
SL1344_RS04530_	1.16202	1.19065	1.11706	-0.0842641	0.292532	-0.298873	0.343333	0.634654	0.825931	0.6949	0.847978
SL1344_RS04535_	1.18305	1.16208	1.20125	0.031485	0.189392	0.170721	0.423333	0.680195	0.84513	0.7899	0.893738
SL1344_RS04540_	-0.562845	-0.629271	-0.510932	0.0974542	0.381821	0.250151	0.386	0.652573	0.831281	0.7687	0.883867
SL1344_RS04545_	-0.350585	-0.310313	-0.382416	-0.0683199	0.198309	-0.31338	0.357095	0.505452	0.71689	0.6189	0.777173
SL1344_RS04550_	-0.314058	-0.303742	-0.33132	-0.0595193	0.254529	-0.210343	0.410393	0.59796	0.79023	0.7356	0.858414
SL1344_RS04555_	1.43495	1.46286	1.40358	-0.0256005	0.215308	-0.107564	0.455696	0.791241	0.9106	0.8583	0.936746
SL1344_RS04560_	1.18822	1.28764	1.11871	-0.182476	0.182653	-0.968621	0.136	0.198251	0.475639	0.2834	0.537444
SL1344_RS04565_	3.52132	3.51998	3.52267	0.0669527	0.186283	0.293251	0.364	0.443592	0.714214	0.7949	0.89835
SL1344_RS04570_	1.42969	1.41643	1.45401	0.0653597	0.279685	0.248792	0.361759	0.701324	0.863882	0.7473	0.875427
SL1344_RS04575_	1.67337	1.64738	1.69998	0.0963074	0.200897	0.456425	0.317122	0.459086	0.711297	0.649	0.812999
SL1344_RS04580_	3.98469	4.34051	3.66156	-0.687161	0.173029	-4.09076	4.67861e-05	0.0095532	0.123332	0.1	0.330258
SL1344_RS04585_	1.83103	1.88858	1.79413	-0.0483006	0.210244	-0.20021	0.417333	0.812987	0.922356	0.8371	0.928868
SL1344_RS04590_	4.06693	4.25187	4.01044	-0.155879	0.163559	-0.414948	0.333333	0.923017	0.972123	0.7	0.872542
SL1344_RS04600_	-2.37298	-2.47414	-2.25825	0.233963	0.451826	0.48355	0.313791	0.466421	0.69297	0.5745	0.752356
[truncated: 3,974 more rows]

## Sheet: Late Exponential
	rab.all	rab.win.tnpA	rab.win.WT	diff.btw	diff.win	effect	overlap	we.ep	we.eBH	wi.ep	wi.eBH
[truncated: 5,488 more rows]
