# Supplementary material for: A Small RNA Derived From the 5′ End of the IS200 tnpA Transcript Regulates Multiple Virulence Regulons in Salmonella typhimurium
Source: Mol Microbiol. 2025 Aug 13;124(5):413–32. doi: 10.1111/mmi.70016 (PMC12594629; doi:10.1111/mmi.70016)
Supplement: Supplementary file 1 — Data S1. [file MMI-124-413-s001.zip › 3_Table S3 copy.xlsx]

## Sheet: Early Exponential
Gene	Manual_Name	Mean_exp	wt_exp	tnpA_exp	diff.btw	diff.win	effect	BH.q
SL1344_RS18810_cspA	cspA	6.41906	7.09723	5.64229	-1.48811	0.208209	-7.06768	0.0140465
SL1344_RS15245_cysI	cysI	4.05616	4.68625	3.34706	-1.39583	0.204093	-6.90604	0.0464928
SL1344_RS18655_	yhjR	-0.175636	0.420255	-0.936961	-1.37188	0.284106	-4.80556	0.0448743
SL1344_RS06145_cspH	cspH	0.453623	0.974281	-0.326426	-1.31681	0.319481	-4.13872	0.0480528
SL1344_RS10925_yegD	yegD	1.10567	1.73271	0.448425	-1.2868	0.160964	-7.96738	0.0215276
SL1344_RS15250_cysJ	cysJ	3.96142	4.51819	3.29204	-1.27637	0.189184	-6.83699	0.0348737
SL1344_RS22040_	eptA	3.17491	3.72212	2.44921	-1.26716	0.119887	-10.4331	0.0195211
SL1344_RS15255_ptpS	ptpS	1.91413	2.52218	1.26721	-1.26413	0.116483	-10.8258	0.0145281
SL1344_RS12540_cysW	cysW	2.39531	2.96739	1.74294	-1.23133	0.124414	-9.76697	0.0261149
SL1344_RS21985_	yjcO	0.733937	1.30272	0.0710263	-1.22787	0.169457	-7.18026	0.0261499
SL1344_RS10700_	ugd	1.00309	1.53799	0.380414	-1.15611	0.142009	-8.16269	0.0244947
SL1344_RS18650_yhjQ	yhjQ	1.41005	1.9238	0.787399	-1.13769	0.119281	-9.48967	0.0194487
SL1344_RS18135_malT	malT	2.67024	3.20144	2.07451	-1.13507	0.10157	-11.2654	0.0260452
SL1344_RS12535_cysA	cysA	2.37485	2.89676	1.85444	-1.13013	0.233503	-4.92666	0.0385621
SL1344_RS23255_yjiY	yjiY	2.06786	2.59563	1.52208	-1.11893	0.198855	-5.60595	0.0276897
SL1344_RS10695_wzzB	wzzB	2.65656	3.18983	2.12388	-1.07536	0.156566	-6.93082	0.0289536
bcsA_bcsA	bcsA	2.00488	2.49115	1.46283	-1.04229	0.122862	-8.60856	0.0232635
IsrE_isrE	isrE	-0.173774	0.285605	-0.751934	-1.03998	0.196107	-5.20142	0.0380492
SL1344_RS07340_	ydgI	2.45274	2.90736	1.89433	-1.02478	0.12145	-8.45305	0.0204373
SL1344_RS09100_	yoaB	3.14402	2.63937	3.66649	1.00626	0.132749	7.56415	0.0233259
SL1344_RS05780_	flgA	4.0298	3.57696	4.58364	1.00861	0.115793	8.49416	0.0411108
SL1344_RS05785_	flgB	3.97352	3.49688	4.52359	1.01658	0.109592	9.20752	0.0195116
SL1344_RS05815_	flgH	3.44599	2.87482	3.90654	1.02308	0.136631	7.46024	0.0203308
SL1344_RS09225_yebR	yebR	3.71856	3.1996	4.23465	1.04113	0.0692819	15.0293	0.010919
SL1344_RS09095_	yoaA	2.46209	1.93362	2.97893	1.04118	0.0943143	11.052	0.0144517
SL1344_RS05790_	flgC	3.53771	3.00174	4.05199	1.04191	0.0742612	13.9846	0.0108654
SL1344_RS03690_	gltA	3.72898	3.14793	4.19073	1.04572	0.103721	10.0173	0.0190692
flgF_flgF	flgF	4.59508	4.1056	5.1697	1.05311	0.0679035	14.9979	0.022082
SL1344_RS05800_	flgE	4.88542	4.40841	5.47007	1.05379	0.0646682	15.795	0.0275624
SL1344_RS07740_	STM1554	1.47575	0.832107	1.89777	1.05696	0.149693	6.85073	0.0411958
SL1344_RS09370_	STM1873	2.74636	2.13655	3.19395	1.06488	0.130324	8.21102	0.0229555
SL1344_RS15800_	gcvH	1.94188	1.32712	2.43282	1.0696	0.180626	5.90338	0.0281449
SL1344_RS23265_	STM4534	1.33871	0.778542	1.86143	1.08952	0.150338	7.179	0.0252718
SL1344_RS09150_	STM1832	2.80735	2.26561	3.36892	1.0965	0.161473	6.8221	0.022677
SL1344_RS07805_	adhP	1.50304	0.900735	1.98787	1.1019	0.169121	6.46362	0.0291026
SL1344_RS18600_	yhjG	2.51597	1.95314	3.08078	1.11776	0.109643	10.2234	0.0153067
flgD_flgD	flgD	4.18835	3.62794	4.73152	1.11925	0.121874	9.31177	0.0262101
SL1344_RS24700_	SL1344_RS24700	3.39115	2.84805	3.97036	1.12148	0.10594	10.6274	0.0168593
SL1344_RS09420_	purT	0.483273	-0.0364555	1.10242	1.1228	0.222942	4.90936	0.0450136
SL1344_RS05810_	flgG	5.32267	4.79573	5.92696	1.13093	0.0775538	14.292	0.0261373
SL1344_RS09405_	yebE	0.969513	0.366513	1.49154	1.13103	0.176295	6.54132	0.039389
SL1344_RS09400_	ptrB	1.42885	0.877221	2.0165	1.13128	0.131544	8.59102	0.0191981
SL1344_RS24695_	SL1344_RS24695	3.15431	2.57201	3.71838	1.14508	0.127504	8.9636	0.0157829
rpsV_rpsV	rpsV	1.80587	1.2782	2.45898	1.14522	0.197588	5.72498	0.0340936
SL1344_RS02865_	STM0567	2.19131	1.56527	2.72855	1.15467	0.175387	6.53339	0.023184
SL1344_RS09375_membrane.protein	STM1874	2.59139	1.96884	3.12323	1.16166	0.104941	10.9592	0.0140794
SL1344_RS22270_rflM	rflM	2.86998	2.31942	3.44529	1.16467	0.179126	6.55758	0.027991
SL1344_RS08100_	ydcI	0.966232	0.285848	1.4525	1.16516	0.157405	7.32681	0.0300173
SL1344_RS24820_	yncL	3.51051	2.90914	4.16068	1.20725	0.174523	6.81783	0.0286186
SL1344_RS09545_	yecM	0.905198	0.240928	1.44405	1.20741	0.169032	7.1507	0.0322473
SL1344_RS16310_	STM3154	3.32344	2.65432	3.86141	1.20959	0.122264	10.0508	0.0388209
SLnc0014_	SLnc0014	0.789821	0.0841698	1.30706	1.22089	0.19457	6.25981	0.0468837
SL1344_RS14885_hilD	hilD	2.37719	1.76562	2.9173	1.22162	0.210002	5.90264	0.0237825
SL1344_RS16325_	yghA	1.8823	1.26361	2.48916	1.23068	0.160153	7.70537	0.0199407
SL1344_RS09290_	STM1859	-1.00412	-1.66527	-0.42613	1.23457	0.280479	4.30415	0.0493504
SL1344_RS09540_	cutC	1.24211	0.631871	1.88664	1.24354	0.139456	8.84109	0.0187379
SL1344_RS09795_lysine.N.methylase	fliB	2.93923	2.24583	3.50986	1.25505	0.184938	6.79206	0.0236704
SL1344_RS08975_ycgR	ycgR	3.0778	2.4195	3.66673	1.25657	0.0954132	13.1656	0.0107118
SL1344_RS16750_	tdcE	1.1285	0.437236	1.71672	1.27416	0.145058	8.75795	0.0202637
SL1344_RS09760_yecC	yecC	1.48136	0.798515	2.0782	1.27484	0.180394	7.08257	0.0235686
STnc840_	STnc840	1.95924	1.27222	2.55873	1.27761	0.16934	7.61189	0.019828
SL1344_RS09770_yedO	yedO	1.52871	0.873812	2.13257	1.27991	0.211983	6.1452	0.0339181
SL1344_RS09410_	yebF	1.31246	0.619513	1.91404	1.29144	0.145487	8.95036	0.0190474
SL1344_RS16320_	STM3156	1.99113	1.30402	2.62215	1.32604	0.113656	11.718	0.0127456
SL1344_RS05645_ymdA	ymdA	1.04044	0.249281	1.66012	1.34042	0.267435	4.97168	0.0365023
SL1344_RS05770_flgN	flgN	4.58827	3.91011	5.26083	1.34147	0.138971	9.61821	0.0127527
SL1344_RS16315_	STM3155	1.99167	1.21473	2.57282	1.34635	0.149194	8.87788	0.0347529
SL1344_RS16295_DUF2623.domain.containing.protein	yghW	1.7609	1.13201	2.54415	1.3621	0.215723	6.20577	0.028346
SL1344_RS05775_flgM	flgM	4.06204	3.37721	4.76476	1.39688	0.140937	10.026	0.026335
flgL_flgL	flgL	5.22223	4.52391	5.92601	1.40079	0.0538332	26.198	0.00790915
SL1344_RS03965_modC	modC	3.16205	2.45883	3.87229	1.40452	0.110874	12.6834	0.0143751
SL1344_RS07945_srfB	srfB	3.94124	3.22234	4.64579	1.41262	0.149044	9.38023	0.0162231
SL1344_RS06460_DUF1496.domain.containing.protein	STM1300	2.33807	1.60754	3.02934	1.42253	0.192821	7.49307	0.0297233
SL1344_RS08990_ycgO	ycgO	3.18584	2.49178	3.93502	1.42476	0.12424	11.3635	0.0123603
SL1344_RS16300_methyl.accepting.chemotaxis.protein	STM3152	4.49134	3.80006	5.24381	1.42579	0.113735	12.4942	0.00928814
SL1344_RS24580_	SL1344_RS24580	1.5244	0.695799	2.12818	1.4288	0.137905	10.2818	0.0218935
SL1344_RS07940_hypothetical.protein	srfA	3.55198	2.84485	4.26889	1.43264	0.146668	9.81186	0.030125
RyeF_ryeF	RyeF	0.453566	-0.30732	1.13314	1.4392	0.171475	8.38132	0.0208544
SL1344_RS07950_srfC	srfC	3.54702	2.84238	4.27519	1.43997	0.126649	11.3923	0.0231496
SL1344_RS23260_tsr	tsr	6.49536	5.78416	7.23602	1.44106	0.0584437	24.5645	0.00436631
SL1344_RS09560_glycoside.hydrolase.family.105.protein	STM1911	1.70699	0.908973	2.39727	1.49128	0.143102	10.4705	0.0143736
modB_modB	modB	2.66156	1.93918	3.45871	1.49351	0.135046	10.9039	0.0173747
SL1344_RS11875_cheV	cheV	4.12539	3.36272	4.83765	1.50633	0.109814	13.9026	0.0131153
SL1344_RS05640_csgC	csgC	0.976997	0.178562	1.60813	1.51101	0.300182	5.14971	0.039621
SL1344_RS18605_yhjH	yhjH	4.00601	3.20042	4.79532	1.51719	0.189557	8.08753	0.0121576
SraC_sraC	SraC	3.41278	2.51163	4.01765	1.51757	0.219345	6.83244	0.0256237
SL1344_RS05830_flgK	flgK	5.48249	4.6961	6.23717	1.52041	0.0695727	21.9542	0.00453389
SL1344_RS14845_hilC	hilC	2.00129	1.22962	2.75853	1.53444	0.213841	7.26608	0.0385486
SL1344_RS16630_aer	aer	2.16589	1.33809	2.90097	1.53815	0.200264	7.64421	0.0277691
SL1344_RS21960_nrfC	nrfC	0.174867	-0.753518	0.824665	1.57673	0.248268	6.26914	0.0295743
SL1344_RS09565_flhE	flhE	2.30156	1.45334	3.10319	1.58236	0.19611	8.01343	0.0182923
SL1344_RS03955_modA	modA	2.85246	2.04824	3.63649	1.58747	0.104869	15.0435	0.0101469
StyR.305_	StyR.305	-1.03729	-1.8872	-0.292262	1.59426	0.284191	5.57825	0.0376614
SL1344_RS16760_tdcC	tdcC	1.13086	0.273383	1.88688	1.61608	0.161161	10.0194	0.0192572
SL1344_RS09625_flhC	flhC	3.98425	3.1108	4.71195	1.62727	0.132592	12.2077	0.0117736
SL1344_RS06065_hypothetical.protein	STM3032	0.844359	-0.0484974	1.62582	1.67296	0.238844	7.08116	0.0332513
SL1344_RS21955_nrfB	nrfB	-0.00636266	-0.897808	0.77052	1.68914	0.229715	7.29995	0.022467
InvR_invR	InvR	2.49124	1.55781	3.25417	1.70719	0.220993	7.97073	0.0481478
SL1344_RS16625_methyl.accepting.chemotaxis.protein	STM3216	5.20291	4.38305	6.13374	1.74515	0.0720538	23.2334	0.0199314
STnc3480_	STnc3480	-1.24878	-2.19879	-0.480545	1.748	0.385357	4.48064	0.0438599
SL1344_RS09570_flhA	flhA	4.39624	3.52391	5.29894	1.75076	0.14807	11.6518	0.0154319
SL1344_RS14355_iroB	iroB	-0.683541	-1.54874	0.325388	1.80757	0.389868	4.56734	0.0454461
SL1344_RS09775_fliY	fliY	3.5198	2.60549	4.42363	1.81206	0.0917148	19.8438	0.00729991
STnc600_	STnc600	0.995777	-0.151717	1.65148	1.81602	0.296942	5.93404	0.0435985
SL1344_RS09280_N.acetyltransferase	STM1857	-0.103958	-1.09144	0.744164	1.82544	0.305127	6.01054	0.0422039
SL1344_RS16230_methyl.accepting.chemotaxis.protein	STM3138	2.16549	1.10045	3.00058	1.901	0.154751	12.3642	0.0314948
SL1344_RS09785_fliA	fliA	5.54584	4.63167	6.48252	1.91081	0.170556	11.3443	0.0143606
SL1344_RS09575_flhB	flhB	4.01162	3.07476	5.01369	1.91729	0.115611	16.3968	0.0109778
SL1344_RS09195_hypothetical.protein	STM1841	-1.09427	-2.11965	-0.143685	1.95933	0.428207	4.58944	0.042395
SL1344_RS21865_HlyD.family.type.I.secretion.periplasmic.adaptor.subunit	siiD	-0.983469	-2.05422	-0.0566884	1.97782	0.358244	5.52163	0.0339068
STnc1405_	STnc1405	0.117124	-0.918413	1.05995	2.01753	0.264069	7.75271	0.0216228
SL1344_RS09580_cheZ	cheZ	5.3441	4.3196	6.28863	2.02767	0.173074	11.9008	0.0128607
SL1344_RS08105_methyl.accepting.chemotaxis.protein	trg	1.72457	0.646935	2.69441	2.03519	0.142869	14.2562	0.01096
SL1344_RS14860_orgA	orgA	2.05296	1.00476	3.02084	2.07364	0.221278	9.45727	0.0135024
SL1344_RS21855_siiB	siiB	-1.00696	-2.27367	-0.173721	2.09987	0.352077	5.98709	0.0443912
SL1344_RS09780_fliZ	fliZ	4.37402	3.27593	5.36591	2.10218	0.0824716	25.5088	0.00463467
SL1344_RS24725_IS91.family.transposase	SL1344_RS24725	0.791772	-0.418879	1.69458	2.14237	0.239066	9.02618	0.0164235
SL1344_RS09585_chemotaxis.regulator	cheY	3.87598	2.77777	4.89782	2.14288	0.123922	17.2064	0.0066348
SL1344_RS14920_sipA	sipA	1.13454	-0.0028381	2.11793	2.14653	0.201972	10.848	0.0136369
SL1344_RS09590_chemotaxis.response.regulator.protein.glutamate.methylesterase	cheB	3.78564	2.73425	4.89056	2.15548	0.194043	11.1389	0.0138105
SL1344_RS18435_methyl.accepting.chemotaxis.citrate.transducer	tcp	3.21571	2.08011	4.25217	2.17142	0.0826119	26.5037	0.00783426
STnc1285_	STnc1285	2.53133	1.41403	3.61069	2.18623	0.288483	7.5635	0.046021
SL1344_RS09755_sdiA	sdiA	2.31646	1.14522	3.38803	2.21795	0.177636	12.4407	0.0116191
SL1344_RS14895_iagB	iagB	0.490594	-0.79569	1.35889	2.2184	0.332701	6.73792	0.0243305
SL1344_RS09595_chemotaxis.protein.methyltransferase	cheR	4.27697	3.10201	5.2956	2.21881	0.141644	15.7024	0.00557136
RUF_125_	cheM-cheR_IGR	2.2729	1.01486	3.31476	2.30389	0.161421	14.3509	0.0239036
SL1344_RS21850_siiA	siiA	-2.03072	-3.4178	-1.07283	2.35267	0.461688	5.09969	0.0396498
SL1344_RS14840_spi4.transcriptional.regulator	sprB	-0.212759	-1.54641	0.828219	2.38718	0.244207	9.69311	0.0193945
RUF_219c_	hilC-sprB_IGR	-0.437916	-1.73738	0.645633	2.39509	0.37303	6.3464	0.026117
STnc205_	STnc205	4.77578	3.53563	5.957	2.42065	0.0611659	39.59	0.00343845
motB_motB	motB	5.16069	3.91528	6.38634	2.4342	0.133152	18.3246	0.00445393
SL1344_RS09610_cheA	cheA	6.25137	5.08745	7.52196	2.43636	0.156046	15.7149	0.00426247
SL1344_RS14980_invC	invC	-0.126216	-1.43625	1.02565	2.44281	0.249646	9.7916	0.0170763
SL1344_RS14865_prgK	prgK	2.00999	0.695642	3.17109	2.48497	0.179259	13.9545	0.0118656
SL1344_RS09605_CheW	CheW	6.10883	4.88603	7.38325	2.49046	0.0800043	31.1789	0.00589013
SL1344_RS24715_mobA	mobA	4.09564	2.80329	5.27009	2.49273	0.119804	20.8474	0.00559459
spaN_spaN	spaN	-0.220007	-1.61894	0.844194	2.52514	0.318283	7.91179	0.0199452
SL1344_RS09675_hypothetical.protein	STM1934	2.2294	0.914725	3.4149	2.53584	0.205339	12.4805	0.0134953
SL1344_RS10630_sopA	sopA	-0.718	-2.1914	0.308878	2.53777	0.405458	6.27896	0.0357091
SL1344_RS09600_cheM	cheM	5.0646	3.79166	6.32497	2.548	0.118317	21.581	0.0120044
SL1344_RS24720_mobC	mobC	1.86608	0.318498	2.93048	2.60275	0.237277	10.6001	0.0370935
SL1344_RS14950_spaR	spaR	-1.31819	-2.65296	0.027909	2.62606	0.428077	6.11535	0.0303995
SL1344_RS06600_lpxR	lpxR	-0.384177	-1.98444	0.685957	2.68053	0.300368	8.94071	0.0304792
SL1344_RS09620_motA	motA	5.00776	3.63421	6.39393	2.70048	0.198281	13.6895	0.00527975
SL1344_RS14965_spaO	spaO	-0.47875	-2.15741	0.642431	2.79996	0.332739	8.4564	0.0293302
SL1344_RS14955_spaQ	spaQ	-1.13388	-2.77117	0.0684317	2.81085	0.375017	7.50804	0.0270676
SL1344_RS14925_sipD	sipD	-0.0852663	-1.76978	1.06623	2.8427	0.430817	6.44226	0.030177
SL1344_RS14960_spaP	spaP	-0.6379	-2.41961	0.507624	2.92886	0.386126	7.61694	0.0430455
SL1344_RS22150_rtsA	rtsA	0.452903	-1.06232	1.79261	2.94156	0.437519	6.89993	0.0319971
SL1344_RS14890_hilA	hilA	0.462165	-1.06888	1.84477	2.94634	0.320253	9.25563	0.0206261
SL1344_RS14990_invA	invA	0.682472	-0.936557	2.08083	3.01858	0.204182	14.859	0.010022
SL1344_RS14870_prgJ	prgJ	0.822571	-1.00517	2.29563	3.29991	0.213358	15.3849	0.0210707
SL1344_RS05355_sigE	sigE	0.800489	-1.01831	2.33766	3.36639	0.186194	18.1453	0.0117404
SL1344_RS14930_sipC	sipC	2.32739	0.538688	3.92712	3.38491	0.123011	27.626	0.00557849
SL1344_RS14995_invE	invE	0.132477	-1.92047	1.56918	3.50272	0.304575	11.4522	0.0210525
SL1344_RS22145_rtsB	rtsB	-1.24429	-3.49906	0.0899424	3.58988	0.489968	7.17937	0.0377749
SL1344_RS14935_sipB	sipB	1.48883	-0.557601	3.14524	3.71265	0.252037	14.7229	0.0189046
SL1344_RS14880_prgH	prgH	1.09713	-1.01379	2.69293	3.71289	0.208255	17.9036	0.0172723
SL1344_RS14875_prgI	prgI	0.0661179	-2.18192	1.55624	3.7512	0.432206	8.55796	0.0433409
sopB_sopB	sopB	0.75194	-1.34042	2.41972	3.79766	0.280755	13.5531	0.0105701
SL1344_RS14940_sicA	sicA	0.104308	-2.08884	1.71031	3.80089	0.299777	12.7603	0.0254082
SL1344_RS15000_invG	invG	0.481356	-1.6252	2.25451	3.87492	0.23449	16.4775	0.0120414
SL1344_RS15005_invF	invF	0.526055	-1.75865	2.23066	4.02853	0.39468	10.2607	0.0417155
SL1344_RS13925_sopE	sopE	0.434436	-2.42851	2.47459	4.93357	0.361997	13.6819	0.0238734
SL1344_RS09265_sopE2	sopE2	-0.715698	-3.64932	1.29986	4.95937	0.432248	11.4321	0.0253184

## Sheet: Mid Exponential
Gene	Mean_exp	wt_exp	tnpA_exp	diff.btw	diff.win	effect	BH.q
SL1344_RS09600_cheM	5.3131	3.94507	6.32748	2.29383	0.282546	8.05821	0.0441054
SL1344_RS09595_chemotaxis.protein.methyltransferase	4.27634	3.2233	5.2422	1.91103	0.216184	8.96819	0.0216582
SL1344_RS09590_chemotaxis.response.regulator.protein.glutamate.methylesterase	3.81034	2.94307	4.75789	1.81727	0.13526	13.4705	0.0494895
SL1344_RS09605_CheW	6.25906	5.36265	7.3974	2.02984	0.136003	14.4971	0.0439135
SL1344_RS09580_cheZ	5.267	4.31212	6.21436	1.91578	0.0890853	21.5459	0.016102
flgD_flgD	4.02916	3.54311	4.54157	1.06943	0.155135	6.93771	0.0334321
SL1344_RS05830_flgK	5.49999	4.74829	6.13049	1.38109	0.26664	5.37298	0.0472118
SL1344_RS09575_flhB	3.40364	2.40002	4.33595	2.00239	0.322814	6.54894	0.0434157
SL1344_RS09785_fliA	5.37567	4.46547	6.38017	1.97052	0.23951	8.22714	0.0379433
SL1344_RS09780_fliZ	4.66228	3.66555	5.54324	1.9539	0.2105	9.40547	0.0205739
SL1344_RS09560_glycoside.hydrolase.family.105.protein	1.05001	0.239598	1.64533	1.42726	0.189861	7.64494	0.0415497
SL1344_RS14890_hilA	1.26269	0.193605	2.35969	2.10894	0.237275	8.91136	0.0386448
SL1344_RS06065_hypothetical.protein	0.332317	-0.609471	1.16061	1.78085	0.171435	10.4628	0.0314544
SL1344_RS07940_hypothetical.protein	3.22594	2.47436	4.10803	1.5657	0.20691	7.38956	0.0441768
SL1344_RS09675_hypothetical.protein	1.71174	0.397263	2.9064	2.50262	0.138587	18.0399	0.0227129
SL1344_RS14895_iagB	0.963783	-0.129471	1.92604	2.00558	0.26422	7.55443	0.0375148
SL1344_RS14990_invA	1.2027	-0.230979	2.34721	2.60164	0.160704	16.1445	0.0203799
SL1344_RS14980_invC	0.169793	-0.955937	1.18827	2.15568	0.209955	10.2286	0.0303258
SL1344_RS14995_invE	0.985765	-0.528145	2.06702	2.59709	0.182859	14.0486	0.0428099
SL1344_RS15005_invF	1.5525	0.111887	2.68362	2.57268	0.153055	16.6289	0.0357327
SL1344_RS15000_invG	1.28241	-0.128884	2.49885	2.62748	0.216575	12.1251	0.0246835
SL1344_RS16300_methyl.accepting.chemotaxis.protein	3.86671	3.15993	4.69941	1.38832	0.309366	4.90567	0.0485691
SL1344_RS16625_methyl.accepting.chemotaxis.protein	5.54673	4.7412	6.1143	1.42579	0.326122	4.67876	0.0467669
SL1344_RS24715_mobA	4.1498	2.80709	5.13847	2.28282	0.279876	8.18452	0.038751
SL1344_RS09620_motA	5.06757	3.61043	6.14833	2.52998	0.353938	7.19107	0.0332325
motB_motB	5.17588	4.00827	6.22598	2.11371	0.234825	9.23471	0.0201769
SL1344_RS21955_nrfB	-0.0464889	-1.07301	0.851345	1.91545	0.236354	8.06641	0.0407692
SL1344_RS14860_orgA	2.08258	0.979789	3.09661	2.12227	0.172423	12.2174	0.0229205
SL1344_RS14880_prgH	1.70246	0.255853	2.94243	2.75971	0.302378	9.21594	0.0256691
SL1344_RS14875_prgI	0.385363	-1.06774	1.87652	2.91228	0.392086	7.37825	0.0377085
SL1344_RS14870_prgJ	1.31028	-0.113751	2.67568	2.77003	0.249816	11.1604	0.0268573
SL1344_RS14865_prgK	2.23497	1.07657	3.39449	2.29713	0.187407	12.231	0.0258071
SL1344_RS14940_sicA	0.318795	-1.54422	1.92811	3.52196	0.330409	10.7245	0.0289045
SL1344_RS05355_sigE	1.03082	-0.810626	2.84852	3.505	0.434269	8.18822	0.0280262
SL1344_RS14920_sipA	1.18535	-0.157105	2.33411	2.54334	0.287572	8.96117	0.0348074
SL1344_RS14935_sipB	1.9253	0.230556	3.47177	3.26616	0.221812	14.8458	0.0258741
SL1344_RS14930_sipC	2.52837	0.584524	4.36336	3.75175	0.187016	19.9032	0.0155176
SL1344_RS14925_sipD	-0.0601211	-1.75314	1.25155	3.09392	0.400111	7.94223	0.0373859
SL1344_RS10630_sopA	-0.93578	-2.11292	0.0534973	2.19991	0.307201	7.09862	0.0466303
sopB_sopB	1.1366	-0.768411	2.88389	3.65653	0.31344	11.668	0.0250199
SL1344_RS13925_sopE	0.925993	-1.20519	2.77073	3.97616	0.4171	9.3932	0.0320211
spaM_spaM	-0.597856	-2.36429	0.739884	3.01319	0.412308	7.27062	0.0499912
spaN_spaN	0.114803	-1.36376	1.16907	2.55046	0.255256	9.90944	0.0382634
SL1344_RS14965_spaO	-0.214005	-1.64052	1.0191	2.62349	0.30022	8.71563	0.0405136
SL1344_RS07945_srfB	3.65595	2.89383	4.3912	1.46922	0.193212	7.48106	0.0366453
SL1344_RS07950_srfC	3.25669	2.56505	4.02287	1.42767	0.121063	11.7266	0.0314885
SL1344_RS10695_wzzB	2.50551	3.27632	1.8144	-1.45251	0.1328	-10.8808	0.0338611
SL1344_RS08975_ycgR	2.67757	2.09152	3.34518	1.15517	0.225749	5.3019	0.0478393
SL1344_RS09760_yecC	1.18872	0.534253	1.806	1.28818	0.14953	8.59951	0.0388848
RUF_125_	2.38804	1.35221	3.33958	1.9734	0.19845	9.90568	0.0269042
SL1344_RS03540_	0.577002	1.38634	-0.276323	-1.65523	0.171122	-9.70158	0.0351704
SL1344_RS05785_	3.87075	3.31624	4.37656	1.07261	0.0852186	12.662	0.0272627
SL1344_RS09085_	1.55143	1.0079	2.1191	1.09867	0.122796	8.90751	0.0401893
SL1344_RS09090_	2.03485	1.43933	2.51828	1.08084	0.0946893	11.2766	0.0310723
SL1344_RS09095_	2.00644	1.47709	2.49769	1.03129	0.104454	9.78257	0.0376903
SL1344_RS09100_	3.35334	2.88774	3.92285	1.02906	0.208428	5.09112	0.0492557
SL1344_RS09410_	1.28952	0.682646	1.87213	1.18861	0.118383	10.0759	0.0338613
SL1344_RS11620_	0.658183	1.42338	-0.146712	-1.59578	0.224861	-7.15959	0.0449839
SL1344_RS21710_	4.93501	5.41254	4.36905	-1.00595	0.142498	-7.14236	0.0377151
SL1344_RS24695_	3.02571	2.35205	3.56743	1.21901	0.123879	9.82384	0.0271217
STnc1405_	0.558318	-0.602044	1.47868	2.0943	0.201428	10.4184	0.0347791
STnc205_	4.98475	3.95013	5.99997	2.04891	0.11774	17.3153	0.0155151
STnc600_	1.66159	0.83995	2.49507	1.65674	0.182763	9.02931	0.0453357

## Sheet: Late Exponential
Gene	Manual_Name	Mean_exp	wt_exp	tnpA_exp	diff.btw	diff.win	effect	BH.q
SL1344_RS10625_phsA	phsA	1.29093	3.69328	-0.790675	-4.40986	0.322869	-13.3119	0.0370904
SL1344_RS10620_phsB	phsB	-0.430655	1.59657	-2.3307	-3.79431	0.526528	-7.22097	0.0352893
SL1344_RS10615_phsC	phsC	0.585564	2.53899	-1.22025	-3.69023	0.416199	-8.95777	0.0324752
SL1344_RS22480_	yjfO	2.75959	3.70808	1.88342	-1.80323	0.292896	-6.13838	0.0358562
SL1344_RS22475_	yjfN	1.12316	1.83934	0.229234	-1.63072	0.197098	-8.36336	0.0287552
SL1344_RS23280_	STM4537	1.01722	1.67442	0.115854	-1.55686	0.167295	-9.31352	0.0416487
SL1344_RS23275_	STM4536	0.491962	1.19137	-0.320924	-1.54508	0.224152	-6.9748	0.0421148
SL1344_RS23285_	STM4538	1.31218	2.06968	0.566729	-1.49984	0.134246	-11.1784	0.0256544
SL1344_RS23290_	STM4539	1.6313	2.25011	0.827118	-1.43265	0.169909	-8.48209	0.0283496
SL1344_RS23270_	STM4535	0.810869	1.40934	-0.00185345	-1.38593	0.207503	-6.58749	0.042131
SL1344_RS13085_	csiE	0.944739	1.64121	0.242904	-1.38575	0.167332	-8.19188	0.0323464
SL1344_RS10445_	cbiF	1.16736	1.65485	0.324644	-1.3636	0.341696	-4.08255	0.0481515
SL1344_RS23190_	STM4519	1.93713	2.55266	1.3217	-1.23555	0.159566	-7.74328	0.0306003
SL1344_RS16770_tdcA	tdcA	0.352111	0.90788	-0.287585	-1.19038	0.167298	-7.1069	0.0360673
SL1344_RS16530_	glgS	1.94816	2.48208	1.36346	-1.18777	0.193576	-6.14144	0.033745
SL1344_RS10440_	cbiG	1.56452	2.1689	0.993758	-1.17626	0.196386	-6.10859	0.0427806
SL1344_RS03300_	ybeL	1.96153	2.47863	1.3251	-1.16233	0.198349	-5.90878	0.0438298
SL1344_RS06850_	orf48	-0.0856519	0.480092	-0.679117	-1.15987	0.16606	-6.98535	0.0385204
SL1344_RS06385_	yeaG	2.56678	3.1695	2.03689	-1.14224	0.121189	-9.58973	0.0335337
SL1344_RS10435_	cbiH	1.79686	2.31572	1.2132	-1.10624	0.219127	-5.08382	0.0434302
SL1344_RS10420_	cbiL	1.24877	1.7282	0.64646	-1.09193	0.215308	-5.07933	0.0428609
cbiC_cbiC	cbiC	0.928616	1.47635	0.402992	-1.08638	0.141088	-7.71455	0.0343108
SL1344_RS06590_pfkB	pfkB	2.88778	3.48125	2.31684	-1.0861	0.194319	-5.64967	0.0350891
SL1344_RS22110_	dmsB	0.514881	1.0004	-0.0870861	-1.06935	0.216439	-4.84698	0.0497281
SL1344_RS10425_sirohydrochlorin.cobaltochelatase	cbiK	1.21483	1.72603	0.670379	-1.05514	0.146313	-7.22622	0.0364411
SL1344_RS10695_wzzB	wzzB	2.46276	2.93653	1.8864	-1.05066	0.0864093	-12.1289	0.0287432
SL1344_RS22105_	STM4305	2.41934	2.89325	1.88489	-1.02553	0.130631	-7.94729	0.0302761
SL1344_RS21865_HlyD.family.type.I.secretion.periplasmic.adaptor.subunit	siiD	1.91774	2.36309	1.3351	-1.00549	0.221358	-4.48302	0.0451794
SL1344_RS24695_	SL1344_RS24695	2.74636	2.22779	3.21303	1.00208	0.115961	8.68189	0.0347271
InvR_invR	InvR	5.40493	4.80516	5.94587	1.01932	0.268534	3.85533	0.046066
SL1344_RS05355_sigE	sigE	4.32309	3.74828	4.76905	1.02319	0.222418	4.82867	0.041223
SL1344_RS24585_	SL1344_RS24585	1.04418	0.563754	1.59734	1.02753	0.188672	5.39412	0.0430912
SL1344_RS24710_	SL1344_RS24710	2.4907	2.00902	3.08012	1.04916	0.178288	5.84031	0.0436003
SL1344_RS06460_DUF1496.domain.containing.protein	STM1300	3.39019	2.78639	3.84128	1.05192	0.185375	5.67824	0.0402865
SL1344_RS24700_	SL1344_RS24700	2.95368	2.42106	3.45371	1.0531	0.10361	10.2073	0.0253298
SL1344_RS03355_	gltJ	0.414581	-0.171537	0.907921	1.06902	0.186598	5.71789	0.0446116
SL1344_RS16315_	STM3155	1.45329	0.845573	1.89866	1.07209	0.178746	6.08978	0.0374441
SL1344_RS09080_fadD	fadD	1.39902	0.854206	1.92945	1.07622	0.141859	7.68572	0.0317107
SL1344_RS16320_	STM3156	1.8757	1.29364	2.38069	1.10587	0.136337	8.06881	0.0384339
SL1344_RS05785_	flgB	4.22445	3.67061	4.77397	1.12277	0.109104	10.271	0.0225542
SL1344_RS05645_ymdA	ymdA	2.42035	1.82558	2.92608	1.13612	0.145468	7.93842	0.0388843
SL1344_RS09770_yedO	yedO	1.88532	1.31298	2.45928	1.15898	0.126797	9.16647	0.0312011
SL1344_RS09480_ruvA	ruvA	1.01505	0.38243	1.57381	1.18561	0.161992	7.17227	0.0335417
SL1344_RS11875_cheV	cheV	5.19622	4.59009	5.86335	1.19826	0.139365	8.5641	0.027639
modB_modB	modB	3.51841	2.97099	4.20398	1.20937	0.13417	8.75191	0.0332831
SL1344_RS03965_modC	modC	3.56685	2.96104	4.16622	1.21568	0.127287	9.69317	0.0326314
SL1344_RS09765_yecS	yecS	0.873191	0.248745	1.47286	1.23302	0.190524	6.50803	0.0385061
SL1344_RS02245_	cyoE	4.2766	3.51925	4.90453	1.23526	0.238955	5.0526	0.0417814
SL1344_RS24580_	SL1344_RS24580	3.03973	2.42339	3.68923	1.25342	0.112677	11.0891	0.0282886
SL1344_RS08975_ycgR	ycgR	2.4194	1.81805	3.00983	1.26665	0.202475	6.44685	0.0387543
SL1344_RS09760_yecC	yecC	1.85385	1.16417	2.43236	1.26756	0.0979965	12.9474	0.0249912
SL1344_RS08995_	dadX	1.68852	0.947555	2.23605	1.27966	0.152276	8.31365	0.0453722
SL1344_RS07940_hypothetical.protein	srfA	3.64515	2.97691	4.24349	1.28172	0.102237	12.6288	0.0243785
SL1344_RS09585_chemotaxis.regulator	cheY	4.35192	3.7159	4.93589	1.29934	0.175684	7.40268	0.0482081
SL1344_RS09750_yecF	yecF	1.13594	0.522387	1.83919	1.30814	0.17331	7.60713	0.0377553
SL1344_RS09000_	dadA	1.74706	1.02228	2.38267	1.32955	0.17682	7.49496	0.0349061
SL1344_RS09745_hypothetical.protein	SL1344_RS09745	-0.464752	-1.2136	0.133484	1.33995	0.226194	5.86858	0.0458973
SL1344_RS08105_methyl.accepting.chemotaxis.protein		5.15691	4.51749	5.84533	1.35889	0.205448	6.82203	0.0319988
SL1344_RS09565_flhE	trg	2.53543	1.82909	3.21149	1.38104	0.110628	12.4925	0.0223736
SL1344_RS09580_cheZ	flhE	5.32843	4.65042	6.04443	1.39565	0.157961	8.67068	0.0441674
SL1344_RS09775_fliY	cheZ	4.71299	4.0087	5.37242	1.40944	0.158482	9.042	0.0407084
SraC_sraC	fliY	2.33093	1.65261	3.07185	1.4151	0.174296	7.92879	0.0375244
SL1344_RS09785_fliA	SraC	5.69099	5.05394	6.49767	1.4356	0.206682	6.99115	0.0255575
SL1344_RS09590_chemotaxis.response.regulator.protein.glutamate.methylesterase	fliA	3.9965	3.25159	4.6769	1.44287	0.168937	8.65522	0.0264824
SL1344_RS22270_rflM	cheB	0.741228	0.00620196	1.47771	1.46265	0.202271	7.24809	0.0353432
SL1344_RS09575_flhB	rflM	3.75246	2.96694	4.47971	1.51089	0.085285	17.6954	0.0169402
SL1344_RS09570_flhA	flhB	4.38867	3.5756	5.12361	1.5498	0.0913596	16.9336	0.015992
SL1344_RS09600_cheM	flhA	5.8916	5.17307	6.72563	1.5535	0.128287	11.8036	0.0316727
SL1344_RS09780_fliZ	cheM	5.40682	4.65275	6.17219	1.58313	0.135996	11.694	0.0188761
RUF_125_	cheM-cheR_IGR	2.95362	2.15736	3.7078	1.58474	0.148372	10.8599	0.0244309
STnc1065_	STnc1065	1.89988	1.10579	2.7257	1.62925	0.265721	6.14795	0.0367844
SL1344_RS09595_chemotaxis.protein.methyltransferase	STM3216	4.34307	3.5238	5.18838	1.66414	0.111488	14.926	0.0182036
SL1344_RS09610_cheA	cheR	6.52032	5.76999	7.43143	1.66651	0.181007	9.38992	0.0299874
SL1344_RS16295_DUF2623.domain.containing.protein	cheA	0.76472	-0.0275155	1.71458	1.68376	0.269992	6.17297	0.0420302
SL1344_RS09265_sopE2	yghW	2.40607	1.6106	3.36377	1.69648	0.211223	7.68408	0.0422959
SL1344_RS06065_hypothetical.protein	sopE2	0.64397	-0.280005	1.42254	1.70532	0.131325	12.8617	0.0242229
SL1344_RS09605_CheW	STM3032	6.62306	5.80133	7.44274	1.71337	0.160344	10.6825	0.0187796
SL1344_RS09755_sdiA	CheW	3.07688	2.19999	3.91466	1.7222	0.171625	10.095	0.0307883
SL1344_RS12530_cysM	sdiA	1.27489	0.369168	2.17179	1.74795	0.215374	8.11041	0.0282792
STnc205_	cysM	5.31257	4.45986	6.13466	1.77286	0.185704	9.45467	0.0337927
motB_motB	motB	5.23326	4.35068	6.18577	1.81492	0.155293	11.8899	0.0172047
SL1344_RS09620_motA	motA	5.14483	4.32341	6.15831	1.83975	0.234808	7.99553	0.0250483
SL1344_RS09675_hypothetical.protein	STM1934	2.43199	1.46534	3.34779	1.87488	0.103025	18.1304	0.0174152
SL1344_RS07600_	STM1528	-1.4556	-2.50779	-0.640427	1.88639	0.37091	5.07151	0.0475753
SL1344_RS24720_mobC	mobC	2.24257	0.999972	3.21688	2.19352	0.288129	7.5449	0.0497247
SL1344_RS24715_mobA	mobA	3.69192	2.55973	4.75635	2.23797	0.138081	16.432	0.0228297
SL1344_RS15170_	ygbE	0.837004	-0.869209	2.23792	3.12267	0.235545	13.4474	0.0349831
SL1344_RS08495_yciW	yciW	0.91287	-0.815251	2.67247	3.38611	0.467181	7.2614	0.0297162
SL1344_RS12475_cysK	cysK	5.32792	3.226	7.15814	3.56993	0.491526	6.95373	0.028858
SL1344_RS15175_cysC	cysC	2.64984	0.0526279	4.49164	4.33976	0.424298	9.79408	0.0492531
SL1344_RS12540_cysW	cysW	2.65929	0.177618	4.66342	4.35797	0.490092	8.24293	0.0406424
SL1344_RS15180_cysN	cysN	3.43992	0.735726	5.63147	4.69377	0.571901	7.23945	0.0400621
SL1344_RS12545_cysU	cysU	1.7723	-1.14103	4.01033	4.86458	0.746319	6.6471	0.0369511
SL1344_RS15185_cysD	cysD	2.11015	-1.05907	4.79519	5.46664	0.742856	7.77018	0.0275228
SL1344_RS12550_cysP	cysP	2.31558	-0.935939	5.39727	5.64032	0.91948	6.70399	0.0257233
